# Supplementary material for: DNA methylation orchestrates secondary metabolite biosynthesis and transport in Papaver somniferum
Source: PLoS One. 2025 Aug 25;20(8):e0329855. doi: 10.1371/journal.pone.0329855 (PMC12377628; doi:10.1371/journal.pone.0329855)
Supplement: S1 File — (XLSX) [file pone.0329855.s008.xlsx]

## Sheet: all_methylation
STEM
library comparison	DAVİD_GO_BP	COUNT	DAVİD_GO_MF	COUNT	DAVİD_GO_CC	COUNT	KEGG PATHWAY	COUNT
O96S_CONTROL =O1S_SAMPLE	GO:0006468~protein phosphorylation	493	GO:0005515~protein binding	1440	GO:0005634~nucleus	1264	psom01100:Metabolic pathways	1081
O96S_CONTROL =O1S_SAMPLE	GO:0055085~transmembrane transport	282	GO:0005524~ATP binding	1082	GO:0005886~plasma membrane	523	psom01110:Biosynthesis of secondary metabolites	635
O96S_CONTROL =O1S_SAMPLE	GO:0006508~proteolysis	236	GO:0004672~protein kinase activity	372	GO:0005576~extracellular region	203	psom01240:Biosynthesis of cofactors	133
O96S_CONTROL =O1S_SAMPLE	GO:0009451~RNA modification	136	GO:0016887~ATP hydrolysis activity	264	GO:0005794~Golgi apparatus	174	psom00500:Starch and sucrose metabolism	76
O96S_CONTROL =O1S_SAMPLE	GO:0015074~DNA integration	78	GO:0004674~protein serine/threonine kinase activity	231	GO:0000785~chromatin	52	psom04016:MAPK signaling pathway - plant	64
O96S_CONTROL =O1S_SAMPLE	GO:0007165~signal transduction	77	GO:0022857~transmembrane transporter activity	117	GO:0012505~endomembrane system	52	psom00564:Glycerophospholipid metabolism	58
O96S_CONTROL =O1S_SAMPLE	GO:1902600~proton transmembrane transport	44	GO:0004190~aspartic-type endopeptidase activity	85	GO:0005618~cell wall	48	psom02010:ABC transporters	42
O96S_CONTROL =O1S_SAMPLE	GO:0009734~auxin-activated signaling pathway	39	GO:0004252~serine-type endopeptidase activity	82	GO:0009505~plant-type cell wall	43	psom01232:Nucleotide metabolism	39
O96S_CONTROL =O1S_SAMPLE	GO:0032968~positive regulation of transcription elongation by RNA polymerase II	33	GO:0140359~ABC-type transporter activity	78	GO:0005813~centrosome	24	psom00380:Tryptophan metabolism	36
O96S_CONTROL =O1S_SAMPLE	GO:0006885~regulation of pH	28	GO:0015297~antiporter activity	73	GO:0000145~exocyst	23	psom00860:Porphyrin metabolism	34
library comparison	DAVİD_GO_BP	COUNT	DAVİD_GO_MF	COUNT	DAVİD_GO_CC	COUNT	KEGG PATHWAY	COUNT
O96S_CONTROL =ONPS_SAMPLE	GO:0006468~protein phosphorylation	546	GO:0005515~protein binding	1658	GO:0005634~nucleus	1555	psom01240:Biosynthesis of cofactors	155
O96S_CONTROL =ONPS_SAMPLE	GO:0006355~regulation of DNA-templated transcription	508	GO:0005524~ATP binding	1256	GO:0005886~plasma membrane	584	psom03015:mRNA surveillance pathway	76
O96S_CONTROL =ONPS_SAMPLE	GO:0055085~transmembrane transport	304	GO:0003676~nucleic acid binding	826	GO:0005794~Golgi apparatus	214	psom00480:Glutathione metabolism	67
O96S_CONTROL =ONPS_SAMPLE	GO:0006508~proteolysis	270	GO:0003677~DNA binding	627	GO:0005576~extracellular region	198	psom02010:ABC transporters	48
O96S_CONTROL =ONPS_SAMPLE	GO:0006357~regulation of transcription by RNA polymerase II	149	GO:0004523~RNA-DNA hybrid ribonuclease activity	490	GO:0000786~nucleosome	80	psom00561:Glycerolipid metabolism	48
O96S_CONTROL =ONPS_SAMPLE	GO:0009451~RNA modification	147	GO:0004672~protein kinase activity	421	GO:0012505~endomembrane system	59	psom00260:Glycine, serine and threonine metabolism	46
O96S_CONTROL =ONPS_SAMPLE	GO:0015074~DNA integration	113	GO:0003700~DNA-binding transcription factor activity	335	GO:0000785~chromatin	54	psom00860:Porphyrin metabolism	40
O96S_CONTROL =ONPS_SAMPLE	GO:0006470~protein dephosphorylation	58	GO:0016887~ATP hydrolysis activity	317	GO:0009941~chloroplast envelope	51	psom00410:beta-Alanine metabolism	38
O96S_CONTROL =ONPS_SAMPLE	GO:0006334~nucleosome assembly	54	GO:0004674~protein serine/threonine kinase activity	258	GO:0005777~peroxisome	43	psom00730:Thiamine metabolism	34
O96S_CONTROL =ONPS_SAMPLE	GO:1902600~proton transmembrane transport	52	GO:0000981~DNA-binding transcription factor activity, RNA polymerase II-specific	129	GO:0009705~plant-type vacuole membrane	35	psom04981:Folate transport and metabolism	31
library comparison	DAVİD_GO_BP	COUNT	DAVİD_GO_MF	COUNT	DAVİD_GO_CC	COUNT	KEGG PATHWAY	COUNT
ONPS_CONTROL =O1S_SAMPLE	GO:0006468~protein phosphorylation	255	GO:0005515~protein binding	758	GO:0016020~membrane	893	psom04144:Endocytosis	55
ONPS_CONTROL =O1S_SAMPLE	GO:0055085~transmembrane transport	153	GO:0005524~ATP binding	580	GO:0005576~extracellular region	94	psom04016:MAPK signaling pathway - plant	38
ONPS_CONTROL =O1S_SAMPLE	GO:0006508~proteolysis	139	GO:0003676~nucleic acid binding	355	GO:0012505~endomembrane system	37	psom00561:Glycerolipid metabolism	26
ONPS_CONTROL =O1S_SAMPLE	GO:0006629~lipid metabolic process	43	GO:0003677~DNA binding	298	GO:0000785~chromatin	33	psom02010:ABC transporters	25
ONPS_CONTROL =O1S_SAMPLE	GO:1902600~proton transmembrane transport	34	GO:0004523~RNA-DNA hybrid ribonuclease activity	209	GO:0015629~actin cytoskeleton	16	psom00260:Glycine, serine and threonine metabolism	25
ONPS_CONTROL =O1S_SAMPLE	GO:0006885~regulation of pH	29	GO:0004672~protein kinase activity	198	GO:0005813~centrosome	14	psom04070:Phosphatidylinositol signaling system	24
ONPS_CONTROL =O1S_SAMPLE	GO:0008643~carbohydrate transport	16	GO:0003700~DNA-binding transcription factor activity	162	GO:0000118~histone deacetylase complex	14	psom00410:beta-Alanine metabolism	21
ONPS_CONTROL =O1S_SAMPLE	GO:0031124~mRNA 3'-end processing	12	GO:0016887~ATP hydrolysis activity	145	GO:0010008~endosome membrane	13	psom00053:Ascorbate and aldarate metabolism	19
ONPS_CONTROL =O1S_SAMPLE	GO:0051225~spindle assembly	12	GO:0004674~protein serine/threonine kinase activity	122	GO:0000145~exocyst	13	psom04712:Circadian rhythm - plant	15
ONPS_CONTROL =O1S_SAMPLE	GO:0034599~cellular response to oxidative stress	11	GO:0004252~serine-type endopeptidase activity	54	GO:0016591~RNA polymerase II, holoenzyme	4	psom00280:Valine, leucine and isoleucine degradation	15
CAPSULE
library comparison	DAVİD_GO_BP	COUNT	DAVİD_GO_MF	COUNT	DAVİD_GO_CC	COUNT	KEGG PATHWAY	COUNT
O96C_CONTROL =O1C_SAMPLE	GO:0006468~protein phosphorylation	496	GO:0005515~protein binding	1409	GO:0005634~nucleus	1466	psom04075:Plant hormone signal transduction	151
O96C_CONTROL =O1C_SAMPLE	GO:0006355~regulation of DNA-templated transcription	484	GO:0005524~ATP binding	1136	GO:0005886~plasma membrane	559	psom04016:MAPK signaling pathway - plant	69
O96C_CONTROL =O1C_SAMPLE	GO:0055085~transmembrane transport	278	GO:0003676~nucleic acid binding	805	GO:0005794~Golgi apparatus	194	psom02010:ABC transporters	47
O96C_CONTROL =O1C_SAMPLE	GO:0006508~proteolysis	271	GO:0004523~RNA-DNA hybrid ribonuclease activity	474	GO:0005576~extracellular region	182	psom03082:ATP-dependent chromatin remodeling	46
O96C_CONTROL =O1C_SAMPLE	GO:0006357~regulation of transcription by RNA polymerase II	130	GO:0004672~protein kinase activity	370	GO:0012505~endomembrane system	55	psom04142:Lysosome	44
O96C_CONTROL =O1C_SAMPLE	GO:0015074~DNA integration	109	GO:0003700~DNA-binding transcription factor activity	330	GO:0009941~chloroplast envelope	51	psom04981:Folate transport and metabolism	33
O96C_CONTROL =O1C_SAMPLE	GO:0016192~vesicle-mediated transport	64	GO:0016887~ATP hydrolysis activity	285	GO:0000785~chromatin	49	psom04712:Circadian rhythm - plant	30
O96C_CONTROL =O1C_SAMPLE	GO:1902600~proton transmembrane transport	45	GO:0004674~protein serine/threonine kinase activity	254	GO:0005777~peroxisome	38	psom00196:Photosynthesis - antenna proteins	29
O96C_CONTROL =O1C_SAMPLE	GO:0000160~phosphorelay signal transduction system	38	GO:0000981~DNA-binding transcription factor activity, RNA polymerase II-specific	120	GO:0071013~catalytic step 2 spliceosome	36	psom00960:Tropane, piperidine and pyridine alkaloid biosynthesis	25
O96C_CONTROL =O1C_SAMPLE	GO:0042545~cell wall modification	37	GO:0022857~transmembrane transporter activity	117	GO:0010287~plastoglobule	29	psom00511:Other glycan degradation	14
library comparison	DAVİD_GO_BP	COUNT	DAVİD_GO_MF	COUNT	DAVİD_GO_CC	COUNT	KEGG PATHWAY	COUNT
O96C_CONTROL =ONPC_SAMPLE	GO:0006355~regulation of DNA-templated transcription	586	GO:0005515~protein binding	1665	GO:0005634~nucleus	1734	psom04075:Plant hormone signal transduction	169
O96C_CONTROL =ONPC_SAMPLE	GO:0006468~protein phosphorylation	565	GO:0005524~ATP binding	1346	GO:0005794~Golgi apparatus	231	psom04626:Plant-pathogen interaction	112
O96C_CONTROL =ONPC_SAMPLE	GO:0055085~transmembrane transport	318	GO:0003676~nucleic acid binding	971	GO:0005576~extracellular region	211	psom04016:MAPK signaling pathway - plant	81
O96C_CONTROL =ONPC_SAMPLE	GO:0006508~proteolysis	299	GO:0004523~RNA-DNA hybrid ribonuclease activity	580	GO:0005618~cell wall	61	psom00480:Glutathione metabolism	71
O96C_CONTROL =ONPC_SAMPLE	GO:0006357~regulation of transcription by RNA polymerase II	158	GO:0003700~DNA-binding transcription factor activity	387	GO:0000785~chromatin	57	psom02010:ABC transporters	53
O96C_CONTROL =ONPC_SAMPLE	GO:0015074~DNA integration	132	GO:0016887~ATP hydrolysis activity	339	GO:0009941~chloroplast envelope	54	psom00260:Glycine, serine and threonine metabolism	50
O96C_CONTROL =ONPC_SAMPLE	GO:0007165~signal transduction	88	GO:0004674~protein serine/threonine kinase activity	300	GO:0005774~vacuolar membrane	46	psom00860:Porphyrin metabolism	48
O96C_CONTROL =ONPC_SAMPLE	GO:0009416~response to light stimulus	46	GO:0000981~DNA-binding transcription factor activity, RNA polymerase II-specific	158	GO:0005777~peroxisome	44	psom04981:Folate transport and metabolism	38
O96C_CONTROL =ONPC_SAMPLE	GO:0018105~peptidyl-serine phosphorylation	46	GO:0043565~sequence-specific DNA binding	145	GO:0010287~plastoglobule	34	psom04712:Circadian rhythm - plant	37
O96C_CONTROL =ONPC_SAMPLE	GO:0042545~cell wall modification	41	GO:0000978~RNA polymerase II cis-regulatory region sequence-specific DNA binding	135	GO:0005813~centrosome	27	psom00196:Photosynthesis - antenna proteins	35
library comparison	DAVİD_GO_BP	COUNT	DAVİD_GO_MF	COUNT	DAVİD_GO_CC	COUNT	KEGG PATHWAY	COUNT
ONPC_CONTROL =O1C_SAMPLE	GO:0006468~protein phosphorylation	694	GO:0005515~protein binding	2070	GO:0005634~nucleus	1898	psom01100:Metabolic pathways	1557
ONPC_CONTROL =O1C_SAMPLE	GO:0006355~regulation of DNA-templated transcription	649	GO:0005524~ATP binding	1553	GO:0005737~cytoplasm	1334	psom01110:Biosynthesis of secondary metabolites	923
ONPC_CONTROL =O1C_SAMPLE	GO:0055085~transmembrane transport	352	GO:0003676~nucleic acid binding	949	GO:0005886~plasma membrane	751	psom04075:Plant hormone signal transduction	189
ONPC_CONTROL =O1C_SAMPLE	GO:0006508~proteolysis	340	GO:0003677~DNA binding	771	GO:0005794~Golgi apparatus	272	psom00564:Glycerophospholipid metabolism	78
ONPC_CONTROL =O1C_SAMPLE	GO:0009451~RNA modification	186	GO:0004523~RNA-DNA hybrid ribonuclease activity	553	GO:0005576~extracellular region	239	psom00350:Tyrosine metabolism	65
ONPC_CONTROL =O1C_SAMPLE	GO:0006357~regulation of transcription by RNA polymerase II	168	GO:0004672~protein kinase activity	532	GO:0005802~trans-Golgi network	78	psom00561:Glycerolipid metabolism	60
ONPC_CONTROL =O1C_SAMPLE	GO:0015074~DNA integration	125	GO:0003700~DNA-binding transcription factor activity	438	GO:0012505~endomembrane system	72	psom01232:Nucleotide metabolism	56
ONPC_CONTROL =O1C_SAMPLE	GO:0045893~positive regulation of DNA-templated transcription	61	GO:0016887~ATP hydrolysis activity	376	GO:0009941~chloroplast envelope	63	psom02010:ABC transporters	53
ONPC_CONTROL =O1C_SAMPLE	GO:1902600~proton transmembrane transport	60	GO:0004674~protein serine/threonine kinase activity	334	GO:0009705~plant-type vacuole membrane	44	psom00360:Phenylalanine metabolism	49
ONPC_CONTROL =O1C_SAMPLE	GO:0009416~response to light stimulus	54	GO:0000981~DNA-binding transcription factor activity, RNA polymerase II-specific	164	GO:0000145~exocyst	33	psom00860:Porphyrin metabolism	48
CAPSULE_STEM
library comparison	DAVİD_GO_BP	COUNT	DAVİD_GO_MF	COUNT	DAVİD_GO_CC	COUNT	KEGG PATHWAY	COUNT
O1C_CONTROL =O1S_SAMPLE	GO:0006468~protein phosphorylation	448	GO:0005515~protein binding	1260	GO:0005886~plasma membrane	441	psom01100:Metabolic pathways	967
O1C_CONTROL =O1S_SAMPLE	GO:0006355~regulation of DNA-templated transcription	378	GO:0005524~ATP binding	941	GO:0005576~extracellular region	175	psom01110:Biosynthesis of secondary metabolites	598
O1C_CONTROL =O1S_SAMPLE	GO:0055085~transmembrane transport	233	GO:0004672~protein kinase activity	348	GO:0012505~endomembrane system	45	psom01240:Biosynthesis of cofactors	117
O1C_CONTROL =O1S_SAMPLE	GO:0006508~proteolysis	198	GO:0003700~DNA-binding transcription factor activity	252	GO:0009941~chloroplast envelope	41	psom00500:Starch and sucrose metabolism	65
O1C_CONTROL =O1S_SAMPLE	GO:0009451~RNA modification	127	GO:0004674~protein serine/threonine kinase activity	187	GO:0010287~plastoglobule	30	psom00350:Tyrosine metabolism	44
O1C_CONTROL =O1S_SAMPLE	GO:0007165~signal transduction	70	GO:0022857~transmembrane transporter activity	105	GO:0009522~photosystem I	30	psom02010:ABC transporters	39
O1C_CONTROL =O1S_SAMPLE	GO:0009416~response to light stimulus	42	GO:0004252~serine-type endopeptidase activity	76	GO:0009705~plant-type vacuole membrane	29	psom00561:Glycerolipid metabolism	39
O1C_CONTROL =O1S_SAMPLE	GO:0045893~positive regulation of DNA-templated transcription	38	GO:0015297~antiporter activity	70	GO:0019005~SCF ubiquitin ligase complex	28	psom00360:Phenylalanine metabolism	34
O1C_CONTROL =O1S_SAMPLE	GO:1902600~proton transmembrane transport	38	GO:0140359~ABC-type transporter activity	66	GO:0000145~exocyst	20	psom00860:Porphyrin metabolism	33
O1C_CONTROL =O1S_SAMPLE	GO:0009734~auxin-activated signaling pathway	37	GO:0004601~peroxidase activity	57	GO:0031410~cytoplasmic vesicle	14	psom00999:Biosynthesis of various plant secondary metabolites	32
library comparison	DAVİD_GO_BP	COUNT	DAVİD_GO_MF	COUNT	DAVİD_GO_CC	COUNT	KEGG PATHWAY	COUNT
O96C_CONTROL =O96S_SAMPLE	GO:0006355~regulation of DNA-templated transcription	403	GO:0005515~protein binding	1186	GO:0005634~nucleus	1216	psom01240:Biosynthesis of cofactors	123
O96C_CONTROL =O96S_SAMPLE	GO:0006468~protein phosphorylation	399	GO:0005524~ATP binding	951	GO:0005737~cytoplasm	831	psom00260:Glycine, serine and threonine metabolism	41
O96C_CONTROL =O96S_SAMPLE	GO:0055085~transmembrane transport	237	GO:0003676~nucleic acid binding	674	GO:0005886~plasma membrane	460	psom02010:ABC transporters	35
O96C_CONTROL =O96S_SAMPLE	GO:0006508~proteolysis	229	GO:0004523~RNA-DNA hybrid ribonuclease activity	411	GO:0005794~Golgi apparatus	162	psom00860:Porphyrin metabolism	33
O96C_CONTROL =O96S_SAMPLE	GO:0015074~DNA integration	91	GO:0003700~DNA-binding transcription factor activity	303	GO:0005576~extracellular region	155	psom00196:Photosynthesis - antenna proteins	31
O96C_CONTROL =O96S_SAMPLE	GO:0007165~signal transduction	70	GO:0004672~protein kinase activity	298	GO:0009535~chloroplast thylakoid membrane	75	psom04981:Folate transport and metabolism	26
O96C_CONTROL =O96S_SAMPLE	GO:0016192~vesicle-mediated transport	56	GO:0004674~protein serine/threonine kinase activity	211	GO:0005743~mitochondrial inner membrane	49	psom04712:Circadian rhythm - plant	24
O96C_CONTROL =O96S_SAMPLE	GO:0009416~response to light stimulus	43	GO:0043565~sequence-specific DNA binding	98	GO:0009941~chloroplast envelope	47	psom00592:alpha-Linolenic acid metabolism	24
O96C_CONTROL =O96S_SAMPLE	GO:0010468~regulation of gene expression	34	GO:0004190~aspartic-type endopeptidase activity	91	GO:0010287~plastoglobule	31	psom00730:Thiamine metabolism	22
O96C_CONTROL =O96S_SAMPLE	GO:0018105~peptidyl-serine phosphorylation	34	GO:0004252~serine-type endopeptidase activity	82	GO:0009522~photosystem I	30	psom00910:Nitrogen metabolism	20
library comparison	DAVİD_GO_BP	COUNT	DAVİD_GO_MF	COUNT	DAVİD_GO_CC	COUNT	KEGG PATHWAY	COUNT
ONPC_CONTROL =ONPS_SAMPLE	GO:0006468~protein phosphorylation	398	GO:0005515~protein binding	1132	GO:0005634~nucleus	1076	psom04075:Plant hormone signal transduction	119
ONPC_CONTROL =ONPS_SAMPLE	GO:0006355~regulation of DNA-templated transcription	385	GO:0005524~ATP binding	924	GO:0005886~plasma membrane	422	psom04016:MAPK signaling pathway - plant	55
ONPC_CONTROL =ONPS_SAMPLE	GO:0055085~transmembrane transport	221	GO:0003676~nucleic acid binding	554	GO:0005794~Golgi apparatus	157	psom02010:ABC transporters	37
ONPC_CONTROL =ONPS_SAMPLE	GO:0006508~proteolysis	195	GO:0004523~RNA-DNA hybrid ribonuclease activity	323	GO:0009941~chloroplast envelope	43	psom00260:Glycine, serine and threonine metabolism	35
ONPC_CONTROL =ONPS_SAMPLE	GO:0015074~DNA integration	73	GO:0004672~protein kinase activity	305	GO:0009522~photosystem I	29	psom00860:Porphyrin metabolism	31
ONPC_CONTROL =ONPS_SAMPLE	GO:0007165~signal transduction	61	GO:0003700~DNA-binding transcription factor activity	255	GO:0010287~plastoglobule	27	psom00196:Photosynthesis - antenna proteins	27
ONPC_CONTROL =ONPS_SAMPLE	GO:0006633~fatty acid biosynthetic process	45	GO:0016887~ATP hydrolysis activity	227	GO:0005643~nuclear pore	21	psom04981:Folate transport and metabolism	25
ONPC_CONTROL =ONPS_SAMPLE	GO:0009416~response to light stimulus	37	GO:0004674~protein serine/threonine kinase activity	206	GO:0000145~exocyst	20	psom00730:Thiamine metabolism	22
ONPC_CONTROL =ONPS_SAMPLE	GO:0018105~peptidyl-serine phosphorylation	36	GO:0043565~sequence-specific DNA binding	98	GO:0000325~plant-type vacuole	16	psom04712:Circadian rhythm - plant	21
ONPC_CONTROL =ONPS_SAMPLE	GO:0009734~auxin-activated signaling pathway	36	GO:0004252~serine-type endopeptidase activity	70	GO:0031902~late endosome membrane	7	psom00965:Betalain biosynthesis	13

## Sheet: hypo_methylation
STEM
library comparison	DAVİD_GO_BP	COUNT	DAVİD_GO_MF	COUNT	DAVİD_GO_CC	COUNT	KEGG PATHWAY	COUNT
O96S_CONTROL =O1S_SAMPLE	GO:0006468~protein phosphorylation	393	GO:0005515~protein binding	1143	GO:0005634~nucleus	1033	psom01100:Metabolic pathways	842
O96S_CONTROL =O1S_SAMPLE	GO:0006355~regulation of DNA-templated transcription	351	GO:0005524~ATP binding	848	GO:0005886~plasma membrane	419	psom01110:Biosynthesis of secondary metabolites	505
O96S_CONTROL =O1S_SAMPLE	GO:0055085~transmembrane transport	235	GO:0004672~protein kinase activity	294	GO:0005576~extracellular region	155	psom01240:Biosynthesis of cofactors	102
O96S_CONTROL =O1S_SAMPLE	GO:0006508~proteolysis	183	GO:0004674~protein serine/threonine kinase activity	181	GO:0012505~endomembrane system	44	psom00500:Starch and sucrose metabolism	60
O96S_CONTROL =O1S_SAMPLE	GO:0009451~RNA modification	108	GO:0022857~transmembrane transporter activity	99	GO:0000785~chromatin	43	psom02010:ABC transporters	30
O96S_CONTROL =O1S_SAMPLE	GO:0007165~signal transduction	62	GO:0043565~sequence-specific DNA binding	84	GO:0019005~SCF ubiquitin ligase complex	26	psom00460:Cyanoamino acid metabolism	27
O96S_CONTROL =O1S_SAMPLE	GO:1902600~proton transmembrane transport	37	GO:0004252~serine-type endopeptidase activity	66	GO:0000145~exocyst	19	psom00410:beta-Alanine metabolism	25
O96S_CONTROL =O1S_SAMPLE	GO:0009734~auxin-activated signaling pathway	33	GO:0004190~aspartic-type endopeptidase activity	64	GO:0000118~histone deacetylase complex	19	psom00730:Thiamine metabolism	23
O96S_CONTROL =O1S_SAMPLE	GO:0006869~lipid transport	27	GO:0015297~antiporter activity	63	GO:0005813~centrosome	18	psom00650:Butanoate metabolism	13
O96S_CONTROL =O1S_SAMPLE			GO:0140359~ABC-type transporter activity	58	GO:0010008~endosome membrane	15	psom00430:Taurine and hypotaurine metabolism	12
library comparison	DAVİD_GO_BP	COUNT	DAVİD_GO_MF	COUNT	DAVİD_GO_CC	COUNT	KEGG PATHWAY	COUNT
O96S_CONTROL =ONPS_SAMPLE	GO:0006468~protein phosphorylation	431	GO:0005515~protein binding	1325	GO:0005634~nucleus	1297	psom01240:Biosynthesis of cofactors	128
O96S_CONTROL =ONPS_SAMPLE	GO:0055085~transmembrane transport	255	GO:0003676~nucleic acid binding	708	GO:0005794~Golgi apparatus	181	psom04120:Ubiquitin mediated proteolysis	84
O96S_CONTROL =ONPS_SAMPLE	GO:0006508~proteolysis	224	GO:0004523~RNA-DNA hybrid ribonuclease activity	421	GO:0005576~extracellular region	161	psom03015:mRNA surveillance pathway	62
O96S_CONTROL =ONPS_SAMPLE	GO:0006357~regulation of transcription by RNA polymerase II	123	GO:0004672~protein kinase activity	330	GO:0000786~nucleosome	67	psom00480:Glutathione metabolism	55
O96S_CONTROL =ONPS_SAMPLE	GO:0015074~DNA integration	95	GO:0003700~DNA-binding transcription factor activity	285	GO:0012505~endomembrane system	53	psom03082:ATP-dependent chromatin remodeling	41
O96S_CONTROL =ONPS_SAMPLE	GO:1902600~proton transmembrane transport	44	GO:0016887~ATP hydrolysis activity	253	GO:0000785~chromatin	43	psom02010:ABC transporters	40
O96S_CONTROL =ONPS_SAMPLE	GO:0006885~regulation of pH	29	GO:0043565~sequence-specific DNA binding	105	GO:0005643~nuclear pore	21	psom00260:Glycine, serine and threonine metabolism	39
O96S_CONTROL =ONPS_SAMPLE	GO:0046777~protein autophosphorylation	28	GO:0004190~aspartic-type endopeptidase activity	89	GO:0005764~lysosome	19	psom00561:Glycerolipid metabolism	39
O96S_CONTROL =ONPS_SAMPLE	GO:0006338~chromatin remodeling	28	GO:0061631~ubiquitin conjugating enzyme activity	28	GO:0005667~transcription regulator complex	15	psom00410:beta-Alanine metabolism	33
O96S_CONTROL =ONPS_SAMPLE	GO:0007275~multicellular organism development	18	GO:0015112~nitrate transmembrane transporter activity	15	GO:0031011~Ino80 complex	12	psom00860:Porphyrin metabolism	32
library comparison	DAVİD_GO_BP	COUNT	DAVİD_GO_MF	COUNT	DAVİD_GO_CC	COUNT	KEGG PATHWAY	COUNT
ONPS_CONTROL =O1S_SAMPLE	GO:0006468~protein phosphorylation	164	GO:0005515~protein binding	459	GO:0005886~plasma membrane	167	psom01110:Biosynthesis of secondary metabolites	217
ONPS_CONTROL =O1S_SAMPLE	GO:0055085~transmembrane transport	96	GO:0003677~DNA binding	196	GO:0012505~endomembrane system	23	psom00260:Glycine, serine and threonine metabolism	19
ONPS_CONTROL =O1S_SAMPLE	GO:0006508~proteolysis	95	GO:0004672~protein kinase activity	127	GO:0000785~chromatin	19	psom00410:beta-Alanine metabolism	15
ONPS_CONTROL =O1S_SAMPLE	GO:0006486~protein glycosylation	20	GO:0003700~DNA-binding transcription factor activity	110	GO:0000145~exocyst	12	psom02010:ABC transporters	14
ONPS_CONTROL =O1S_SAMPLE	GO:1902600~proton transmembrane transport	19	GO:0004252~serine-type endopeptidase activity	38	GO:0005811~lipid droplet	6	psom00960:Tropane, piperidine and pyridine alkaloid biosynthesis	11
ONPS_CONTROL =O1S_SAMPLE	GO:0006885~regulation of pH	17	GO:0000149~SNARE binding	18	GO:0031902~late endosome membrane	5	psom00280:Valine, leucine and isoleucine degradation	11
ONPS_CONTROL =O1S_SAMPLE	GO:0006887~exocytosis	15	GO:0031490~chromatin DNA binding	14	GO:0016591~RNA polymerase II, holoenzyme	4	psom00790:Folate biosynthesis	9
ONPS_CONTROL =O1S_SAMPLE	GO:0031124~mRNA 3'-end processing	9	GO:0005546~phosphatidylinositol-4,5-bisphosphate binding	13	GO:0055028~cortical microtubule	4	psom00590:Arachidonic acid metabolism	7
ONPS_CONTROL =O1S_SAMPLE	GO:0006284~base-excision repair	8	GO:0016866~intramolecular transferase activity	5	GO:0000323~lytic vacuole	3	psom00430:Taurine and hypotaurine metabolism	6
ONPS_CONTROL =O1S_SAMPLE	GO:0016310~phosphorylation	7
CAPSULE
library comparison	DAVİD_GO_BP	COUNT	DAVİD_GO_MF	COUNT	DAVİD_GO_CC	COUNT	KEGG PATHWAY	COUNT
O96C_CONTROL =O1C_SAMPLE	GO:0006468~protein phosphorylation	376	GO:0003676~nucleic acid binding	570	GO:0005634~nucleus	1085	psom03082:ATP-dependent chromatin remodeling	37
O96C_CONTROL =O1C_SAMPLE	GO:0006355~regulation of DNA-templated transcription	356	GO:0004523~RNA-DNA hybrid ribonuclease activity	329	GO:0005576~extracellular region	132	psom04142:Lysosome	34
O96C_CONTROL =O1C_SAMPLE	GO:0055085~transmembrane transport	212	GO:0004672~protein kinase activity	280	GO:0012505~endomembrane system	43	psom00860:Porphyrin metabolism	29
O96C_CONTROL =O1C_SAMPLE	GO:0006508~proteolysis	187	GO:0003700~DNA-binding transcription factor activity	257	GO:0005618~cell wall	39	psom02010:ABC transporters	29
O96C_CONTROL =O1C_SAMPLE	GO:0006357~regulation of transcription by RNA polymerase II	101	GO:0004674~protein serine/threonine kinase activity	189	GO:0000785~chromatin	38	psom04981:Folate transport and metabolism	23
O96C_CONTROL =O1C_SAMPLE	GO:0015074~DNA integration	72	GO:0004190~aspartic-type endopeptidase activity	74	GO:0010287~plastoglobule	19	psom00960:Tropane, piperidine and pyridine alkaloid biosynthesis	21
O96C_CONTROL =O1C_SAMPLE	GO:0016192~vesicle-mediated transport	49	GO:0004252~serine-type endopeptidase activity	69	GO:0000145~exocyst	17	psom00730:Thiamine metabolism	20
O96C_CONTROL =O1C_SAMPLE	GO:0006486~protein glycosylation	39	GO:0030599~pectinesterase activity	31	GO:0005667~transcription regulator complex	16	psom04712:Circadian rhythm - plant	20
O96C_CONTROL =O1C_SAMPLE	GO:1902600~proton transmembrane transport	38	GO:0005546~phosphatidylinositol-4,5-bisphosphate binding	19	GO:0031969~chloroplast membrane	12	psom00511:Other glycan degradation	10
O96C_CONTROL =O1C_SAMPLE	GO:0042545~cell wall modification	31	GO:0032934~sterol binding	13	GO:0031410~cytoplasmic vesicle	11
library comparison	DAVİD_GO_BP	COUNT	DAVİD_GO_MF	COUNT	DAVİD_GO_CC	COUNT	KEGG PATHWAY	COUNT
O96C_CONTROL =ONPC_SAMPLE	GO:0006355~regulation of DNA-templated transcription	471	GO:0005515~protein binding	1339	GO:0005634~nucleus	1409	psom03082:ATP-dependent chromatin remodeling	45
O96C_CONTROL =ONPC_SAMPLE	GO:0006468~protein phosphorylation	453	GO:0005524~ATP binding	1075	GO:0005794~Golgi apparatus	195	psom02010:ABC transporters	43
O96C_CONTROL =ONPC_SAMPLE	GO:0055085~transmembrane transport	263	GO:0003676~nucleic acid binding	801	GO:0005768~endosome	52	psom00860:Porphyrin metabolism	39
O96C_CONTROL =ONPC_SAMPLE	GO:0006357~regulation of transcription by RNA polymerase II	130	GO:0003677~DNA binding	544	GO:0000785~chromatin	49	psom03440:Homologous recombination	33
O96C_CONTROL =ONPC_SAMPLE	GO:0015074~DNA integration	105	GO:0004523~RNA-DNA hybrid ribonuclease activity	481	GO:0005694~chromosome	29	psom04981:Folate transport and metabolism	32
O96C_CONTROL =ONPC_SAMPLE	GO:0016192~vesicle-mediated transport	59	GO:0004672~protein kinase activity	335	GO:0005654~nucleoplasm	26	psom04712:Circadian rhythm - plant	27
O96C_CONTROL =ONPC_SAMPLE	GO:1902600~proton transmembrane transport	44	GO:0003700~DNA-binding transcription factor activity	321	GO:0000118~histone deacetylase complex	25	psom00730:Thiamine metabolism	25
O96C_CONTROL =ONPC_SAMPLE	GO:0018105~peptidyl-serine phosphorylation	37	GO:0016887~ATP hydrolysis activity	264	GO:0071011~precatalytic spliceosome	25	psom00196:Photosynthesis - antenna proteins	24
O96C_CONTROL =ONPC_SAMPLE	GO:0006397~mRNA processing	37	GO:0004674~protein serine/threonine kinase activity	242	GO:0005813~centrosome	24	psom00430:Taurine and hypotaurine metabolism	11
O96C_CONTROL =ONPC_SAMPLE	GO:0042545~cell wall modification	32	GO:0000981~DNA-binding transcription factor activity, RNA polymerase II-specific	128	GO:0010287~plastoglobule	23
library comparison	DAVİD_GO_BP	COUNT	DAVİD_GO_MF	COUNT	DAVİD_GO_CC	COUNT	KEGG PATHWAY	COUNT
ONPC_CONTROL =O1C_SAMPLE	GO:0006468~protein phosphorylation	438	GO:0005515~protein binding	1209	GO:0005634~nucleus	1115	psom01110:Biosynthesis of secondary metabolites	562
ONPC_CONTROL =O1C_SAMPLE	GO:0006355~regulation of DNA-templated transcription	386	GO:0005524~ATP binding	950	GO:0005886~plasma membrane	462	psom00500:Starch and sucrose metabolism	63
ONPC_CONTROL =O1C_SAMPLE	GO:0055085~transmembrane transport	223	GO:0003676~nucleic acid binding	557	GO:0005829~cytosol	352	psom00040:Pentose and glucuronate interconversions	45
ONPC_CONTROL =O1C_SAMPLE	GO:0006508~proteolysis	209	GO:0004672~protein kinase activity	338	GO:0005576~extracellular region	150	psom00950:Isoquinoline alkaloid biosynthesis	45
ONPC_CONTROL =O1C_SAMPLE	GO:0015074~DNA integration	75	GO:0003700~DNA-binding transcription factor activity	264	GO:0005802~trans-Golgi network	50	psom00350:Tyrosine metabolism	43
ONPC_CONTROL =O1C_SAMPLE	GO:0045893~positive regulation of DNA-templated transcription	38	GO:0016887~ATP hydrolysis activity	235	GO:0012505~endomembrane system	47	psom00260:Glycine, serine and threonine metabolism	39
ONPC_CONTROL =O1C_SAMPLE	GO:0042545~cell wall modification	33	GO:0004674~protein serine/threonine kinase activity	208	GO:0000145~exocyst	21	psom00360:Phenylalanine metabolism	33
ONPC_CONTROL =O1C_SAMPLE	GO:0006520~amino acid metabolic process	31	GO:0000981~DNA-binding transcription factor activity, RNA polymerase II-specific	100	GO:0005643~nuclear pore	21	psom02010:ABC transporters	33
ONPC_CONTROL =O1C_SAMPLE	GO:0006885~regulation of pH	29	GO:0004252~serine-type endopeptidase activity	84	GO:0010287~plastoglobule	20	psom04814:Motor proteins	33
ONPC_CONTROL =O1C_SAMPLE	GO:0006887~exocytosis	25	GO:0004190~aspartic-type endopeptidase activity	73	GO:0009706~chloroplast inner membrane	18	psom00960:Tropane, piperidine and pyridine alkaloid biosynthesis	24
CAPSULE_STEM
library comparison	DAVİD_GO_BP	COUNT	DAVİD_GO_MF	COUNT	DAVİD_GO_CC	COUNT	KEGG PATHWAY	COUNT
O1C_CONTROL =O1S_SAMPLE	GO:0006468~protein phosphorylation	369	GO:0005515~protein binding	995	GO:0005886~plasma membrane	364	psom01100:Metabolic pathways	768
O1C_CONTROL =O1S_SAMPLE	GO:0055085~transmembrane transport	191	GO:0005524~ATP binding	762	GO:0005576~extracellular region	134	psom01110:Biosynthesis of secondary metabolites	475
O1C_CONTROL =O1S_SAMPLE	GO:0006508~proteolysis	168	GO:0004672~protein kinase activity	289	GO:0009535~chloroplast thylakoid membrane	61	psom01230:Biosynthesis of amino acids	79
O1C_CONTROL =O1S_SAMPLE	GO:0005975~carbohydrate metabolic process	112	GO:0003700~DNA-binding transcription factor activity	199	GO:0009941~chloroplast envelope	38	psom00500:Starch and sucrose metabolism	60
O1C_CONTROL =O1S_SAMPLE	GO:0009451~RNA modification	102	GO:0004674~protein serine/threonine kinase activity	150	GO:0009523~photosystem II	35	psom00950:Isoquinoline alkaloid biosynthesis	38
O1C_CONTROL =O1S_SAMPLE	GO:0007165~signal transduction	50	GO:0022857~transmembrane transporter activity	81	GO:0010287~plastoglobule	29	psom00350:Tyrosine metabolism	36
O1C_CONTROL =O1S_SAMPLE	GO:0009416~response to light stimulus	37	GO:0004252~serine-type endopeptidase activity	66	GO:0009522~photosystem I	29	psom02010:ABC transporters	35
O1C_CONTROL =O1S_SAMPLE	GO:0009734~auxin-activated signaling pathway	31	GO:0140359~ABC-type transporter activity	56	GO:0000307~cyclin-dependent protein kinase holoenzyme complex	28	psom00196:Photosynthesis - antenna proteins	28
O1C_CONTROL =O1S_SAMPLE	GO:0009768~photosynthesis, light harvesting in photosystem I	29	GO:0004190~aspartic-type endopeptidase activity	56	GO:0009705~plant-type vacuole membrane	26	psom00360:Phenylalanine metabolism	28
O1C_CONTROL =O1S_SAMPLE	GO:0042545~cell wall modification	26	GO:0015297~antiporter activity	50	GO:0000145~exocyst	19	psom00999:Biosynthesis of various plant secondary metabolites	28
library comparison	DAVİD_GO_BP	COUNT	DAVİD_GO_MF	COUNT	DAVİD_GO_CC	COUNT	KEGG PATHWAY	COUNT
O96C_CONTROL =O96S_SAMPLE	GO:0006468~protein phosphorylation	256	GO:0005515~protein binding	748	GO:0005634~nucleus	716	psom00564:Glycerophospholipid metabolism	32
O96C_CONTROL =O96S_SAMPLE	GO:0055085~transmembrane transport	170	GO:0005524~ATP binding	587	GO:0005886~plasma membrane	298	psom00040:Pentose and glucuronate interconversions	30
O96C_CONTROL =O96S_SAMPLE	GO:0006508~proteolysis	153	GO:0003676~nucleic acid binding	401	GO:0005576~extracellular region	104	psom00350:Tyrosine metabolism	28
O96C_CONTROL =O96S_SAMPLE	GO:0015074~DNA integration	51	GO:0004523~RNA-DNA hybrid ribonuclease activity	248	GO:0009535~chloroplast thylakoid membrane	56	psom00196:Photosynthesis - antenna proteins	27
O96C_CONTROL =O96S_SAMPLE	GO:0007165~signal transduction	44	GO:0004672~protein kinase activity	194	GO:0005743~mitochondrial inner membrane	35	psom02010:ABC transporters	27
O96C_CONTROL =O96S_SAMPLE	GO:0016192~vesicle-mediated transport	35	GO:0003700~DNA-binding transcription factor activity	185	GO:0005618~cell wall	34	psom00860:Porphyrin metabolism	21
O96C_CONTROL =O96S_SAMPLE	GO:0009416~response to light stimulus	33	GO:0004674~protein serine/threonine kinase activity	137	GO:0009941~chloroplast envelope	32	psom04712:Circadian rhythm - plant	16
O96C_CONTROL =O96S_SAMPLE	GO:0009768~photosynthesis, light harvesting in photosystem I	27	GO:0004190~aspartic-type endopeptidase activity	66	GO:0009523~photosystem II	28	psom00730:Thiamine metabolism	15
O96C_CONTROL =O96S_SAMPLE	GO:0042545~cell wall modification	25	GO:0043565~sequence-specific DNA binding	64	GO:0010287~plastoglobule	27	psom00910:Nitrogen metabolism	14
O96C_CONTROL =O96S_SAMPLE	GO:0000160~phosphorelay signal transduction system	23	GO:0022857~transmembrane transporter activity	64	GO:0009522~photosystem I	27	psom00310:Lysine degradation	11
library comparison	DAVİD_GO_BP	COUNT	DAVİD_GO_MF	COUNT	DAVİD_GO_CC	COUNT	KEGG PATHWAY	COUNT
ONPC_CONTROL =ONPS_SAMPLE	GO:0006468~protein phosphorylation	290	GO:0005515~protein binding	773	GO:0005634~nucleus	750	psom01100:Metabolic pathways	632
ONPC_CONTROL =ONPS_SAMPLE	GO:0006355~regulation of DNA-templated transcription	258	GO:0005524~ATP binding	659	GO:0005886~plasma membrane	325	psom01110:Biosynthesis of secondary metabolites	379
ONPC_CONTROL =ONPS_SAMPLE	GO:0055085~transmembrane transport	170	GO:0003676~nucleic acid binding	383	GO:0009535~chloroplast thylakoid membrane	50	psom04075:Plant hormone signal transduction	84
ONPC_CONTROL =ONPS_SAMPLE	GO:0006508~proteolysis	148	GO:0004672~protein kinase activity	222	GO:0009941~chloroplast envelope	35	psom04016:MAPK signaling pathway - plant	39
ONPC_CONTROL =ONPS_SAMPLE	GO:0015074~DNA integration	56	GO:0004523~RNA-DNA hybrid ribonuclease activity	220	GO:0009523~photosystem II	30	psom00040:Pentose and glucuronate interconversions	33
ONPC_CONTROL =ONPS_SAMPLE	GO:0007165~signal transduction	43	GO:0003700~DNA-binding transcription factor activity	173	GO:0009522~photosystem I	26	psom02010:ABC transporters	30
ONPC_CONTROL =ONPS_SAMPLE	GO:0009416~response to light stimulus	31	GO:0016887~ATP hydrolysis activity	162	GO:0010287~plastoglobule	23	psom00260:Glycine, serine and threonine metabolism	30
ONPC_CONTROL =ONPS_SAMPLE	GO:0018105~peptidyl-serine phosphorylation	26	GO:0004674~protein serine/threonine kinase activity	146	GO:0000145~exocyst	14	psom00350:Tyrosine metabolism	27
ONPC_CONTROL =ONPS_SAMPLE	GO:0009768~photosynthesis, light harvesting in photosystem I	24	GO:0022857~transmembrane transporter activity	67	GO:0031012~extracellular matrix	11	psom00196:Photosynthesis - antenna proteins	24
ONPC_CONTROL =ONPS_SAMPLE	GO:0042545~cell wall modification	24	GO:0043565~sequence-specific DNA binding	63	GO:0005667~transcription regulator complex	10	psom00860:Porphyrin metabolism	22

## Sheet: hyper_methylation
STEM
library comparison	DAVİD_GO_BP	COUNT	DAVİD_GO_MF	COUNT	DAVİD_GO_CC	COUNT	KEGG PATHWAY	COUNT
O96S_CONTROL =O1S_SAMPLE	GO:0006468~protein phosphorylation	233	GO:0005515~protein binding	672	GO:0005576~extracellular region	109	psom04075:Plant hormone signal transduction	68
O96S_CONTROL =O1S_SAMPLE	GO:0055085~transmembrane transport	133	GO:0005524~ATP binding	518	GO:0000786~nucleosome	35	psom01240:Biosynthesis of cofactors	66
O96S_CONTROL =O1S_SAMPLE	GO:0006508~proteolysis	128	GO:0003676~nucleic acid binding	312	GO:0009505~plant-type cell wall	28	psom04016:MAPK signaling pathway - plant	36
O96S_CONTROL =O1S_SAMPLE	GO:0009451~RNA modification	73	GO:0004523~RNA-DNA hybrid ribonuclease activity	187	GO:0005773~vacuole	27	psom03082:ATP-dependent chromatin remodeling	23
O96S_CONTROL =O1S_SAMPLE	GO:0032968~positive regulation of transcription elongation by RNA polymerase II	22	GO:0004672~protein kinase activity	176	GO:0000307~cyclin-dependent protein kinase holoenzyme complex	21	psom04070:Phosphatidylinositol signaling system	21
O96S_CONTROL =O1S_SAMPLE	GO:0000122~negative regulation of transcription by RNA polymerase II	13	GO:0004674~protein serine/threonine kinase activity	116	GO:0005813~centrosome	16	psom02010:ABC transporters	20
O96S_CONTROL =O1S_SAMPLE	GO:0045732~positive regulation of protein catabolic process	10	GO:0005509~calcium ion binding	62	GO:0005819~spindle	9	psom00562:Inositol phosphate metabolism	19
O96S_CONTROL =O1S_SAMPLE	GO:0009555~pollen development	9	GO:0004252~serine-type endopeptidase activity	47	GO:0005635~nuclear envelope	7	psom03440:Homologous recombination	17
O96S_CONTROL =O1S_SAMPLE	GO:0071249~cellular response to nitrate	7	GO:0004190~aspartic-type endopeptidase activity	45	GO:0042721~TIM22 mitochondrial import inner membrane insertion complex	7	psom04981:Folate transport and metabolism	16
O96S_CONTROL =O1S_SAMPLE			GO:0004601~peroxidase activity	37	GO:0031965~nuclear membrane	6	psom00460:Cyanoamino acid metabolism	15
library comparison	DAVİD_GO_BP	COUNT	DAVİD_GO_MF	COUNT	DAVİD_GO_CC	COUNT	KEGG PATHWAY	COUNT
O96S_CONTROL =ONPS_SAMPLE	GO:0006468~protein phosphorylation	283	GO:0005515~protein binding	857	GO:0005634~nucleus	770	psom03015:mRNA surveillance pathway	44
O96S_CONTROL =ONPS_SAMPLE	GO:0055085~transmembrane transport	144	GO:0005524~ATP binding	660	GO:0000786~nucleosome	46	psom04016:MAPK signaling pathway - plant	42
O96S_CONTROL =ONPS_SAMPLE	GO:0009451~RNA modification	80	GO:0003676~nucleic acid binding	438	GO:0012505~endomembrane system	35	psom02010:ABC transporters	24
O96S_CONTROL =ONPS_SAMPLE	GO:0015074~DNA integration	67	GO:0003677~DNA binding	341	GO:0005768~endosome	34	psom04070:Phosphatidylinositol signaling system	23
O96S_CONTROL =ONPS_SAMPLE	GO:0016192~vesicle-mediated transport	43	GO:0004523~RNA-DNA hybrid ribonuclease activity	255	GO:0000785~chromatin	30	psom00860:Porphyrin metabolism	22
O96S_CONTROL =ONPS_SAMPLE	GO:0032968~positive regulation of transcription elongation by RNA polymerase II	33	GO:0004672~protein kinase activity	221	GO:0009705~plant-type vacuole membrane	19	psom00960:Tropane, piperidine and pyridine alkaloid biosynthesis	17
O96S_CONTROL =ONPS_SAMPLE	GO:1902600~proton transmembrane transport	33	GO:0003700~DNA-binding transcription factor activity	173	GO:0035101~FACT complex	15	psom00910:Nitrogen metabolism	16
O96S_CONTROL =ONPS_SAMPLE	GO:0006334~nucleosome assembly	31	GO:0016887~ATP hydrolysis activity	169	GO:0000145~exocyst	14	psom00565:Ether lipid metabolism	12
O96S_CONTROL =ONPS_SAMPLE	GO:0006885~regulation of pH	22	GO:0004674~protein serine/threonine kinase activity	134	GO:0012507~ER to Golgi transport vesicle membrane	8	psom00904:Diterpenoid biosynthesis	9
O96S_CONTROL =ONPS_SAMPLE	GO:0000160~phosphorelay signal transduction system	21	GO:0015297~antiporter activity	48	GO:0030125~clathrin vesicle coat	6	psom00340:Histidine metabolism	9
library comparison	DAVİD_GO_BP	COUNT	DAVİD_GO_MF	COUNT	DAVİD_GO_CC	COUNT	KEGG PATHWAY	COUNT
ONPS_CONTROL =O1S_SAMPLE	GO:0006468~protein phosphorylation	135	GO:0005515~protein binding	422	GO:0005576~extracellular region	60	psom04144:Endocytosis	30
ONPS_CONTROL =O1S_SAMPLE	GO:0055085~transmembrane transport	93	GO:0005524~ATP binding	334	GO:0000786~nucleosome	25	psom04016:MAPK signaling pathway - plant	23
ONPS_CONTROL =O1S_SAMPLE	GO:0006508~proteolysis	75	GO:0003676~nucleic acid binding	199	GO:0012505~endomembrane system	22	psom00040:Pentose and glucuronate interconversions	18
ONPS_CONTROL =O1S_SAMPLE	GO:0009451~RNA modification	44	GO:0004523~RNA-DNA hybrid ribonuclease activity	117	GO:0000785~chromatin	20	psom04070:Phosphatidylinositol signaling system	16
ONPS_CONTROL =O1S_SAMPLE	GO:0015074~DNA integration	27	GO:0004672~protein kinase activity	107	GO:0015629~actin cytoskeleton	10	psom02010:ABC transporters	15
ONPS_CONTROL =O1S_SAMPLE	GO:0006334~nucleosome assembly	20	GO:0016887~ATP hydrolysis activity	89	GO:0005813~centrosome	9	psom00260:Glycine, serine and threonine metabolism	15
ONPS_CONTROL =O1S_SAMPLE	GO:1902600~proton transmembrane transport	19	GO:0022857~transmembrane transporter activity	37	GO:0010008~endosome membrane	8	psom00561:Glycerolipid metabolism	15
ONPS_CONTROL =O1S_SAMPLE	GO:0006885~regulation of pH	16	GO:0004252~serine-type endopeptidase activity	31	GO:0071944~cell periphery	5	psom03082:ATP-dependent chromatin remodeling	15
ONPS_CONTROL =O1S_SAMPLE	GO:0008643~carbohydrate transport	13	GO:0140359~ABC-type transporter activity	29	GO:0005847~mRNA cleavage and polyadenylation specificity factor complex	4	psom00562:Inositol phosphate metabolism	13
ONPS_CONTROL =O1S_SAMPLE	GO:0042545~cell wall modification	12	GO:0004190~aspartic-type endopeptidase activity	28			psom00053:Ascorbate and aldarate metabolism	12
CAPSULE
library comparison	DAVİD_GO_BP	COUNT	DAVİD_GO_MF	COUNT	DAVİD_GO_CC	COUNT	KEGG PATHWAY	COUNT
O96C_CONTROL =O1C_SAMPLE	GO:0006468~protein phosphorylation	304	GO:0005515~protein binding	846	GO:0005634~nucleus	888	psom04075:Plant hormone signal transduction	92
O96C_CONTROL =O1C_SAMPLE	GO:0006355~regulation of DNA-templated transcription	294	GO:0005524~ATP binding	686	GO:0005737~cytoplasm	606	psom04016:MAPK signaling pathway - plant	50
O96C_CONTROL =O1C_SAMPLE	GO:0006508~proteolysis	173	GO:0003676~nucleic acid binding	529	GO:0005886~plasma membrane	346	psom03015:mRNA surveillance pathway	47
O96C_CONTROL =O1C_SAMPLE	GO:0055085~transmembrane transport	156	GO:0004523~RNA-DNA hybrid ribonuclease activity	321	GO:0005794~Golgi apparatus	121	psom02010:ABC transporters	28
O96C_CONTROL =O1C_SAMPLE	GO:0015074~DNA integration	76	GO:0004672~protein kinase activity	226	GO:0005576~extracellular region	111	psom00860:Porphyrin metabolism	25
O96C_CONTROL =O1C_SAMPLE	GO:0007165~signal transduction	50	GO:0003700~DNA-binding transcription factor activity	194	GO:0000786~nucleosome	47	psom04070:Phosphatidylinositol signaling system	24
O96C_CONTROL =O1C_SAMPLE	GO:0006629~lipid metabolic process	47	GO:0004674~protein serine/threonine kinase activity	149	GO:0009941~chloroplast envelope	31	psom04712:Circadian rhythm - plant	18
O96C_CONTROL =O1C_SAMPLE	GO:0016192~vesicle-mediated transport	41	GO:0004190~aspartic-type endopeptidase activity	71	GO:0000307~cyclin-dependent protein kinase holoenzyme complex	28	psom00196:Photosynthesis - antenna proteins	18
O96C_CONTROL =O1C_SAMPLE	GO:0032968~positive regulation of transcription elongation by RNA polymerase II	27	GO:0004252~serine-type endopeptidase activity	54	GO:0010287~plastoglobule	18	psom00904:Diterpenoid biosynthesis	9
O96C_CONTROL =O1C_SAMPLE	GO:0010468~regulation of gene expression	27	GO:0046982~protein heterodimerization activity	54	GO:0005813~centrosome	16	psom00908:Zeatin biosynthesis	9
library comparison	DAVİD_GO_BP	COUNT	DAVİD_GO_MF	COUNT	DAVİD_GO_CC	COUNT	KEGG PATHWAY	COUNT
O96C_CONTROL =ONPC_SAMPLE	GO:0006355~regulation of DNA-templated transcription	333	GO:0005524~ATP binding	794	GO:0005634~nucleus	962	psom04016:MAPK signaling pathway - plant	52
O96C_CONTROL =ONPC_SAMPLE	GO:0006468~protein phosphorylation	332	GO:0003676~nucleic acid binding	544	GO:0005743~mitochondrial inner membrane	40	psom03015:mRNA surveillance pathway	48
O96C_CONTROL =ONPC_SAMPLE	GO:0006508~proteolysis	180	GO:0004523~RNA-DNA hybrid ribonuclease activity	321	GO:0009941~chloroplast envelope	35	psom00564:Glycerophospholipid metabolism	44
O96C_CONTROL =ONPC_SAMPLE	GO:0055085~transmembrane transport	175	GO:0004672~protein kinase activity	249	GO:0010287~plastoglobule	21	psom02010:ABC transporters	31
O96C_CONTROL =ONPC_SAMPLE	GO:0015074~DNA integration	74	GO:0003700~DNA-binding transcription factor activity	204	GO:0000145~exocyst	18	psom00860:Porphyrin metabolism	30
O96C_CONTROL =ONPC_SAMPLE	GO:0007165~signal transduction	57	GO:0016887~ATP hydrolysis activity	200	GO:0005643~nuclear pore	18	psom00999:Biosynthesis of various plant secondary metabolites	28
O96C_CONTROL =ONPC_SAMPLE	GO:0006629~lipid metabolic process	52	GO:0004674~protein serine/threonine kinase activity	175	GO:0031428~box C/D methylation guide snoRNP complex	8	psom04712:Circadian rhythm - plant	22
O96C_CONTROL =ONPC_SAMPLE	GO:0006486~protein glycosylation	38	GO:0003729~mRNA binding	131	GO:0000922~spindle pole	7	psom00460:Cyanoamino acid metabolism	21
O96C_CONTROL =ONPC_SAMPLE	GO:0032968~positive regulation of transcription elongation by RNA polymerase II	29	GO:0004190~aspartic-type endopeptidase activity	71	GO:0031965~nuclear membrane	7	psom00196:Photosynthesis - antenna proteins	20
O96C_CONTROL =ONPC_SAMPLE	GO:0009416~response to light stimulus	27	GO:0004252~serine-type endopeptidase activity	69	GO:0035145~exon-exon junction complex	6	psom00730:Thiamine metabolism	18
library comparison	DAVİD_GO_BP	COUNT	DAVİD_GO_MF	COUNT	DAVİD_GO_CC	COUNT	KEGG PATHWAY	COUNT
ONPC_CONTROL =O1C_SAMPLE	GO:0006468~protein phosphorylation	475	GO:0005515~protein binding	1451	GO:0005634~nucleus	1340	psom01100:Metabolic pathways	1094
ONPC_CONTROL =O1C_SAMPLE	GO:0006355~regulation of DNA-templated transcription	455	GO:0005524~ATP binding	1104	GO:0005886~plasma membrane	504	psom03015:mRNA surveillance pathway	65
ONPC_CONTROL =O1C_SAMPLE	GO:0055085~transmembrane transport	255	GO:0003676~nucleic acid binding	708	GO:0005794~Golgi apparatus	198	psom02010:ABC transporters	46
ONPC_CONTROL =O1C_SAMPLE	GO:0006508~proteolysis	247	GO:0003677~DNA binding	561	GO:0000786~nucleosome	72	psom01232:Nucleotide metabolism	41
ONPC_CONTROL =O1C_SAMPLE	GO:0009451~RNA modification	139	GO:0004523~RNA-DNA hybrid ribonuclease activity	418	GO:0009941~chloroplast envelope	48	psom00330:Arginine and proline metabolism	38
ONPC_CONTROL =O1C_SAMPLE	GO:0015074~DNA integration	92	GO:0004672~protein kinase activity	371	GO:0005874~microtubule	47	psom00360:Phenylalanine metabolism	34
ONPC_CONTROL =O1C_SAMPLE	GO:0015031~protein transport	78	GO:0003700~DNA-binding transcription factor activity	299	GO:0009505~plant-type cell wall	43	psom00860:Porphyrin metabolism	34
ONPC_CONTROL =O1C_SAMPLE	GO:1902600~proton transmembrane transport	44	GO:0016887~ATP hydrolysis activity	277	GO:0009705~plant-type vacuole membrane	33	psom00196:Photosynthesis - antenna proteins	27
ONPC_CONTROL =O1C_SAMPLE	GO:0009416~response to light stimulus	41	GO:0004674~protein serine/threonine kinase activity	237	GO:0000145~exocyst	27	psom00592:alpha-Linolenic acid metabolism	26
ONPC_CONTROL =O1C_SAMPLE	GO:0018105~peptidyl-serine phosphorylation	40	GO:0022857~transmembrane transporter activity	118	GO:0010287~plastoglobule	24	psom00960:Tropane, piperidine and pyridine alkaloid biosynthesis	22
CAPSULE_STEM
library comparison	DAVİD_GO_BP	COUNT	DAVİD_GO_MF	COUNT	DAVİD_GO_CC	COUNT	KEGG PATHWAY	COUNT
O1C_CONTROL =O1S_SAMPLE	GO:0006355~regulation of DNA-templated transcription	153	GO:0005515~protein binding	443	GO:0005737~cytoplasm	312	psom01240:Biosynthesis of cofactors	52
O1C_CONTROL =O1S_SAMPLE	GO:0006468~protein phosphorylation	143	GO:0003676~nucleic acid binding	212	GO:0005576~extracellular region	79	psom03015:mRNA surveillance pathway	24
O1C_CONTROL =O1S_SAMPLE	GO:0055085~transmembrane transport	81	GO:0004672~protein kinase activity	114	GO:0005794~Golgi apparatus	64	psom03082:ATP-dependent chromatin remodeling	19
O1C_CONTROL =O1S_SAMPLE	GO:0009451~RNA modification	46	GO:0003700~DNA-binding transcription factor activity	95	GO:0000139~Golgi membrane	28	psom01232:Nucleotide metabolism	17
O1C_CONTROL =O1S_SAMPLE	GO:0007165~signal transduction	32	GO:0046982~protein heterodimerization activity	31	GO:0012505~endomembrane system	27	psom00350:Tyrosine metabolism	17
O1C_CONTROL =O1S_SAMPLE	GO:0015074~DNA integration	30	GO:0015297~antiporter activity	28	GO:0000786~nucleosome	27	psom00240:Pyrimidine metabolism	14
O1C_CONTROL =O1S_SAMPLE	GO:1902600~proton transmembrane transport	19	GO:0030527~structural constituent of chromatin	27	GO:0005643~nuclear pore	9	psom00960:Tropane, piperidine and pyridine alkaloid biosynthesis	12
O1C_CONTROL =O1S_SAMPLE	GO:0006885~regulation of pH	17	GO:0004601~peroxidase activity	25	GO:0010008~endosome membrane	8	psom00100:Steroid biosynthesis	9
O1C_CONTROL =O1S_SAMPLE	GO:0042545~cell wall modification	14	GO:0000287~magnesium ion binding	24	GO:0005905~clathrin-coated pit	6
O1C_CONTROL =O1S_SAMPLE	GO:0006338~chromatin remodeling	12	GO:0000149~SNARE binding	16	GO:0030136~clathrin-coated vesicle	6
library comparison	DAVİD_GO_BP	COUNT	DAVİD_GO_MF	COUNT	DAVİD_GO_CC	COUNT	KEGG PATHWAY	COUNT
O96C_CONTROL =O96S_SAMPLE	GO:0006355~regulation of DNA-templated transcription	265	GO:0003676~nucleic acid binding	457	GO:0005634~nucleus	817	psom01240:Biosynthesis of cofactors	87
O96C_CONTROL =O96S_SAMPLE	GO:0055085~transmembrane transport	143	GO:0003677~DNA binding	308	GO:0005737~cytoplasm	569	psom04120:Ubiquitin mediated proteolysis	53
O96C_CONTROL =O96S_SAMPLE	GO:0006508~proteolysis	133	GO:0004523~RNA-DNA hybrid ribonuclease activity	273	GO:0005794~Golgi apparatus	109	psom03015:mRNA surveillance pathway	41
O96C_CONTROL =O96S_SAMPLE	GO:0015074~DNA integration	64	GO:0003700~DNA-binding transcription factor activity	202	GO:0000139~Golgi membrane	48	psom00260:Glycine, serine and threonine metabolism	30
O96C_CONTROL =O96S_SAMPLE	GO:0016192~vesicle-mediated transport	38	GO:0004190~aspartic-type endopeptidase activity	51	GO:0005813~centrosome	18	psom00630:Glyoxylate and dicarboxylate metabolism	27
O96C_CONTROL =O96S_SAMPLE	GO:0018105~peptidyl-serine phosphorylation	22	GO:0004252~serine-type endopeptidase activity	46	GO:0005764~lysosome	13	psom04145:Phagosome	25
O96C_CONTROL =O96S_SAMPLE	GO:0009736~cytokinin-activated signaling pathway	20	GO:0016757~glycosyltransferase activity	40	GO:0000145~exocyst	13	psom04142:Lysosome	25
O96C_CONTROL =O96S_SAMPLE	GO:0000160~phosphorelay signal transduction system	20	GO:0005516~calmodulin binding	32	GO:0035267~NuA4 histone acetyltransferase complex	9	psom04814:Motor proteins	24
O96C_CONTROL =O96S_SAMPLE	GO:0000079~regulation of cyclin-dependent protein serine/threonine kinase activity	19	GO:0004843~cysteine-type deubiquitinase activity	24	GO:0016282~eukaryotic 43S preinitiation complex	8	psom03050:Proteasome	23
O96C_CONTROL =O96S_SAMPLE	GO:0006885~regulation of pH	17	GO:0140658~ATP-dependent chromatin remodeler activity	20	GO:0016272~prefoldin complex	6	psom00670:One carbon pool by folate	18
library comparison	DAVİD_GO_BP	COUNT	DAVİD_GO_MF	COUNT	DAVİD_GO_CC	COUNT	KEGG PATHWAY	COUNT
ONPC_CONTROL =ONPS_SAMPLE	GO:0006355~regulation of DNA-templated transcription	208	GO:0005515~protein binding	531	GO:0005634~nucleus	511	psom04075:Plant hormone signal transduction	60
ONPC_CONTROL =ONPS_SAMPLE	GO:0006468~protein phosphorylation	173	GO:0005524~ATP binding	429	GO:0005794~Golgi apparatus	92	psom01240:Biosynthesis of cofactors	54
ONPC_CONTROL =ONPS_SAMPLE	GO:0055085~transmembrane transport	102	GO:0003676~nucleic acid binding	296	GO:0000786~nucleosome	29	psom03015:mRNA surveillance pathway	29
ONPC_CONTROL =ONPS_SAMPLE	GO:0015074~DNA integration	36	GO:0004523~RNA-DNA hybrid ribonuclease activity	184	GO:0000785~chromatin	21	psom04016:MAPK signaling pathway - plant	27
ONPC_CONTROL =ONPS_SAMPLE	GO:0007165~signal transduction	33	GO:0004672~protein kinase activity	144	GO:0005694~chromosome	14	psom00480:Glutathione metabolism	24
ONPC_CONTROL =ONPS_SAMPLE	GO:0016192~vesicle-mediated transport	29	GO:0003700~DNA-binding transcription factor activity	132	GO:0005643~nuclear pore	12	psom00730:Thiamine metabolism	15
ONPC_CONTROL =ONPS_SAMPLE	GO:0009734~auxin-activated signaling pathway	22	GO:0016887~ATP hydrolysis activity	102	GO:0000145~exocyst	11	psom04712:Circadian rhythm - plant	12
ONPC_CONTROL =ONPS_SAMPLE	GO:0018105~peptidyl-serine phosphorylation	16	GO:0004674~protein serine/threonine kinase activity	97	GO:0005813~centrosome	11	psom00430:Taurine and hypotaurine metabolism	6
ONPC_CONTROL =ONPS_SAMPLE	GO:0006325~chromatin organization	14	GO:0043565~sequence-specific DNA binding	51	GO:0042721~TIM22 mitochondrial import inner membrane insertion complex	6	psom04122:Sulfur relay system	5
ONPC_CONTROL =ONPS_SAMPLE	GO:0006338~chromatin remodeling	14	GO:0046982~protein heterodimerization activity	34	GO:0005657~replication fork	4
