# Supplementary material for: DNA methylation orchestrates secondary metabolite biosynthesis and transport in Papaver somniferum
Source: PLoS One. 2025 Aug 25;20(8):e0329855. doi: 10.1371/journal.pone.0329855 (PMC12377628; doi:10.1371/journal.pone.0329855)
Supplement: S2 File — (XLSX) [file pone.0329855.s009.xlsx]

## Sheet: all_methylation
STEM
library comparison	DAVİD_GO_BP	COUNT	DAVİD_GO_MF	COUNT	DAVİD_GO_CC	COUNT	KEGG PATHWAY	COUNT
O96S_CONTROL =O1S_SAMPLE	GO:0006468~protein phosphorylation	22	GO:0005515~protein binding	53	GO:0005886~plasma membrane	22	-	-
O96S_CONTROL =O1S_SAMPLE	GO:0055085~transmembrane transport	11	GO:0022857~transmembrane transporter activity	7	GO:0005576~extracellular region	10
O96S_CONTROL =O1S_SAMPLE	GO:0009451~RNA modification	7	GO:0005199~structural constituent of cell wall	4
O96S_CONTROL =O1S_SAMPLE	GO:0006869~lipid transport	4	GO:0016746~acyltransferase activity	3
O96S_CONTROL =O1S_SAMPLE	GO:0006260~DNA replication	4	GO:0004693~cyclin-dependent protein serine/threonine kinase activity	3
O96S_CONTROL =O1S_SAMPLE
O96S_CONTROL =O1S_SAMPLE
O96S_CONTROL =O1S_SAMPLE
O96S_CONTROL =O1S_SAMPLE
O96S_CONTROL =O1S_SAMPLE
library comparison	DAVİD_GO_BP	COUNT	DAVİD_GO_MF	COUNT	DAVİD_GO_CC	COUNT	KEGG PATHWAY	COUNT
O96S_CONTROL =ONPS_SAMPLE	GO:0006468~protein phosphorylation	15	GO:0005515~protein binding	39	GO:0005886~plasma membrane	20	psom00053:Ascorbate and aldarate metabolism	5
O96S_CONTROL =ONPS_SAMPLE	GO:0007166~cell surface receptor signaling pathway	6	GO:0003723~RNA binding	17	GO:0031012~extracellular matrix	3	psom04130:SNARE interactions in vesicular transport	3
O96S_CONTROL =ONPS_SAMPLE	GO:0030198~extracellular matrix organization	3	GO:0008194~UDP-glycosyltransferase activity	5	GO:0031201~SNARE complex	3
O96S_CONTROL =ONPS_SAMPLE	GO:0030574~collagen catabolic process	3	GO:0000149~SNARE binding	4
O96S_CONTROL =ONPS_SAMPLE	GO:0048278~vesicle docking	3	GO:0004222~metalloendopeptidase activity	4
O96S_CONTROL =ONPS_SAMPLE
O96S_CONTROL =ONPS_SAMPLE
O96S_CONTROL =ONPS_SAMPLE
O96S_CONTROL =ONPS_SAMPLE
O96S_CONTROL =ONPS_SAMPLE
library comparison	DAVİD_GO_BP	COUNT	DAVİD_GO_MF	COUNT	DAVİD_GO_CC	COUNT	KEGG PATHWAY	COUNT
ONPS_CONTROL =O1S_SAMPLE	GO:0035556~intracellular signal transduction	3	GO:0005515~protein binding	18	GO:0005576~extracellular region	4	-
ONPS_CONTROL =O1S_SAMPLE	GO:0006270~DNA replication initiation	2	GO:0004674~protein serine/threonine kinase activity	5	GO:0005664~nuclear origin of replication recognition complex	2
ONPS_CONTROL =O1S_SAMPLE			GO:0005199~structural constituent of cell wall	2
ONPS_CONTROL =O1S_SAMPLE			GO:0003688~DNA replication origin binding	2
ONPS_CONTROL =O1S_SAMPLE			GO:0045735~nutrient reservoir activity	2
ONPS_CONTROL =O1S_SAMPLE
ONPS_CONTROL =O1S_SAMPLE
ONPS_CONTROL =O1S_SAMPLE
ONPS_CONTROL =O1S_SAMPLE
ONPS_CONTROL =O1S_SAMPLE
CAPSULE
library comparison	DAVİD_GO_BP	COUNT	DAVİD_GO_MF	COUNT	DAVİD_GO_CC	COUNT	KEGG PATHWAY	COUNT
O96C_CONTROL =O1C_SAMPLE	GO:0009451~RNA modification	8	GO:0005515~protein binding	45	GO:0005886~plasma membrane	16	psom00196:Photosynthesis - antenna proteins	4
O96C_CONTROL =O1C_SAMPLE	GO:0009768~photosynthesis, light harvesting in photosystem I	4	GO:0003723~RNA binding	17	GO:0009523~photosystem II	5	psom00910:Nitrogen metabolism	3
O96C_CONTROL =O1C_SAMPLE	GO:0009416~response to light stimulus	4	GO:0005506~iron ion binding	9	GO:0009941~chloroplast envelope	5	psom00250:Alanine, aspartate and glutamate metabolism	3
O96C_CONTROL =O1C_SAMPLE	GO:0006542~glutamine biosynthetic process	2	GO:0008194~UDP-glycosyltransferase activity	5	GO:0010287~plastoglobule	4
O96C_CONTROL =O1C_SAMPLE	GO:0009062~fatty acid catabolic process	2	GO:0016168~chlorophyll binding	4	GO:0009522~photosystem I	4
O96C_CONTROL =O1C_SAMPLE
O96C_CONTROL =O1C_SAMPLE
O96C_CONTROL =O1C_SAMPLE
O96C_CONTROL =O1C_SAMPLE
O96C_CONTROL =O1C_SAMPLE
library comparison	DAVİD_GO_BP	COUNT	DAVİD_GO_MF	COUNT	DAVİD_GO_CC	COUNT	KEGG PATHWAY	COUNT
O96C_CONTROL =ONPC_SAMPLE	GO:0048278~vesicle docking	4	GO:0004674~protein serine/threonine kinase activity	11	GO:0005886~plasma membrane	19	psom04130:SNARE interactions in vesicular transport	4
O96C_CONTROL =ONPC_SAMPLE	GO:0006906~vesicle fusion	4	GO:0022857~transmembrane transporter activity	7	GO:0012505~endomembrane system	5	psom00196:Photosynthesis - antenna proteins	3
O96C_CONTROL =ONPC_SAMPLE	GO:0009768~photosynthesis, light harvesting in photosystem I	3	GO:0005484~SNAP receptor activity	4	GO:0031201~SNARE complex	4
O96C_CONTROL =ONPC_SAMPLE	GO:0000278~mitotic cell cycle	3	GO:0000149~SNARE binding	4	GO:0010287~plastoglobule	3
O96C_CONTROL =ONPC_SAMPLE	GO:0048481~plant ovule development	2	GO:0005199~structural constituent of cell wall	3
O96C_CONTROL =ONPC_SAMPLE
O96C_CONTROL =ONPC_SAMPLE
O96C_CONTROL =ONPC_SAMPLE
O96C_CONTROL =ONPC_SAMPLE
O96C_CONTROL =ONPC_SAMPLE
library comparison	DAVİD_GO_BP	COUNT	DAVİD_GO_MF	COUNT	DAVİD_GO_CC	COUNT	KEGG PATHWAY	COUNT
ONPC_CONTROL =O1C_SAMPLE	GO:0055085~transmembrane transport	8	GO:0022857~transmembrane transporter activity	6	GO:0009535~chloroplast thylakoid membrane	5	psom00430:Taurine and hypotaurine metabolism	2
ONPC_CONTROL =O1C_SAMPLE	GO:0048544~recognition of pollen	3	GO:0018580~nitronate monooxygenase activity	2
ONPC_CONTROL =O1C_SAMPLE	GO:0009820~alkaloid metabolic process	3
ONPC_CONTROL =O1C_SAMPLE
ONPC_CONTROL =O1C_SAMPLE
ONPC_CONTROL =O1C_SAMPLE
ONPC_CONTROL =O1C_SAMPLE
ONPC_CONTROL =O1C_SAMPLE
ONPC_CONTROL =O1C_SAMPLE
ONPC_CONTROL =O1C_SAMPLE
CAPSULE_STEM
library comparison	DAVİD_GO_BP	COUNT	DAVİD_GO_MF	COUNT	DAVİD_GO_CC	COUNT	KEGG PATHWAY	COUNT
O1C_CONTROL =O1S_SAMPLE	GO:0006468~protein phosphorylation	18	GO:0016168~chlorophyll binding	14	GO:0009523~photosystem II	16	psom01100:Metabolic pathways	35
O1C_CONTROL =O1S_SAMPLE	GO:0009768~photosynthesis, light harvesting in photosystem I	14	GO:0005199~structural constituent of cell wall	3	GO:0009535~chloroplast thylakoid membrane	16	psom00196:Photosynthesis - antenna proteins	14
O1C_CONTROL =O1S_SAMPLE	GO:0009416~response to light stimulus	14	GO:0004691~cAMP-dependent protein kinase activity	2	GO:0010287~plastoglobule	14	psom00480:Glutathione metabolism	5
O1C_CONTROL =O1S_SAMPLE	GO:0055085~transmembrane transport	10	GO:0004332~fructose-bisphosphate aldolase activity	2	GO:0009522~photosystem I	14
O1C_CONTROL =O1S_SAMPLE	GO:0009765~photosynthesis, light harvesting	2			GO:0009941~chloroplast envelope	14
O1C_CONTROL =O1S_SAMPLE
O1C_CONTROL =O1S_SAMPLE
O1C_CONTROL =O1S_SAMPLE
O1C_CONTROL =O1S_SAMPLE
O1C_CONTROL =O1S_SAMPLE
library comparison	DAVİD_GO_BP	COUNT	DAVİD_GO_MF	COUNT	DAVİD_GO_CC	COUNT	KEGG PATHWAY	COUNT
O96C_CONTROL =O96S_SAMPLE	GO:0009768~photosynthesis, light harvesting in photosystem I	11	GO:0005515~protein binding	25	GO:0009941~chloroplast envelope	12	psom01100:Metabolic pathways	23
O96C_CONTROL =O96S_SAMPLE	GO:0009416~response to light stimulus	11	GO:0016168~chlorophyll binding	11	GO:0010287~plastoglobule	11	psom00196:Photosynthesis - antenna proteins	11
O96C_CONTROL =O96S_SAMPLE	GO:0009451~RNA modification	5	GO:0015189~L-lysine transmembrane transporter activity	2	GO:0009522~photosystem I	11
O96C_CONTROL =O96S_SAMPLE	GO:0009765~photosynthesis, light harvesting	2	GO:0005313~L-glutamate transmembrane transporter activity	2	GO:0009523~photosystem II	11
O96C_CONTROL =O96S_SAMPLE					GO:0009535~chloroplast thylakoid membrane	11
O96C_CONTROL =O96S_SAMPLE
O96C_CONTROL =O96S_SAMPLE
O96C_CONTROL =O96S_SAMPLE
O96C_CONTROL =O96S_SAMPLE
O96C_CONTROL =O96S_SAMPLE
library comparison	DAVİD_GO_BP	COUNT	DAVİD_GO_MF	COUNT	DAVİD_GO_CC	COUNT	KEGG PATHWAY	COUNT
ONPC_CONTROL =ONPS_SAMPLE	GO:0006468~protein phosphorylation	12	GO:0003723~RNA binding	13	GO:0009535~chloroplast thylakoid membrane	13	psom01100:Metabolic pathways	35
ONPC_CONTROL =ONPS_SAMPLE	GO:0009768~photosynthesis, light harvesting in photosystem I	10	GO:0016168~chlorophyll binding	10	GO:0009523~photosystem II	11	psom00196:Photosynthesis - antenna proteins	10
ONPC_CONTROL =ONPS_SAMPLE	GO:0009416~response to light stimulus	10	GO:0008422~beta-glucosidase activity	3	GO:0010287~plastoglobule	10	psom00460:Cyanoamino acid metabolism	3
ONPC_CONTROL =ONPS_SAMPLE	GO:0009451~RNA modification	6	GO:0004386~helicase activity	3	GO:0009522~photosystem I	10	psom00053:Ascorbate and aldarate metabolism	3
ONPC_CONTROL =ONPS_SAMPLE	GO:0009765~photosynthesis, light harvesting	2	GO:0005199~structural constituent of cell wall	2	GO:0009941~chloroplast envelope	10
ONPC_CONTROL =ONPS_SAMPLE
ONPC_CONTROL =ONPS_SAMPLE
ONPC_CONTROL =ONPS_SAMPLE
ONPC_CONTROL =ONPS_SAMPLE
ONPC_CONTROL =ONPS_SAMPLE

## Sheet: hypo_methylation
STEM
library comparison	DAVİD_GO_BP	COUNT	DAVİD_GO_MF	COUNT	DAVİD_GO_CC	COUNT	KEGG PATHWAY	COUNT
O96S_CONTROL =O1S_SAMPLE	GO:0006468~protein phosphorylation	18	GO:0005515~protein binding	42	GO:0005886~plasma membrane	18	psom00480:Glutathione metabolism	4
O96S_CONTROL =O1S_SAMPLE	GO:0055085~transmembrane transport	10	GO:0004674~protein serine/threonine kinase activity	9
O96S_CONTROL =O1S_SAMPLE	GO:0009451~RNA modification	6	GO:0022857~transmembrane transporter activity	6
O96S_CONTROL =O1S_SAMPLE	GO:0006869~lipid transport	4	GO:0005199~structural constituent of cell wall	2
O96S_CONTROL =O1S_SAMPLE	GO:0048544~recognition of pollen	3	GO:0005319~lipid transporter activity	2
O96S_CONTROL =O1S_SAMPLE
O96S_CONTROL =O1S_SAMPLE
O96S_CONTROL =O1S_SAMPLE
O96S_CONTROL =O1S_SAMPLE
O96S_CONTROL =O1S_SAMPLE
library comparison	DAVİD_GO_BP	COUNT	DAVİD_GO_MF	COUNT	DAVİD_GO_CC	COUNT	KEGG PATHWAY	COUNT
O96S_CONTROL =ONPS_SAMPLE	GO:0006468~protein phosphorylation	11	GO:0003723~RNA binding	12	GO:0005886~plasma membrane	15	psom03010:Ribosome	6
O96S_CONTROL =ONPS_SAMPLE	GO:0007166~cell surface receptor signaling pathway	4	GO:0022857~transmembrane transporter activity	5			psom00380:Tryptophan metabolism	3
O96S_CONTROL =ONPS_SAMPLE			GO:0030145~manganese ion binding	3
O96S_CONTROL =ONPS_SAMPLE
O96S_CONTROL =ONPS_SAMPLE
O96S_CONTROL =ONPS_SAMPLE
O96S_CONTROL =ONPS_SAMPLE
O96S_CONTROL =ONPS_SAMPLE
O96S_CONTROL =ONPS_SAMPLE
O96S_CONTROL =ONPS_SAMPLE
library comparison	DAVİD_GO_BP	COUNT	DAVİD_GO_MF	COUNT	DAVİD_GO_CC	COUNT	KEGG PATHWAY	COUNT
ONPS_CONTROL =O1S_SAMPLE	GO:0006270~DNA replication initiation	2	GO:0005199~structural constituent of cell wall	2	GO:0005664~nuclear origin of replication recognition complex	2	-	-
ONPS_CONTROL =O1S_SAMPLE			GO:0003688~DNA replication origin binding	2
ONPS_CONTROL =O1S_SAMPLE			GO:0045735~nutrient reservoir activity	2
ONPS_CONTROL =O1S_SAMPLE
ONPS_CONTROL =O1S_SAMPLE
ONPS_CONTROL =O1S_SAMPLE
ONPS_CONTROL =O1S_SAMPLE
ONPS_CONTROL =O1S_SAMPLE
ONPS_CONTROL =O1S_SAMPLE
ONPS_CONTROL =O1S_SAMPLE
CAPSULE
library comparison	DAVİD_GO_BP	COUNT	DAVİD_GO_MF	COUNT	DAVİD_GO_CC	COUNT	KEGG PATHWAY	COUNT
O96C_CONTROL =O1C_SAMPLE	GO:0009451~RNA modification	7	GO:0005515~protein binding	36	GO:0005886~plasma membrane	12	psom00196:Photosynthesis - antenna proteins	3
O96C_CONTROL =O1C_SAMPLE	GO:0009768~photosynthesis, light harvesting in photosystem I	3	GO:0003723~RNA binding	13	GO:0009941~chloroplast envelope	4
O96C_CONTROL =O1C_SAMPLE	GO:0009416~response to light stimulus	3	GO:0005199~structural constituent of cell wall	3	GO:0010287~plastoglobule	3
O96C_CONTROL =O1C_SAMPLE	GO:0009062~fatty acid catabolic process	2	GO:0016168~chlorophyll binding	3	GO:0009522~photosystem I	3
O96C_CONTROL =O1C_SAMPLE			GO:0008670~2,4-dienoyl-CoA reductase (NADPH) activity	2	GO:0009523~photosystem II	3
O96C_CONTROL =O1C_SAMPLE
O96C_CONTROL =O1C_SAMPLE
O96C_CONTROL =O1C_SAMPLE
O96C_CONTROL =O1C_SAMPLE
O96C_CONTROL =O1C_SAMPLE
library comparison	DAVİD_GO_BP	COUNT	DAVİD_GO_MF	COUNT	DAVİD_GO_CC	COUNT	KEGG PATHWAY	COUNT
O96C_CONTROL =ONPC_SAMPLE	GO:0048278~vesicle docking	3	GO:0005515~protein binding	32	GO:0005886~plasma membrane	14	psom04016:MAPK signaling pathway - plant	4
O96C_CONTROL =ONPC_SAMPLE	GO:0006906~vesicle fusion	3	GO:0004674~protein serine/threonine kinase activity	8	GO:0031201~SNARE complex	3	psom04130:SNARE interactions in vesicular transport	3
O96C_CONTROL =ONPC_SAMPLE	GO:0046148~pigment biosynthetic process	2	GO:0005199~structural constituent of cell wall	3
O96C_CONTROL =ONPC_SAMPLE	GO:0009062~fatty acid catabolic process	2	GO:0005484~SNAP receptor activity	3
O96C_CONTROL =ONPC_SAMPLE	GO:0009691~cytokinin biosynthetic process	2	GO:0000149~SNARE binding	3
O96C_CONTROL =ONPC_SAMPLE
O96C_CONTROL =ONPC_SAMPLE
O96C_CONTROL =ONPC_SAMPLE
O96C_CONTROL =ONPC_SAMPLE
O96C_CONTROL =ONPC_SAMPLE
library comparison	DAVİD_GO_BP	COUNT	DAVİD_GO_MF	COUNT	DAVİD_GO_CC	COUNT	KEGG PATHWAY	COUNT
ONPC_CONTROL =O1C_SAMPLE	GO:0009451~RNA modification	4	GO:0018580~nitronate monooxygenase activity	2	GO:0005737~cytoplasm	13	psom00430:Taurine and hypotaurine metabolism	2
ONPC_CONTROL =O1C_SAMPLE			GO:0045735~nutrient reservoir activity	2
ONPC_CONTROL =O1C_SAMPLE
ONPC_CONTROL =O1C_SAMPLE
ONPC_CONTROL =O1C_SAMPLE
ONPC_CONTROL =O1C_SAMPLE
ONPC_CONTROL =O1C_SAMPLE
ONPC_CONTROL =O1C_SAMPLE
ONPC_CONTROL =O1C_SAMPLE
ONPC_CONTROL =O1C_SAMPLE
CAPSULE_STEM
library comparison	DAVİD_GO_BP	COUNT	DAVİD_GO_MF	COUNT	DAVİD_GO_CC	COUNT	KEGG PATHWAY	COUNT
O1C_CONTROL =O1S_SAMPLE	GO:0006468~protein phosphorylation	17	GO:0016168~chlorophyll binding	14	GO:0009523~photosystem II	16	psom01100:Metabolic pathways	33
O1C_CONTROL =O1S_SAMPLE	GO:0009768~photosynthesis, light harvesting in photosystem I	14	GO:0004691~cAMP-dependent protein kinase activity	2	GO:0009535~chloroplast thylakoid membrane	16	psom00196:Photosynthesis - antenna proteins	14
O1C_CONTROL =O1S_SAMPLE	GO:0009416~response to light stimulus	14	GO:0004332~fructose-bisphosphate aldolase activity	2	GO:0010287~plastoglobule	14	psom00480:Glutathione metabolism	4
O1C_CONTROL =O1S_SAMPLE	GO:0055085~transmembrane transport	9			GO:0009522~photosystem I	14
O1C_CONTROL =O1S_SAMPLE	GO:0009765~photosynthesis, light harvesting	2			GO:0009941~chloroplast envelope	14
O1C_CONTROL =O1S_SAMPLE
O1C_CONTROL =O1S_SAMPLE
O1C_CONTROL =O1S_SAMPLE
O1C_CONTROL =O1S_SAMPLE
O1C_CONTROL =O1S_SAMPLE
library comparison	DAVİD_GO_BP	COUNT	DAVİD_GO_MF	COUNT	DAVİD_GO_CC	COUNT	KEGG PATHWAY	COUNT
O96C_CONTROL =O96S_SAMPLE	GO:0009768~photosynthesis, light harvesting in photosystem I	11	-	-	GO:0009941~chloroplast envelope	12	psom01100:Metabolic pathways	21
O96C_CONTROL =O96S_SAMPLE	GO:0009416~response to light stimulus	11			GO:0010287~plastoglobule	11	psom00196:Photosynthesis - antenna proteins	11
O96C_CONTROL =O96S_SAMPLE	GO:0009765~photosynthesis, light harvesting	2			GO:0009522~photosystem I	11
O96C_CONTROL =O96S_SAMPLE					GO:0009523~photosystem II	11
O96C_CONTROL =O96S_SAMPLE					GO:0009535~chloroplast thylakoid membrane	11
O96C_CONTROL =O96S_SAMPLE
O96C_CONTROL =O96S_SAMPLE
O96C_CONTROL =O96S_SAMPLE
O96C_CONTROL =O96S_SAMPLE
O96C_CONTROL =O96S_SAMPLE
library comparison	DAVİD_GO_BP	COUNT	DAVİD_GO_MF	COUNT	DAVİD_GO_CC	COUNT	KEGG PATHWAY	COUNT
ONPC_CONTROL =ONPS_SAMPLE	GO:0009768~photosynthesis, light harvesting in photosystem I	10	GO:0016168~chlorophyll binding	10	GO:0009535~chloroplast thylakoid membrane	12	psom01100:Metabolic pathways	27
ONPC_CONTROL =ONPS_SAMPLE	GO:0009416~response to light stimulus	10	GO:0032549~ribonucleoside binding	2	GO:0009523~photosystem II	11	psom00196:Photosynthesis - antenna proteins	10
ONPC_CONTROL =ONPS_SAMPLE	GO:0009765~photosynthesis, light harvesting	2	GO:0001056~RNA polymerase III activity	2	GO:0010287~plastoglobule	10
ONPC_CONTROL =ONPS_SAMPLE					GO:0009522~photosystem I	10
ONPC_CONTROL =ONPS_SAMPLE					GO:0009941~chloroplast envelope	10
ONPC_CONTROL =ONPS_SAMPLE
ONPC_CONTROL =ONPS_SAMPLE
ONPC_CONTROL =ONPS_SAMPLE
ONPC_CONTROL =ONPS_SAMPLE
ONPC_CONTROL =ONPS_SAMPLE

## Sheet: hyper_methylation
STEM
library comparison	DAVİD_GO_BP	COUNT	DAVİD_GO_MF	COUNT	DAVİD_GO_CC	COUNT	KEGG PATHWAY	COUNT
O96S_CONTROL =O1S_SAMPLE	-	-	GO:0008194~UDP-glycosyltransferase activity	3	-	-	-	-
O96S_CONTROL =O1S_SAMPLE			GO:0005199~structural constituent of cell wall	2
O96S_CONTROL =O1S_SAMPLE			GO:0008353~RNA polymerase II CTD heptapeptide repeat kinase activity	2
O96S_CONTROL =O1S_SAMPLE			GO:0004693~cyclin-dependent protein serine/threonine kinase activity	2
O96S_CONTROL =O1S_SAMPLE
O96S_CONTROL =O1S_SAMPLE
O96S_CONTROL =O1S_SAMPLE
O96S_CONTROL =O1S_SAMPLE
O96S_CONTROL =O1S_SAMPLE
O96S_CONTROL =O1S_SAMPLE
library comparison	DAVİD_GO_BP	COUNT	DAVİD_GO_MF	COUNT	DAVİD_GO_CC	COUNT	KEGG PATHWAY	COUNT
O96S_CONTROL =ONPS_SAMPLE	GO:0048278~vesicle docking	2	GO:0005515~protein binding	19	-		psom01240:Biosynthesis of cofactors	5
O96S_CONTROL =ONPS_SAMPLE			GO:0045735~nutrient reservoir activity	3			psom00053:Ascorbate and aldarate metabolism	4
O96S_CONTROL =ONPS_SAMPLE			GO:0008194~UDP-glycosyltransferase activity	3			psom00999:Biosynthesis of various plant secondary metabolites	3
O96S_CONTROL =ONPS_SAMPLE			GO:0005199~structural constituent of cell wall	2
O96S_CONTROL =ONPS_SAMPLE			GO:0004032~aldose reductase (NADPH) activity	2
O96S_CONTROL =ONPS_SAMPLE
O96S_CONTROL =ONPS_SAMPLE
O96S_CONTROL =ONPS_SAMPLE
O96S_CONTROL =ONPS_SAMPLE
O96S_CONTROL =ONPS_SAMPLE
library comparison	DAVİD_GO_BP	COUNT	DAVİD_GO_MF	COUNT	DAVİD_GO_CC	COUNT	KEGG PATHWAY	COUNT
ONPS_CONTROL =O1S_SAMPLE	GO:0035556~intracellular signal transduction	2	GO:0004674~protein serine/threonine kinase activity	3	GO:0005576~extracellular region	4	-	-
ONPS_CONTROL =O1S_SAMPLE					GO:0005886~plasma membrane	4
ONPS_CONTROL =O1S_SAMPLE
ONPS_CONTROL =O1S_SAMPLE
ONPS_CONTROL =O1S_SAMPLE
ONPS_CONTROL =O1S_SAMPLE
ONPS_CONTROL =O1S_SAMPLE
ONPS_CONTROL =O1S_SAMPLE
ONPS_CONTROL =O1S_SAMPLE
ONPS_CONTROL =O1S_SAMPLE
CAPSULE
library comparison	DAVİD_GO_BP	COUNT	DAVİD_GO_MF	COUNT	DAVİD_GO_CC	COUNT	KEGG PATHWAY	COUNT
O96C_CONTROL =O1C_SAMPLE	-	-	GO:0030674~protein-macromolecule adaptor activity	2	-	-	psom03010:Ribosome	4
O96C_CONTROL =O1C_SAMPLE							psom00910:Nitrogen metabolism	2
O96C_CONTROL =O1C_SAMPLE
O96C_CONTROL =O1C_SAMPLE
O96C_CONTROL =O1C_SAMPLE
O96C_CONTROL =O1C_SAMPLE
O96C_CONTROL =O1C_SAMPLE
O96C_CONTROL =O1C_SAMPLE
O96C_CONTROL =O1C_SAMPLE
O96C_CONTROL =O1C_SAMPLE
library comparison	DAVİD_GO_BP	COUNT	DAVİD_GO_MF	COUNT	DAVİD_GO_CC	COUNT	KEGG PATHWAY	COUNT
O96C_CONTROL =ONPC_SAMPLE	-	-	GO:0032549~ribonucleoside binding	2	-	-	-	-
O96C_CONTROL =ONPC_SAMPLE			GO:0001056~RNA polymerase III activity	2
O96C_CONTROL =ONPC_SAMPLE
O96C_CONTROL =ONPC_SAMPLE
O96C_CONTROL =ONPC_SAMPLE
O96C_CONTROL =ONPC_SAMPLE
O96C_CONTROL =ONPC_SAMPLE
O96C_CONTROL =ONPC_SAMPLE
O96C_CONTROL =ONPC_SAMPLE
O96C_CONTROL =ONPC_SAMPLE
library comparison	DAVİD_GO_BP	COUNT	DAVİD_GO_MF	COUNT	DAVİD_GO_CC	COUNT	KEGG PATHWAY	COUNT
ONPC_CONTROL =O1C_SAMPLE	GO:0055085~transmembrane transport	6	GO:0022857~transmembrane transporter activity	5	-	-	-	-
ONPC_CONTROL =O1C_SAMPLE	GO:0048544~recognition of pollen	3	GO:0016829~lyase activity	2
ONPC_CONTROL =O1C_SAMPLE	GO:0009820~alkaloid metabolic process	3
ONPC_CONTROL =O1C_SAMPLE
ONPC_CONTROL =O1C_SAMPLE
ONPC_CONTROL =O1C_SAMPLE
ONPC_CONTROL =O1C_SAMPLE
ONPC_CONTROL =O1C_SAMPLE
ONPC_CONTROL =O1C_SAMPLE
ONPC_CONTROL =O1C_SAMPLE
CAPSULE_STEM
library comparison	DAVİD_GO_BP	COUNT	DAVİD_GO_MF	COUNT	DAVİD_GO_CC	COUNT	KEGG PATHWAY	COUNT
O1C_CONTROL =O1S_SAMPLE	-	-	GO:0005199~structural constituent of cell wall	2	-	-	-	-
O1C_CONTROL =O1S_SAMPLE
O1C_CONTROL =O1S_SAMPLE
O1C_CONTROL =O1S_SAMPLE
O1C_CONTROL =O1S_SAMPLE
O1C_CONTROL =O1S_SAMPLE
O1C_CONTROL =O1S_SAMPLE
O1C_CONTROL =O1S_SAMPLE
O1C_CONTROL =O1S_SAMPLE
O1C_CONTROL =O1S_SAMPLE
library comparison	DAVİD_GO_BP	COUNT	DAVİD_GO_MF	COUNT	DAVİD_GO_CC	COUNT	KEGG PATHWAY	COUNT
O96C_CONTROL =O96S_SAMPLE	-	-	-	-	GO:0005886~plasma membrane	5	-	-
O96C_CONTROL =O96S_SAMPLE
O96C_CONTROL =O96S_SAMPLE
O96C_CONTROL =O96S_SAMPLE
O96C_CONTROL =O96S_SAMPLE
O96C_CONTROL =O96S_SAMPLE
O96C_CONTROL =O96S_SAMPLE
O96C_CONTROL =O96S_SAMPLE
O96C_CONTROL =O96S_SAMPLE
O96C_CONTROL =O96S_SAMPLE
library comparison	DAVİD_GO_BP	COUNT	DAVİD_GO_MF	COUNT	DAVİD_GO_CC	COUNT	KEGG PATHWAY	COUNT
ONPC_CONTROL =ONPS_SAMPLE	-	-	GO:0003723~RNA binding	7	GO:0005737~cytoplasm	9	-	-
ONPC_CONTROL =ONPS_SAMPLE			GO:0004386~helicase activity	3
ONPC_CONTROL =ONPS_SAMPLE			GO:0016740~transferase activity	3
ONPC_CONTROL =ONPS_SAMPLE			GO:0005199~structural constituent of cell wall	2
ONPC_CONTROL =ONPS_SAMPLE
ONPC_CONTROL =ONPS_SAMPLE
ONPC_CONTROL =ONPS_SAMPLE
ONPC_CONTROL =ONPS_SAMPLE
ONPC_CONTROL =ONPS_SAMPLE
ONPC_CONTROL =ONPS_SAMPLE
