# Supplementary material for: DNA methylation orchestrates secondary metabolite biosynthesis and transport in Papaver somniferum
Source: PLoS One. 2025 Aug 25;20(8):e0329855. doi: 10.1371/journal.pone.0329855 (PMC12377628; doi:10.1371/journal.pone.0329855)
Supplement: S3 File — (XLSX) [file pone.0329855.s010.xlsx]

## Sheet: O96S_O1S
hypomethylation	hypermethylation
(-)-alpha-terpineol synthase-like(LOC113304941)	(-)-alpha-terpineol synthase-like(LOC113344132)
(-)-alpha-terpineol synthase-like(LOC113344132)	(-)-isopiperitenol/(-)-carveol dehydrogenase, mitochondrial-like(LOC113338935)
(-)-isopiperitenol/(-)-carveol dehydrogenase, mitochondrial-like(LOC113357127)	(R)-mandelonitrile lyase-like(LOC113275657)
(+)-neomenthol dehydrogenase-like	(R,S)-reticuline 7-O-methyltransferase-like(LOC113338380)
(+)-neomenthol dehydrogenase-like(LOC113281310)	(S)-2-hydroxy-acid oxidase GLO1-like(LOC113288299)
(+)-neomenthol dehydrogenase-like(LOC113310206)	(S)-N-methylcoclaurine 3'-hydroxylase isozyme 1-like
(+)-neomenthol dehydrogenase-like(LOC113320382)	(S)-N-methylcoclaurine 3'-hydroxylase isozyme 1-like(LOC113283892)
(RS)-norcoclaurine 6-O-methyltransferase-like(LOC113314388)	1-(5-phosphoribosyl)-5-[(5-phosphoribosylamino)methylideneamino] imidazole-4-carboxamide isomerase, chloroplastic-like(LOC113313433)
(S)-2-hydroxy-acid oxidase GLO1(LOC113287338)	10 kDa chaperonin 1, chloroplastic-like(LOC113297326)
(S)-N-methylcoclaurine 3'-hydroxylase isozyme 1-like	110 kDa U5 small nuclear ribonucleoprotein component CLO-like
(S)-N-methylcoclaurine 3'-hydroxylase isozyme 1-like(LOC113283892)	110 kDa U5 small nuclear ribonucleoprotein component CLO-like(LOC113295873)
(S)-ureidoglycine aminohydrolase-like	11S globulin seed storage protein 2-like
1-(5-phosphoribosyl)-5-[(5-phosphoribosylamino)methylideneamino] imidazole-4-carboxamide isomerase, chloroplastic-like(LOC113313433)	11S globulin seed storage protein 2-like(LOC113291900)
1,2-dihydroxy-3-keto-5-methylthiopentene dioxygenase 1-like(LOC113338077)	11S globulin subunit beta-like
1,2-dihydroxy-3-keto-5-methylthiopentene dioxygenase 2-like(LOC113318666)	11S globulin subunit beta-like(LOC113273680)
1,4-alpha-glucan-branching enzyme 3, chloroplastic/amyloplastic-like	12-oxophytodienoate reductase 1-like(LOC113302155)
1,4-alpha-glucan-branching enzyme 3, chloroplastic/amyloplastic-like(LOC113271531)	12-oxophytodienoate reductase 1-like(LOC113349273)
1,4-dihydroxy-2-naphthoyl-CoA synthase, peroxisomal-like(LOC113336749)	12-oxophytodienoate reductase 3-like
1,4-dihydroxy-2-naphthoyl-CoA synthase-like(LOC113311995)	12-oxophytodienoate reductase 3-like
10 kDa chaperonin 1, chloroplastic-like(LOC113297326)	12-oxophytodienoate reductase 3-like(LOC113326789)
11 kDa late embryogenesis abundant protein-like(LOC113278458)	14 kDa proline-rich protein DC2.15-like(LOC113293249)
11 kDa late embryogenesis abundant protein-like(LOC113313785)	14 kDa proline-rich protein DC2.15-like(LOC113348296)
110 kDa U5 small nuclear ribonucleoprotein component CLO-like	14 kDa zinc-binding protein-like
110 kDa U5 small nuclear ribonucleoprotein component CLO-like(LOC113308811)	17.1 kDa class II heat shock protein-like(LOC113328082)
11-beta-hydroxysteroid dehydrogenase 1B-like	17.3 kDa class II heat shock protein-like(LOC113307926)
11-beta-hydroxysteroid dehydrogenase 1B-like	17.8 kDa class I heat shock protein-like(LOC113281970)
11-beta-hydroxysteroid dehydrogenase 1B-like	17.8 kDa class I heat shock protein-like(LOC113286949)
11-beta-hydroxysteroid dehydrogenase 1B-like(LOC113274407)	17.8 kDa class I heat shock protein-like(LOC113310853)
11-beta-hydroxysteroid dehydrogenase 1B-like(LOC113277380)	18S ribosomal RNA
11-beta-hydroxysteroid dehydrogenase 1B-like(LOC113281001)	18S ribosomal RNA(LOC113307376)
11S globulin seed storage protein 2-like	18S ribosomal RNA(LOC113330967)
11S globulin seed storage protein 2-like(LOC113291900)	18S ribosomal RNA(LOC113345681)
11S globulin seed storage protein 2-like(LOC113325261)	18S ribosomal RNA(LOC113354908)
11S globulin subunit beta-like	18S rRNA (guanine-N(7))-methyltransferase RID2-like(LOC113325969)
11S globulin subunit beta-like	1-aminocyclopropane-1-carboxylate oxidase 1-like(LOC113295123)
11S globulin subunit beta-like(LOC113273680)	1-aminocyclopropane-1-carboxylate oxidase homolog 1-like(LOC113332498)
11S globulin subunit beta-like(LOC113329612)	1-aminocyclopropane-1-carboxylate oxidase homolog 1-like(LOC113357317)
12-oxophytodienoate reductase 1-like(LOC113354013)	1-aminocyclopropane-1-carboxylate oxidase homolog 6-like
12-oxophytodienoate reductase 3-like	1-aminocyclopropane-1-carboxylate oxidase homolog 6-like(LOC113336789)
12-oxophytodienoate reductase 3-like	1-aminocyclopropane-1-carboxylate oxidase homolog(LOC113282883)
12-oxophytodienoate reductase 3-like(LOC113326789)	1-aminocyclopropane-1-carboxylate synthase 7-like
14 kDa proline-rich protein DC2.15-like(LOC113293249)	1-aminocyclopropane-1-carboxylate synthase 7-like(LOC113300612)
14.7 kDa ribonuclease H-like protein(LOC113305600)	1-aminocyclopropane-1-carboxylate synthase 7-like(LOC113353425)
15.4 kDa class V heat shock protein-like(LOC113285755)	1-aminocyclopropane-1-carboxylate synthase 7-like(LOC113354154)
17.1 kDa class II heat shock protein-like(LOC113328082)	1-aminocyclopropane-1-carboxylate synthase-like(LOC113299227)
17.3 kDa class II heat shock protein-like(LOC113307926)	1-phosphatidylinositol-3-phosphate 5-kinase FAB1A-like
17.3 kDa class II heat shock protein-like(LOC113339034)	1-phosphatidylinositol-3-phosphate 5-kinase FAB1A-like(LOC113348390)
17.3 kDa class II heat shock protein-like(LOC113339081)	1-phosphatidylinositol-3-phosphate 5-kinase FAB1B-like
17.7 kDa class I heat shock protein-like	1-phosphatidylinositol-3-phosphate 5-kinase FAB1B-like(LOC113337067)
17.7 kDa class I heat shock protein-like(LOC113324044)	1-phosphatidylinositol-3-phosphate 5-kinase FAB1B-like(LOC113337175)
17.8 kDa class I heat shock protein-like(LOC113281970)	1-phosphatidylinositol-3-phosphate 5-kinase FAB1B-like(LOC113337249)
17.8 kDa class I heat shock protein-like(LOC113310853)	24-methylenesterol C-methyltransferase 3-like(LOC113289029)
17.9 kDa class II heat shock protein-like(LOC113273587)	25.3 kDa vesicle transport protein(LOC113330156)
18S ribosomal RNA	25.3 kDa vesicle transport protein-like(LOC113304047)
18S ribosomal RNA(LOC113307376)	26S proteasome non-ATPase regulatory subunit 11 homolog
18S ribosomal RNA(LOC113314682)	26S proteasome non-ATPase regulatory subunit 11 homolog(LOC113281708)
18S ribosomal RNA(LOC113314683)	26S proteasome non-ATPase regulatory subunit 11 homolog(LOC113299896)
18S ribosomal RNA(LOC113314684)	26S proteasome non-ATPase regulatory subunit 11 homolog(LOC113337472)
18S ribosomal RNA(LOC113328620)	28 kDa ribonucleoprotein, chloroplastic-like(LOC113276508)
18S ribosomal RNA(LOC113328622)	28S ribosomal RNA(LOC113292308)
18S ribosomal RNA(LOC113330966)	28S ribosomal RNA(LOC113314692)
18S ribosomal RNA(LOC113330967)	2-alkenal reductase (NADP(+)-dependent)-like
18S ribosomal RNA(LOC113344472)	2-alkenal reductase (NADP(+)-dependent)-like
18S ribosomal RNA(LOC113345678)	2-alkenal reductase (NADP(+)-dependent)-like(LOC113271782)
18S ribosomal RNA(LOC113345681)	2-alkenal reductase (NADP(+)-dependent)-like(LOC113318530)
18S ribosomal RNA(LOC113345686)	2-methyl-6-phytyl-1,4-hydroquinone methyltransferase, chloroplastic-like(LOC113347188)
18S ribosomal RNA(LOC113345689)	2-oxoglutarate-dependent dioxygenase DAO-like
1-acylglycerol-3-phosphate O-acyltransferase-like(LOC113289621)	2-oxoglutarate-dependent dioxygenase DAO-like(LOC113334508)
1-acyl-sn-glycerol-3-phosphate acyltransferase PLS1-like(LOC113314385)	2-oxoisovalerate dehydrogenase subunit beta 1, mitochondrial-like(LOC113274196)
1-aminocyclopropane-1-carboxylate oxidase homolog 11-like	2-phytyl-1,4-beta-naphthoquinone methyltransferase, chloroplastic-like(LOC113279492)
1-aminocyclopropane-1-carboxylate oxidase homolog 11-like(LOC113280854)	2S albumin-like(LOC113291289)
1-aminocyclopropane-1-carboxylate oxidase homolog 11-like(LOC113324732)	2S albumin-like(LOC113291378)
1-aminocyclopropane-1-carboxylate oxidase homolog 1-like	30S ribosomal protein S1, chloroplastic-like(LOC113357238)
1-aminocyclopropane-1-carboxylate oxidase homolog 1-like(LOC113275510)	30S ribosomal protein S10 alpha, chloroplastic-like(LOC113317518)
1-aminocyclopropane-1-carboxylate oxidase homolog 1-like(LOC113320235)	30S ribosomal protein S11, chloroplastic-like
1-aminocyclopropane-1-carboxylate oxidase homolog 1-like(LOC113332498)	30S ribosomal protein S11, chloroplastic-like(LOC113351739)
1-aminocyclopropane-1-carboxylate oxidase homolog 1-like(LOC113357317)	30S ribosomal protein S17, chloroplastic-like(LOC113337855)
1-aminocyclopropane-1-carboxylate oxidase homolog 3-like(LOC113275348)	30S ribosomal protein S9, mitochondrial-like(LOC113338103)
1-aminocyclopropane-1-carboxylate oxidase homolog(LOC113282883)	36.4 kDa proline-rich protein-like(LOC113325328)
1-aminocyclopropane-1-carboxylate synthase 7-like	39S ribosomal protein L23, mitochondrial-like(LOC113286861)
1-aminocyclopropane-1-carboxylate synthase 7-like	3-dehydroquinate synthase homolog(LOC113331240)
1-aminocyclopropane-1-carboxylate synthase 7-like(LOC113300612)	3-hydroxyisobutyryl-CoA hydrolase-like protein 3, mitochondrial(LOC113353906)
1-aminocyclopropane-1-carboxylate synthase 7-like(LOC113316308)	3'-hydroxy-N-methyl-(S)-coclaurine 4'-O-methyltransferase 2-like
1-aminocyclopropane-1-carboxylate synthase 7-like(LOC113353425)	3'-hydroxy-N-methyl-(S)-coclaurine 4'-O-methyltransferase 2-like(LOC113326743)
1-aminocyclopropane-1-carboxylate synthase 7-like(LOC113354154)	3-ketoacyl-CoA synthase 11-like(LOC113350017)
1-aminocyclopropane-1-carboxylate synthase 7-like(LOC113354155)	3-ketoacyl-CoA synthase 12-like(LOC113348437)
1-aminocyclopropane-1-carboxylate synthase-like(LOC113299227)	3-ketoacyl-CoA synthase 4-like
1-Cys peroxiredoxin-like(LOC113352994)	3-ketoacyl-CoA synthase 4-like(LOC113333554)
1-deoxy-D-xylulose 5-phosphate reductoisomerase, chloroplastic-like	3-ketoacyl-CoA synthase 4-like(LOC113357951)
1-deoxy-D-xylulose 5-phosphate reductoisomerase, chloroplastic-like	3-ketoacyl-CoA synthase 6-like(LOC113305272)
1-deoxy-D-xylulose 5-phosphate reductoisomerase, chloroplastic-like(LOC113340997)	3-ketoacyl-CoA synthase 9-like
1-deoxy-D-xylulose 5-phosphate reductoisomerase, chloroplastic-like(LOC113355796)	3-ketoacyl-CoA thiolase 2, peroxisomal
1-phosphatidylinositol-3-phosphate 5-kinase FAB1A-like(LOC113282807)	3-ketoacyl-CoA thiolase 2, peroxisomal(LOC113318051)
1-phosphatidylinositol-3-phosphate 5-kinase FAB1B-like	3-oxoacyl-[acyl-carrier-protein] reductase 4-like
1-phosphatidylinositol-3-phosphate 5-kinase FAB1B-like	3-oxoacyl-[acyl-carrier-protein] reductase 4-like(LOC113298180)
1-phosphatidylinositol-3-phosphate 5-kinase FAB1B-like	3-oxoacyl-[acyl-carrier-protein] synthase I, chloroplastic-like(LOC113287429)
1-phosphatidylinositol-3-phosphate 5-kinase FAB1B-like(LOC113337067)	3-oxoacyl-[acyl-carrier-protein] synthase I, chloroplastic-like(LOC113324825)
1-phosphatidylinositol-3-phosphate 5-kinase FAB1B-like(LOC113337175)	3-oxo-Delta(4,5)-steroid 5-beta-reductase(LOC113289204)
1-phosphatidylinositol-3-phosphate 5-kinase FAB1B-like(LOC113339751)	3-phosphoinositide-dependent protein kinase 2-like(LOC113298759)
2-(3-amino-3-carboxypropyl)histidine synthase subunit 2-like(LOC113284555)	40S ribosomal protein S11-like(LOC113275390)
20 kDa chaperonin, chloroplastic-like	40S ribosomal protein S11-like(LOC113285368)
20 kDa chaperonin, chloroplastic-like(LOC113351350)	40S ribosomal protein S12-like(LOC113355947)
22.0 kDa heat shock protein-like(LOC113359548)	40S ribosomal protein S15(LOC113283546)
24-methylenesterol C-methyltransferase 3-like(LOC113289029)	40S ribosomal protein S20-1-like(LOC113288814)
24-methylenesterol C-methyltransferase 3-like(LOC113291543)	40S ribosomal protein S23(LOC113313821)
25.3 kDa vesicle transport protein(LOC113330156)	40S ribosomal protein S23(LOC113320372)
25.3 kDa vesicle transport protein-like(LOC113304047)	40S ribosomal protein S2-3-like(LOC113310422)
26S proteasome non-ATPase regulatory subunit 10-like	40S ribosomal protein S26-1-like(LOC113283710)
26S proteasome non-ATPase regulatory subunit 10-like(LOC113318115)	40S ribosomal protein S26-2-like(LOC113281427)
26S proteasome non-ATPase regulatory subunit 11 homolog(LOC113281708)	40S ribosomal protein S26-like(LOC113332632)
26S proteasome non-ATPase regulatory subunit 11 homolog(LOC113337472)	40S ribosomal protein S3a
26S proteasome non-ATPase regulatory subunit 4 homolog(LOC113273342)	40S ribosomal protein S3a-like(LOC113272643)
26S proteasome non-ATPase regulatory subunit 4 homolog(LOC113330732)	40S ribosomal protein S3a-like(LOC113311565)
26S proteasome non-ATPase regulatory subunit 4 homolog(LOC113357173)	40S ribosomal protein S6-like(LOC113332130)
26S proteasome non-ATPase regulatory subunit 7 homolog A-like(LOC113356160)	46 kDa FK506-binding nuclear protein-like(LOC113295814)
26S proteasome regulatory subunit 10B homolog A-like(LOC113335341)	4-coumarate--CoA ligase-like 1
26S proteasome regulatory subunit 6A homolog(LOC113313718)	4-coumarate--CoA ligase-like 1(LOC113342567)
26S proteasome regulatory subunit 6A homolog(LOC113339845)	4-coumarate--CoA ligase-like 9(LOC113276544)
26S proteasome regulatory subunit 6B homolog(LOC113316336)	4-hydroxy-3-methylbut-2-enyl diphosphate reductase, chloroplastic-like(LOC113330580)
26S proteasome regulatory subunit 8 homolog A-like(LOC113349041)	4-hydroxyphenylpyruvate dioxygenase-like
26S proteasome regulatory subunit S10B homolog B(LOC113306511)	4-hydroxyphenylpyruvate dioxygenase-like(LOC113349425)
26S proteasome regulatory subunit S10B homolog B-like(LOC113355995)	4'-phosphopantetheinyl transferase HetI-like(LOC113297093)
28 kDa ribonucleoprotein, chloroplastic-like(LOC113341934)	5.8S ribosomal RNA(LOC113300691)
28S ribosomal RNA	5.8S ribosomal RNA(LOC113307016)
28S ribosomal RNA	50S ribosomal protein L10, chloroplastic-like(LOC113307889)
28S ribosomal RNA	50S ribosomal protein L18, chloroplastic-like(LOC113358066)
28S ribosomal RNA(LOC113292308)	50S ribosomal protein L18-like(LOC113338811)
28S ribosomal RNA(LOC113314690)	50S ribosomal protein L19, chloroplastic-like
28S ribosomal RNA(LOC113328632)	50S ribosomal protein L1-like(LOC113297002)
28S ribosomal RNA(LOC113328633)	50S ribosomal protein L21, chloroplastic-like
28S ribosomal RNA(LOC113330964)	50S ribosomal protein L21, chloroplastic-like(LOC113296963)
28S ribosomal RNA(LOC113354916)	50S ribosomal protein L3-2, chloroplastic-like
29 kDa ribonucleoprotein A, chloroplastic-like	50S ribosomal protein L3-2, chloroplastic-like(LOC113288444)
29 kDa ribonucleoprotein A, chloroplastic-like	50S ribosomal protein L4-like
29 kDa ribonucleoprotein A, chloroplastic-like(LOC113283081)	50S ribosomal protein L4-like(LOC113299749)
29 kDa ribonucleoprotein A, chloroplastic-like(LOC113310605)	50S ribosomal protein L5, chloroplastic-like(LOC113301305)
2-alkenal reductase (NADP(+)-dependent)-like	50S ribosomal protein L7/L12-like(LOC113288704)
2-alkenal reductase (NADP(+)-dependent)-like(LOC113318530)	5'-3' exoribonuclease 3-like(LOC113290398)
2-alkenal reductase (NADP(+)-dependent)-like(LOC113329923)	5'-3' exoribonuclease 4-like(LOC113327032)
2-carboxy-1,4-naphthoquinone phytyltransferase, chloroplastic-like(LOC113332100)	54S ribosomal protein L51, mitochondrial-like(LOC113316983)
2-hydroxyacyl-CoA lyase-like(LOC113282348)	5'-adenylylsulfate reductase 1, chloroplastic-like
2-hydroxyacyl-CoA lyase-like(LOC113355684)	5'-adenylylsulfate reductase 1, chloroplastic-like(LOC113348553)
2-methoxy-6-polyprenyl-1,4-benzoquinol methylase, mitochondrial-like	5-formyltetrahydrofolate cyclo-ligase, mitochondrial-like(LOC113331490)
2-methyl-6-phytyl-1,4-hydroquinone methyltransferase, chloroplastic-like(LOC113347188)	5-methyltetrahydropteroyltriglutamate--homocysteine methyltransferase-like(LOC113320268)
2-methylene-furan-3-one reductase-like(LOC113282405)	5-methylthioadenosine/S-adenosylhomocysteine deaminase-like(LOC113271613)
2-oxoglutarate-dependent dioxygenase AOP2-like(LOC113335438)	5'-nucleotidase domain-containing protein DDB_G0275467-like
2-oxoglutarate-dependent dioxygenase DAO-like	5'-nucleotidase domain-containing protein DDB_G0275467-like(LOC113282639)
2-oxoglutarate-dependent dioxygenase DAO-like(LOC113283560)	60S acidic ribosomal protein P0-like(LOC113310332)
2-oxoglutarate-dependent dioxygenase DAO-like(LOC113334508)	60S acidic ribosomal protein P1-like(LOC113298471)
2-oxoisovalerate dehydrogenase subunit beta 1, mitochondrial-like	60S acidic ribosomal protein P1-like(LOC113359472)
2-oxoisovalerate dehydrogenase subunit beta 1, mitochondrial-like(LOC113343772)	60S ribosomal protein L10a-like
2S albumin-like(LOC113291378)	60S ribosomal protein L10a-like(LOC113323154)
2-succinylbenzoate--CoA ligase, chloroplastic/peroxisomal(LOC113312453)	60S ribosomal protein L10a-like(LOC113329201)
3',5'-nucleoside bisphosphate phosphatase-like(LOC113325834)	60S ribosomal protein L10-like(LOC113273698)
30 kDa salivary gland allergen Aed a 3-like(LOC113305836)	60S ribosomal protein L11-1(LOC113295782)
30S ribosomal protein 2, chloroplastic-like(LOC113296844)	60S ribosomal protein L12-3(LOC113321037)
30S ribosomal protein 3, chloroplastic-like(LOC113281979)	60S ribosomal protein L13a-4(LOC113299517)
30S ribosomal protein S1, chloroplastic-like(LOC113357238)	60S ribosomal protein L14-1(LOC113349893)
30S ribosomal protein S10 alpha, chloroplastic-like(LOC113317518)	60S ribosomal protein L17-like
30S ribosomal protein S11, chloroplastic-like(LOC113351739)	60S ribosomal protein L17-like(LOC113288888)
30S ribosomal protein S15-like(LOC113317622)	60S ribosomal protein L18-3-like(LOC113348888)
30S ribosomal protein S17, chloroplastic-like(LOC113337855)	60S ribosomal protein L18a-2-like(LOC113288701)
30S ribosomal protein S17-like(LOC113360922)	60S ribosomal protein L18a-like protein(LOC113347690)
30S ribosomal protein S2, chloroplastic-like(LOC113360016)	60S ribosomal protein L19-1(LOC113355258)
30S ribosomal protein S21, chloroplastic-like	60S ribosomal protein L21-2-like(LOC113271455)
30S ribosomal protein S21, chloroplastic-like(LOC113302681)	60S ribosomal protein L23(LOC113281944)
33 kDa ribonucleoprotein, chloroplastic-like	60S ribosomal protein L23A-like(LOC113274325)
33 kDa ribonucleoprotein, chloroplastic-like(LOC113309968)	60S ribosomal protein L23A-like(LOC113332777)
33 kDa ribonucleoprotein, chloroplastic-like(LOC113321836)	60S ribosomal protein L26-1-like(LOC113287012)
36.4 kDa proline-rich protein-like	60S ribosomal protein L26-2-like(LOC113284473)
36.4 kDa proline-rich protein-like(LOC113274187)	60S ribosomal protein L28-2-like(LOC113347943)
36.4 kDa proline-rich protein-like(LOC113282771)	60S ribosomal protein L30(LOC113337055)
36.4 kDa proline-rich protein-like(LOC113325328)	60S ribosomal protein L32-2-like(LOC113273742)
39S ribosomal protein L23, mitochondrial-like(LOC113286861)	60S ribosomal protein L32-2-like(LOC113344378)
3beta-hydroxysteroid-dehydrogenase/decarboxylase-like(LOC113300464)	60S ribosomal protein L35(LOC113314973)
3-dehydroquinate synthase, chloroplastic-like(LOC113290933)	60S ribosomal protein L35-like(LOC113323747)
3-deoxy-manno-octulosonate cytidylyltransferase, mitochondrial-like(LOC113277795)	60S ribosomal protein L36-2-like(LOC113320190)
3-hydroxy-3-methylglutaryl-coenzyme A reductase 1-like(LOC113356776)	60S ribosomal protein L37a(LOC113340375)
3-hydroxy-3-methylglutaryl-coenzyme A reductase-like(LOC113296423)	60S ribosomal protein L4(LOC113297906)
3-hydroxy-3-methylglutaryl-coenzyme A reductase-like(LOC113306397)	60S ribosomal protein L5-like
3-hydroxyisobutyryl-CoA hydrolase-like protein 2, mitochondrial(LOC113282675)	60S ribosomal protein L5-like(LOC113284651)
3-hydroxyisobutyryl-CoA hydrolase-like protein 4, mitochondrial(LOC113348316)	60S ribosomal protein L6-3-like(LOC113322710)
3'-hydroxy-N-methyl-(S)-coclaurine 4'-O-methyltransferase 2-like(LOC113326743)	60S ribosomal protein L7-2-like(LOC113319043)
3-isopropylmalate dehydrogenase, chloroplastic-like	60S ribosomal protein L7a-1-like(LOC113299856)
3-isopropylmalate dehydrogenase, chloroplastic-like	60S ribosomal protein L8-1(LOC113287807)
3-isopropylmalate dehydrogenase, chloroplastic-like(LOC113275641)	60S ribosomal protein L8-1-like(LOC113326265)
3-isopropylmalate dehydrogenase, chloroplastic-like(LOC113278329)	60S ribosomal protein L9(LOC113298847)
3-isopropylmalate dehydrogenase, chloroplastic-like(LOC113290268)	60S ribosomal protein L9(LOC113355318)
3-ketoacyl-CoA synthase 10-like(LOC113326777)	60S ribosomal protein L9-like(LOC113301454)
3-ketoacyl-CoA synthase 11-like(LOC113284532)	60S ribosome subunit biogenesis protein NIP7 homolog(LOC113299243)
3-ketoacyl-CoA synthase 11-like(LOC113318442)	60S ribosome subunit biogenesis protein NIP7 homolog(LOC113361996)
3-ketoacyl-CoA synthase 12-like(LOC113321306)	65-kDa microtubule-associated protein 1-like
3-ketoacyl-CoA synthase 4-like	65-kDa microtubule-associated protein 1-like(LOC113293724)
3-ketoacyl-CoA synthase 4-like	65-kDa microtubule-associated protein 1-like(LOC113293726)
3-ketoacyl-CoA synthase 4-like(LOC113288652)	65-kDa microtubule-associated protein 5-like(LOC113321462)
3-ketoacyl-CoA synthase 4-like(LOC113290445)	65-kDa microtubule-associated protein 6-like(LOC113298375)
3-ketoacyl-CoA synthase 4-like(LOC113304444)	6-phosphofructo-2-kinase/fructose-2,6-bisphosphatase-like
3-ketoacyl-CoA synthase 4-like(LOC113357951)	6-phosphofructo-2-kinase/fructose-2,6-bisphosphatase-like(LOC113355446)
3-ketoacyl-CoA synthase 6-like(LOC113305272)	6-phosphogluconate dehydrogenase, decarboxylating 2, chloroplastic
3-ketoacyl-CoA synthase 7-like(LOC113315080)	6-phosphogluconate dehydrogenase, decarboxylating 2, chloroplastic(LOC113294600)
3-ketoacyl-CoA synthase 9-like	7-deoxyloganetic acid glucosyltransferase-like
3-oxoacyl-[acyl-carrier-protein] reductase FabG-like(LOC113281025)	7-deoxyloganetic acid glucosyltransferase-like
3-oxoacyl-[acyl-carrier-protein] synthase 3 A, chloroplastic-like	7-deoxyloganetic acid glucosyltransferase-like
3-phosphoinositide-dependent protein kinase 2-like(LOC113298759)	7-deoxyloganetic acid glucosyltransferase-like(LOC113277253)
3-phosphoshikimate 1-carboxyvinyltransferase 2	7-deoxyloganetic acid glucosyltransferase-like(LOC113286391)
3-phosphoshikimate 1-carboxyvinyltransferase 2(LOC113304907)	7-deoxyloganetic acid glucosyltransferase-like(LOC113293910)
4,5-DOPA dioxygenase extradiol-like	7-deoxyloganetic acid glucosyltransferase-like(LOC113326249)
40S ribosomal protein S11-like(LOC113275390)	7-deoxyloganetin glucosyltransferase-like(LOC113276913)
40S ribosomal protein S11-like(LOC113285368)	7-deoxyloganetin glucosyltransferase-like(LOC113277789)
40S ribosomal protein S12-like(LOC113355947)	7-deoxyloganetin glucosyltransferase-like(LOC113337770)
40S ribosomal protein S15a(LOC113323664)	7-methylguanosine phosphate-specific 5'-nucleotidase A-like(LOC113313157)
40S ribosomal protein S17-4-like(LOC113307640)	AAA-ATPase At3g28510-like(LOC113301252)
40S ribosomal protein S18	AAA-ATPase At3g28510-like(LOC113327869)
40S ribosomal protein S18(LOC113330319)	AAA-ATPase At3g28580-like(LOC113315413)
40S ribosomal protein S18-like(LOC113302105)	AAA-ATPase At3g28600-like(LOC113360606)
40S ribosomal protein S21-like(LOC113331505)	AAA-ATPase At3g50940-like
40S ribosomal protein S23(LOC113311072)	AAA-ATPase At3g50940-like(LOC113299308)
40S ribosomal protein S23(LOC113320372)	AAA-ATPase At3g50940-like(LOC113344143)
40S ribosomal protein S2-3-like(LOC113340741)	AAA-ATPase At3g50940-like(LOC113357483)
40S ribosomal protein S25-2-like(LOC113321447)	AAA-ATPase At4g25835-like(LOC113282069)
40S ribosomal protein S26-1-like(LOC113283710)	AB hydrolase superfamily protein YfhM-like
40S ribosomal protein S26-1-like(LOC113352595)	AB hydrolase superfamily protein YfhM-like(LOC113323326)
40S ribosomal protein S26-2-like(LOC113281427)	ABC transporter A family member 11-like
40S ribosomal protein S26-2-like(LOC113287172)	ABC transporter B family member 19-like
40S ribosomal protein S26-like(LOC113279036)	ABC transporter B family member 1-like
40S ribosomal protein S26-like(LOC113290948)	ABC transporter B family member 28-like
40S ribosomal protein S26-like(LOC113293158)	ABC transporter B family member 5-like
40S ribosomal protein S3a-like(LOC113272643)	ABC transporter C family member 10-like
40S ribosomal protein S3a-like(LOC113316339)	ABC transporter C family member 10-like
40S ribosomal protein S3a-like(LOC113345023)	ABC transporter C family member 14-like
40S ribosomal protein S6-like(LOC113332130)	ABC transporter C family member 2-like
40S ribosomal protein SA-like	ABC transporter C family member 4-like
40S ribosomal protein SA-like	ABC transporter C family member 8-like
40S ribosomal protein SA-like(LOC113287903)	ABC transporter E family member 2(LOC113344099)
4-coumarate--CoA ligase-like 5(LOC113346773)	ABC transporter E family member 2-like(LOC113322717)
4-coumarate--CoA ligase-like 9(LOC113349006)	ABC transporter F family member 4-like
4-diphosphocytidyl-2-C-methyl-D-erythritol kinase, chloroplastic/chromoplastic-like(LOC113322684)	ABC transporter F family member 4-like(LOC113288184)
4-hydroxy-3-methylbut-2-enyl diphosphate reductase, chloroplastic-like(LOC113330580)	ABC transporter F family member 4-like(LOC113320536)
4-hydroxybenzoate polyprenyltransferase, mitochondrial-like(LOC113321198)	ABC transporter F family member 5-like(LOC113347445)
4-hydroxy-tetrahydrodipicolinate synthase, chloroplastic-like(LOC113275088)	ABC transporter G family member 10-like(LOC113287481)
4-sulfomuconolactone hydrolase-like(LOC113271389)	ABC transporter G family member 11-like(LOC113283209)
4-sulfomuconolactone hydrolase-like(LOC113281426)	ABC transporter G family member 20-like(LOC113290444)
5.8S ribosomal RNA(LOC113300691)	ABC transporter G family member 28-like
5.8S ribosomal RNA(LOC113307016)	ABC transporter G family member 28-like
5.8S ribosomal RNA(LOC113314640)	ABC transporter G family member 28-like(LOC113276587)
5.8S ribosomal RNA(LOC113330965)	ABC transporter G family member 28-like(LOC113281492)
50S ribosomal protein L10, chloroplastic-like(LOC113307889)	ABC transporter G family member 28-like(LOC113298612)
50S ribosomal protein L12, chloroplastic-like(LOC113300089)	ABC transporter G family member 29-like(LOC113341617)
50S ribosomal protein L1-like(LOC113297002)	ABC transporter G family member 2-like
50S ribosomal protein L24-like(LOC113350737)	ABC transporter G family member 2-like(LOC113296138)
50S ribosomal protein L27, chloroplastic-like(LOC113281529)	ABC transporter G family member 31-like
50S ribosomal protein L29, chloroplastic-like(LOC113347359)	ABC transporter G family member 31-like(LOC113281860)
5'-3' exoribonuclease 3-like(LOC113290398)	ABC transporter G family member 32-like(LOC113299693)
5'-adenylylsulfate reductase 1, chloroplastic-like	ABC transporter G family member 3-like
5'-adenylylsulfate reductase 1, chloroplastic-like(LOC113315016)	ABC transporter G family member 3-like(LOC113338804)
5'-adenylylsulfate reductase 1, chloroplastic-like(LOC113348553)	ABC transporter G family member 6-like
5-formyltetrahydrofolate cyclo-ligase, mitochondrial-like(LOC113331490)	ABC transporter G family member 6-like(LOC113309358)
5-methyltetrahydropteroyltriglutamate--homocysteine methyltransferase-like(LOC113320268)	ABC transporter G family member 6-like(LOC113323248)
5'-methylthioadenosine/S-adenosylhomocysteine nucleosidase-like(LOC113304802)	ABC transporter G family member 7-like(LOC113303658)
5'-nucleotidase domain-containing protein 4-like(LOC113347043)	ABC transporter G family member 9-like(LOC113286390)
5'-nucleotidase domain-containing protein DDB_G0275467-like(LOC113279573)	ABC transporter G family member 9-like(LOC113291777)
5-oxoprolinase-like(LOC113276469)	ABC transporter G family member 9-like(LOC113306094)
5S ribosomal RNA(LOC113284657)	ABC transporter I family member 6, chloroplastic-like(LOC113310861)
5S ribosomal RNA(LOC113333390)	abietadienol/abietadienal oxidase-like(LOC113301625)
5S ribosomal RNA(LOC113336357)	abscisic acid 8'-hydroxylase 4-like(LOC113352916)
60S acidic ribosomal protein P0-like(LOC113309662)	abscisic acid receptor PYL4-like(LOC113294530)
60S acidic ribosomal protein P0-like(LOC113310332)	abscisic acid receptor PYL8-like(LOC113284813)
60S acidic ribosomal protein P0-like(LOC113338246)	accelerated cell death 11-like(LOC113345813)
60S acidic ribosomal protein P1-like(LOC113298471)	acetolactate synthase 3, chloroplastic-like(LOC113276638)
60S acidic ribosomal protein P1-like(LOC113337510)	acetolactate synthase small subunit 2, chloroplastic-like(LOC113329952)
60S acidic ribosomal protein P1-like(LOC113359472)	acetyl-CoA acetyltransferase, cytosolic 1-like(LOC113302006)
60S acidic ribosomal protein P2-2-like(LOC113307879)	acid beta-fructofuranosidase-like
60S acidic ribosomal protein P2-4-like	acid beta-fructofuranosidase-like(LOC113297137)
60S acidic ribosomal protein P2-4-like(LOC113318325)	acid phosphatase 1-like(LOC113297169)
60S acidic ribosomal protein P2-like(LOC113294221)	aconitate hydratase, cytoplasmic-like
60S ribosomal protein L10a-like(LOC113323154)	ACT domain-containing protein ACR4-like
60S ribosomal protein L10a-like(LOC113329201)	ACT domain-containing protein ACR4-like(LOC113281430)
60S ribosomal protein L10-like(LOC113273698)	ACT domain-containing protein ACR4-like(LOC113298447)
60S ribosomal protein L10-like(LOC113310884)	ACT domain-containing protein ACR6-like
60S ribosomal protein L12-3(LOC113308196)	ACT domain-containing protein ACR6-like(LOC113281428)
60S ribosomal protein L12-3(LOC113308617)	actin-7-like
60S ribosomal protein L12-3(LOC113321037)	actin-7-like(LOC113301616)
60S ribosomal protein L17(LOC113302887)	actin-7-like(LOC113315204)
60S ribosomal protein L17-like	actin-like
60S ribosomal protein L17-like(LOC113288888)	actin-like(LOC113289773)
60S ribosomal protein L18-3(LOC113319728)	actin-related protein 2/3 complex subunit 1A-like(LOC113287195)
60S ribosomal protein L18-3-like(LOC113348888)	actin-related protein 2/3 complex subunit 2A-like(LOC113299106)
60S ribosomal protein L18a-2(LOC113288630)	actin-related protein 2/3 complex subunit 5A-like
60S ribosomal protein L18a-like protein(LOC113287354)	actin-related protein 2/3 complex subunit 5A-like(LOC113297177)
60S ribosomal protein L18a-like protein(LOC113347690)	actin-related protein 5-like
60S ribosomal protein L18a-like protein(LOC113350433)	actin-related protein 5-like(LOC113310928)
60S ribosomal protein L19-1(LOC113345492)	actin-related protein 8-like(LOC113301275)
60S ribosomal protein L19-1(LOC113355258)	actin-related protein 9-like(LOC113296857)
60S ribosomal protein L23(LOC113281944)	acyl carrier protein 4, chloroplastic-like(LOC113362780)
60S ribosomal protein L23A-like(LOC113273823)	acyl carrier protein-like(LOC113288167)
60S ribosomal protein L23A-like(LOC113326089)	acyl-CoA C20 Delta5-desaturase-like(LOC113329050)
60S ribosomal protein L23A-like(LOC113330477)	acyl-CoA-binding domain-containing protein 1-like(LOC113323468)
60S ribosomal protein L23A-like(LOC113332777)	acyl-CoA-binding domain-containing protein 4-like(LOC113357524)
60S ribosomal protein L23A-like(LOC113353859)	acyl-coenzyme A thioesterase 9, mitochondrial-like
60S ribosomal protein L24(LOC113300563)	acyl-coenzyme A thioesterase 9, mitochondrial-like
60S ribosomal protein L26-1-like(LOC113287012)	acyl-coenzyme A thioesterase 9, mitochondrial-like(LOC113312452)
60S ribosomal protein L27-like(LOC113281952)	acyl-coenzyme A thioesterase 9, mitochondrial-like(LOC113338914)
60S ribosomal protein L28-2-like(LOC113347943)	acyl-lipid (9-3)-desaturase-like(LOC113322696)
60S ribosomal protein L30(LOC113337055)	ADAMTS-like protein 2(LOC113348326)
60S ribosomal protein L30-like(LOC113340819)	adenine phosphoribosyltransferase 1-like(LOC113283479)
60S ribosomal protein L32-1-like(LOC113358267)	adenine phosphoribosyltransferase 3-like(LOC113302406)
60S ribosomal protein L32-2-like(LOC113273742)	adenosylhomocysteinase 1(LOC113299438)
60S ribosomal protein L32-2-like(LOC113344378)	adenylate isopentenyltransferase 5, chloroplastic-like
60S ribosomal protein L36-2-like(LOC113320190)	adenylate isopentenyltransferase 5, chloroplastic-like
60S ribosomal protein L37a-like(LOC113297303)	adenylate isopentenyltransferase 5, chloroplastic-like(LOC113319460)
60S ribosomal protein L37a-like(LOC113304351)	adenylate isopentenyltransferase 5, chloroplastic-like(LOC113354350)
60S ribosomal protein L38-like(LOC113317092)	adenylate isopentenyltransferase 5, chloroplastic-like(LOC113355300)
60S ribosomal protein L7a-1-like(LOC113313643)	adenylate kinase 4-like(LOC113276567)
60S ribosomal protein L8-1(LOC113287807)	adenylate kinase 4-like(LOC113322447)
60S ribosomal protein L8-1-like(LOC113325822)	adoMet-dependent rRNA methyltransferase spb1-like(LOC113298883)
60S ribosomal protein L8-1-like(LOC113326265)	ADP,ATP carrier protein 1, chloroplastic-like(LOC113284509)
60S ribosomal protein L9(LOC113297729)	ADP,ATP carrier protein 1, mitochondrial-like(LOC113358181)
60S ribosomal protein L9-like(LOC113301454)	ADP,ATP carrier protein 2, chloroplastic-like(LOC113282026)
60S ribosome subunit biogenesis protein NIP7 homolog(LOC113299243)	ADP-ribosylation factor 1(LOC113287287)
60S ribosome subunit biogenesis protein NIP7 homolog(LOC113308245)	ADP-ribosylation factor 1-like 2(LOC113297596)
65-kDa microtubule-associated protein 1-like(LOC113293724)	ADP-ribosylation factor 2-like(LOC113280280)
65-kDa microtubule-associated protein 6-like(LOC113298375)	ADP-ribosylation factor GTPase-activating protein AGD4-like(LOC113303276)
7-deoxyloganetic acid glucosyltransferase-like	ADP-ribosylation factor-like protein 8a(LOC113283502)
7-deoxyloganetic acid glucosyltransferase-like	ADP-ribosylation factor-related protein 1-like(LOC113274880)
7-deoxyloganetic acid glucosyltransferase-like(LOC113286391)	agamous-like MADS-box protein AGL29(LOC113351576)
7-deoxyloganetic acid glucosyltransferase-like(LOC113293910)	agamous-like MADS-box protein AGL61(LOC113285920)
7-deoxyloganetic acid glucosyltransferase-like(LOC113326249)	agamous-like MADS-box protein AGL61(LOC113301588)
7-deoxyloganetin glucosyltransferase-like	agamous-like MADS-box protein AGL62(LOC113329165)
7-deoxyloganetin glucosyltransferase-like	agamous-like MADS-box protein AGL65(LOC113333948)
7-deoxyloganetin glucosyltransferase-like	agamous-like MADS-box protein AGL97(LOC113312310)
7-deoxyloganetin glucosyltransferase-like	aladin-like(LOC113310277)
7-deoxyloganetin glucosyltransferase-like(LOC113289595)	alanine--glyoxylate aminotransferase 2 homolog 3, mitochondrial-like(LOC113357789)
7-deoxyloganetin glucosyltransferase-like(LOC113310354)	alanine--tRNA ligase, chloroplastic/mitochondrial-like(LOC113356977)
7-deoxyloganetin glucosyltransferase-like(LOC113322388)	alanine--tRNA ligase-like(LOC113298082)
7-deoxyloganetin glucosyltransferase-like(LOC113336055)	alcohol dehydrogenase-like 1(LOC113286744)
7-deoxyloganetin glucosyltransferase-like(LOC113336190)	alcohol-forming fatty acyl-CoA reductase-like(LOC113287005)
7-deoxyloganetin glucosyltransferase-like(LOC113336201)	aldehyde dehydrogenase family 2 member B4, mitochondrial-like
7-deoxyloganetin glucosyltransferase-like(LOC113337770)	aldehyde dehydrogenase family 2 member B4, mitochondrial-like(LOC113328381)
7-hydroxymethyl chlorophyll a reductase, chloroplastic-like(LOC113315605)	aldehyde dehydrogenase family 2 member C4-like
7-methylguanosine phosphate-specific 5'-nucleotidase A-like(LOC113313157)	aldehyde dehydrogenase family 2 member C4-like(LOC113349051)
8-amino-7-oxononanoate synthase-like(LOC113284278)	aldehyde dehydrogenase family 7 member B4-like(LOC113296270)
9-cis-epoxycarotenoid dioxygenase NCED3, chloroplastic-like(LOC113301054)	aldehyde oxidase GLOX1-like
AAA-ATPase ASD, mitochondrial-like	aldehyde oxidase GLOX1-like(LOC113297674)
AAA-ATPase At3g28510-like	aldehyde oxidase GLOX1-like(LOC113362229)
AAA-ATPase At3g28510-like(LOC113301181)	aldehyde oxidase GLOX1-like(LOC113362231)
AAA-ATPase At3g28510-like(LOC113327869)	aldehyde oxidase GLOX-like(LOC113331119)
AAA-ATPase At3g28540-like(LOC113328554)	alkaline ceramidase-like(LOC113314121)
AAA-ATPase At3g28600-like(LOC113360606)	alkane hydroxylase MAH1-like
AAA-ATPase At3g50940-like(LOC113293259)	alkane hydroxylase MAH1-like(LOC113290417)
AAA-ATPase At3g50940-like(LOC113295769)	alkane hydroxylase MAH1-like(LOC113290425)
AAA-ATPase At3g50940-like(LOC113357483)	alpha N-terminal protein methyltransferase 1-like(LOC113280837)
AB hydrolase superfamily protein YfhM-like(LOC113310527)	alpha,alpha-trehalose-phosphate synthase [UDP-forming] 1-like(LOC113300503)
ABC transporter A family member 11-like	alpha,alpha-trehalose-phosphate synthase [UDP-forming] 5-like
ABC transporter A family member 11-like	alpha,alpha-trehalose-phosphate synthase [UDP-forming] 5-like(LOC113297413)
ABC transporter A family member 11-like	alpha/beta hydrolase domain-containing protein 17B-like(LOC113298040)
ABC transporter B family member 11-like	alpha/beta hydrolase domain-containing protein 17B-like(LOC113301670)
ABC transporter B family member 15-like	alpha-1,3-mannosyl-glycoprotein 2-beta-N-acetylglucosaminyltransferase-like(LOC113357026)
ABC transporter B family member 19-like	alpha-1-purothionin-like
ABC transporter B family member 1-like	alpha-1-purothionin-like(LOC113344465)
ABC transporter B family member 20-like	alpha-aminoadipic semialdehyde synthase-like
ABC transporter B family member 25, mitochondrial-like	alpha-aminoadipic semialdehyde synthase-like(LOC113339287)
ABC transporter B family member 28-like	alpha-amylase 3, chloroplastic-like(LOC113331405)
ABC transporter B family member 4-like	alpha-amylase-like(LOC113291569)
ABC transporter C family member 10-like	alpha-dioxygenase 1
ABC transporter C family member 14-like	alpha-galactosidase-like(LOC113299660)
ABC transporter C family member 8-like	alpha-glucosidase 2-like
ABC transporter C family member 8-like	alpha-glucosidase 2-like
ABC transporter C family member 8-like	alpha-glucosidase 2-like(LOC113321019)
ABC transporter E family member 2-like(LOC113337450)	alpha-glucosidase 2-like(LOC113323663)
ABC transporter F family member 1-like	alpha-glucosidase-like(LOC113287448)
ABC transporter F family member 1-like(LOC113338340)	alpha-hordothionin-like(LOC113329513)
ABC transporter F family member 4-like	alpha-ketoglutarate-dependent dioxygenase alkB-like(LOC113271621)
ABC transporter F family member 4-like(LOC113288184)	alpha-ketoglutarate-dependent dioxygenase alkB-like(LOC113281071)
ABC transporter F family member 4-like(LOC113295621)	alpha-L-fucosidase 1-like
ABC transporter F family member 4-like(LOC113320536)	alpha-L-fucosidase 1-like(LOC113272197)
ABC transporter F family member 4-like(LOC113324425)	alpha-mannosidase I MNS4-like(LOC113347235)
ABC transporter F family member 4-like(LOC113331289)	alpha-mannosidase-like
ABC transporter G family member 11-like	alpha-mannosidase-like(LOC113326414)
ABC transporter G family member 11-like(LOC113283170)	alpha-mannosidase-like(LOC113339682)
ABC transporter G family member 14-like	alpha-protein kinase 1-like(LOC113282205)
ABC transporter G family member 14-like	alpha-soluble NSF attachment protein-like(LOC113361743)
ABC transporter G family member 14-like(LOC113322785)	alpha-xylosidase 1-like(LOC113308178)
ABC transporter G family member 14-like(LOC113344105)	alpha-xylosidase 1-like(LOC113321893)
ABC transporter G family member 17-like	altered inheritance of mitochondria protein 32-like(LOC113344017)
ABC transporter G family member 17-like(LOC113279340)	aluminum-activated malate transporter 10-like(LOC113304767)
ABC transporter G family member 22-like	aluminum-activated malate transporter 2-like(LOC113313914)
ABC transporter G family member 22-like(LOC113309689)	aluminum-activated malate transporter 2-like(LOC113314386)
ABC transporter G family member 28-like	aluminum-activated malate transporter 8-like(LOC113313918)
ABC transporter G family member 28-like	amino acid permease 8-like
ABC transporter G family member 28-like(LOC113276587)	amino acid permease 8-like
ABC transporter G family member 28-like(LOC113281492)	amino acid permease 8-like(LOC113300551)
ABC transporter G family member 28-like(LOC113298612)	amino acid permease 8-like(LOC113316438)
ABC transporter G family member 29-like	amino acid permease 8-like(LOC113316976)
ABC transporter G family member 2-like	amino acid permease 8-like(LOC113319224)
ABC transporter G family member 2-like(LOC113339604)	amino acid permease 8-like(LOC113356052)
ABC transporter G family member 36-like(LOC113349198)	amino acid transporter AVT1C-like(LOC113298649)
ABC transporter G family member 6-like(LOC113309358)	amino acid transporter AVT1H-like(LOC113280355)
ABC transporter G family member 6-like(LOC113323248)	amino acid transporter AVT1H-like(LOC113336719)
ABC transporter G family member 6-like(LOC113345722)	amino acid transporter AVT1H-like(LOC113336736)
ABC transporter G family member 9-like	amino acid transporter AVT1J-like
ABC transporter G family member 9-like	amino acid transporter AVT1J-like
ABC transporter G family member 9-like(LOC113286390)	amino acid transporter AVT1J-like(LOC113277542)
ABC transporter G family member 9-like(LOC113291777)	amino acid transporter AVT1J-like(LOC113278590)
ABC transporter G family member 9-like(LOC113338030)	amino acid transporter AVT6C-like
ABC transporter G family member 9-like(LOC113350317)	amino acid transporter AVT6C-like(LOC113336171)
ABC transporter G family member 9-like(LOC113353942)	amino acid transporter AVT6C-like(LOC113357773)
ABC transporter I family member 17-like(LOC113358564)	amino acid transporter AVT6E-like(LOC113289793)
ABC transporter I family member 19-like(LOC113349907)	aminoacylase-1A-like(LOC113361498)
ABC transporter I family member 1-like(LOC113297889)	ammonium transporter 1 member 1-like(LOC113282711)
ABC transporter I family member 1-like(LOC113321646)	ammonium transporter 1 member 3-like(LOC113314157)
ABC transporter I family member 6, chloroplastic-like(LOC113322751)	ammonium transporter 2-like
ABC transporter I family member 6, chloroplastic-like(LOC113356148)	ammonium transporter 2-like
abscisic acid 8'-hydroxylase 1-like(LOC113292705)	ammonium transporter 2-like(LOC113312441)
abscisic acid 8'-hydroxylase 2-like	ammonium transporter 2-like(LOC113339066)
abscisic acid 8'-hydroxylase 2-like(LOC113314237)	ammonium transporter 3 member 2-like(LOC113341440)
abscisic acid 8'-hydroxylase 4-like(LOC113352916)	AMP deaminase-like(LOC113310273)
abscisic acid 8'-hydroxylase 4-like(LOC113356837)	AMSH-like ubiquitin thioesterase 2(LOC113317734)
abscisic acid receptor PYL4-like(LOC113294530)	anamorsin homolog
abscisic acid receptor PYL8-like(LOC113284813)	anamorsin homolog
acanthoscurrin-1-like(LOC113277931)	anamorsin homolog(LOC113303307)
accelerated cell death 11-like(LOC113345813)	anaphase-promoting complex subunit 1-like(LOC113310274)
ACD11 homolog protein-like(LOC113298401)	angio-associated migratory cell protein-like
ACD11 homolog protein-like(LOC113303069)	ankyrin repeat and protein kinase domain-containing protein 1-like(LOC113311681)
acetolactate synthase small subunit 2, chloroplastic-like(LOC113314201)	ankyrin repeat and SAM domain-containing protein 3-like(LOC113275744)
acetolactate synthase small subunit 2, chloroplastic-like(LOC113329952)	ankyrin repeat domain-containing protein 39 homolog(LOC113279568)
acetyl-CoA acetyltransferase, cytosolic 1-like(LOC113302006)	ankyrin repeat domain-containing protein 50-like(LOC113295049)
acetylornithine deacetylase(LOC113297378)	ankyrin repeat-containing protein At5g02620-like
acid beta-fructofuranosidase-like	ankyrin repeat-containing protein At5g02620-like
acid beta-fructofuranosidase-like(LOC113302395)	ankyrin repeat-containing protein At5g02620-like(LOC113314458)
acid phosphatase 1-like(LOC113297169)	ankyrin repeat-containing protein At5g02620-like(LOC113318811)
acidic leucine-rich nuclear phosphoprotein 32 family member B-like(LOC113339447)	ankyrin repeat-containing protein At5g02620-like(LOC113362499)
acidic leucine-rich nuclear phosphoprotein 32 family member B-like(LOC113344567)	ankyrin repeat-containing protein BDA1-like
acidic leucine-rich nuclear phosphoprotein 32-related protein 1-like(LOC113357994)	ankyrin repeat-containing protein BDA1-like(LOC113290595)
acidic leucine-rich nuclear phosphoprotein 32-related protein 2-like(LOC113298430)	ankyrin repeat-containing protein BDA1-like(LOC113325209)
aconitate hydratase, cytoplasmic-like	ankyrin repeat-containing protein BDA1-like(LOC113341737)
ACT domain-containing protein ACR4-like(LOC113271393)	ankyrin repeat-containing protein NPR4-like
ACT domain-containing protein ACR4-like(LOC113280996)	ankyrin repeat-containing protein NPR4-like(LOC113332053)
ACT domain-containing protein ACR4-like(LOC113298447)	ankyrin repeat-containing protein NPR4-like(LOC113339238)
ACT domain-containing protein ACR6-like	ankyrin-1-like
ACT domain-containing protein ACR6-like	ankyrin-1-like
ACT domain-containing protein ACR6-like(LOC113271391)	ankyrin-1-like(LOC113280943)
ACT domain-containing protein ACR6-like(LOC113281428)	ankyrin-1-like(LOC113320234)
ACT domain-containing protein ACR8-like(LOC113275107)	ankyrin-1-like(LOC113359091)
actin(LOC113323526)	ankyrin-3-like(LOC113298081)
actin-66-like(LOC113289774)	ankyrin-3-like(LOC113357386)
actin-7-like	annexin D2-like(LOC113336157)
actin-7-like(LOC113301616)	annexin D4-like(LOC113308559)
actin-7-like(LOC113315204)	annexin-like protein RJ4
actin-depolymerizing factor	annexin-like protein RJ4(LOC113326994)
actin-depolymerizing factor 1-like(LOC113343023)	anoctamin-like protein Os01g0706700
actin-depolymerizing factor 1-like(LOC113360288)	anoctamin-like protein Os01g0706700(LOC113349446)
actin-depolymerizing factor(LOC113296862)	anthocyanidin reductase ((2S)-flavan-3-ol-forming)-like
actin-like	anthocyanidin reductase ((2S)-flavan-3-ol-forming)-like(LOC113318553)
actin-like(LOC113289773)	anthocyanidin reductase ((2S)-flavan-3-ol-forming)-like(LOC113348609)
actin-related protein 2/3 complex subunit 1A-like(LOC113281528)	anthranilate phosphoribosyltransferase-like(LOC113276196)
actin-related protein 2/3 complex subunit 1A-like(LOC113287195)	anti-H(O) lectin 1-like(LOC113328525)
actin-related protein 5-like	anti-sigma-I factor RsgI6-like(LOC113285333)
activator of 90 kDa heat shock protein ATPase homolog(LOC113326819)	anti-sigma-I factor RsgI6-like(LOC113286967)
acyl carrier protein 1, chloroplastic-like(LOC113319695)	AP-1 complex subunit mu-2-like(LOC113274109)
acyl carrier protein 2, mitochondrial-like(LOC113320167)	AP-2 complex subunit sigma(LOC113357137)
acyl carrier protein-like(LOC113288167)	AP2/ERF and B3 domain-containing transcription factor At1g50680-like(LOC113339574)
acyl-CoA C20 Delta5-desaturase-like(LOC113329050)	AP2/ERF and B3 domain-containing transcription factor At1g50680-like(LOC113357941)
acyl-CoA-binding domain-containing protein 3-like(LOC113287731)	AP2/ERF and B3 domain-containing transcription factor RAV1-like(LOC113298074)
acyl-CoA-binding domain-containing protein 4-like	AP2/ERF and B3 domain-containing transcription factor RAV1-like(LOC113303045)
acyl-CoA-binding domain-containing protein 4-like(LOC113313230)	AP2-like ethylene-responsive transcription factor AIL1
acyl-CoA-binding domain-containing protein 6-like(LOC113321862)	AP2-like ethylene-responsive transcription factor AIL1(LOC113352721)
acyl-CoA--sterol O-acyltransferase 1-like(LOC113273501)	AP2-like ethylene-responsive transcription factor AIL5(LOC113361999)
acyl-coenzyme A thioesterase 9, mitochondrial-like	AP2-like ethylene-responsive transcription factor ANT(LOC113283533)
acyl-coenzyme A thioesterase 9, mitochondrial-like	AP2-like ethylene-responsive transcription factor At1g79700(LOC113310210)
acyl-coenzyme A thioesterase 9, mitochondrial-like(LOC113312452)	AP2-like ethylene-responsive transcription factor PLT1
acyl-coenzyme A thioesterase 9, mitochondrial-like(LOC113319266)	AP2-like ethylene-responsive transcription factor PLT1(LOC113353301)
acyl-coenzyme A thioesterase 9, mitochondrial-like(LOC113338914)	AP-5 complex subunit mu-like(LOC113317894)
acyl-protein thioesterase 2-like	AP-5 complex subunit mu-like(LOC113350145)
acyl-protein thioesterase 2-like(LOC113355702)	apoptosis inhibitor 5-like protein API5(LOC113287514)
acyltransferase-like protein At1g54570, chloroplastic	aquaporin NIP2-1-like
acyltransferase-like protein At1g54570, chloroplastic(LOC113362811)	aquaporin PIP2-7-like
ADAMTS-like protein 2(LOC113348326)	arabinogalactan protein 13-like(LOC113321317)
adenine phosphoribosyltransferase 1-like(LOC113283478)	arabinosyltransferase RRA2-like
adenosylhomocysteinase 1(LOC113299438)	arabinosyltransferase RRA2-like(LOC113296433)
adenylate kinase 4(LOC113318054)	ARF guanine-nucleotide exchange factor GNL2-like
adenylate kinase 4-like	ARF guanine-nucleotide exchange factor GNL2-like
adenylate kinase 4-like(LOC113322447)	ARF guanine-nucleotide exchange factor GNL2-like(LOC113284062)
adenylosuccinate lyase-like	ARF guanine-nucleotide exchange factor GNL2-like(LOC113316139)
adenylosuccinate lyase-like	argininosuccinate lyase, chloroplastic-like
adenylosuccinate lyase-like(LOC113310128)	argininosuccinate lyase, chloroplastic-like(LOC113272654)
adenylosuccinate lyase-like(LOC113323659)	arginyl-tRNA--protein transferase 2-like
adenylosuccinate synthetase 2, chloroplastic-like(LOC113306816)	arginyl-tRNA--protein transferase 2-like(LOC113310220)
adenylyl-sulfate kinase 3-like(LOC113313540)	arginyl-tRNA--protein transferase 2-like(LOC113322693)
adoMet-dependent rRNA methyltransferase spb1-like(LOC113298883)	arogenate dehydratase/prephenate dehydratase 6, chloroplastic-like(LOC113298789)
ADP,ATP carrier protein 1, mitochondrial-like	arogenate dehydratase/prephenate dehydratase 6, chloroplastic-like(LOC113310843)
ADP,ATP carrier protein 1, mitochondrial-like(LOC113334746)	arp2/3 complex-activating protein rickA-like(LOC113345481)
ADP,ATP carrier protein 1, mitochondrial-like(LOC113358181)	aspartate carbamoyltransferase, chloroplastic-like(LOC113282852)
ADP,ATP carrier protein 2, chloroplastic-like(LOC113282026)	aspartic proteinase CDR1-like
ADP-ribosylation factor 1(LOC113287287)	aspartic proteinase CDR1-like
ADP-ribosylation factor GTPase-activating protein AGD12-like	aspartic proteinase CDR1-like
ADP-ribosylation factor GTPase-activating protein AGD3-like(LOC113271578)	aspartic proteinase CDR1-like
ADP-ribosylation factor GTPase-activating protein AGD3-like(LOC113281153)	aspartic proteinase CDR1-like
ADP-ribosylation factor GTPase-activating protein AGD4-like(LOC113298263)	aspartic proteinase CDR1-like(LOC113272625)
ADP-ribosylation factor GTPase-activating protein AGD7-like(LOC113310096)	aspartic proteinase CDR1-like(LOC113272775)
ADP-ribosylation factor-like protein 8a(LOC113283502)	aspartic proteinase CDR1-like(LOC113278723)
aerolysin-like protein(LOC113345871)	aspartic proteinase CDR1-like(LOC113280065)
afadin- and alpha-actinin-binding protein-like	aspartic proteinase CDR1-like(LOC113280621)
afadin- and alpha-actinin-binding protein-like(LOC113299251)	aspartic proteinase CDR1-like(LOC113280627)
AFG1-like ATPase(LOC113301422)	aspartic proteinase CDR1-like(LOC113310675)
agamous-like MADS-box protein AGL12(LOC113304427)	aspartic proteinase CDR1-like(LOC113315206)
agamous-like MADS-box protein AGL12(LOC113361205)	aspartic proteinase CDR1-like(LOC113328005)
agamous-like MADS-box protein AGL23(LOC113346360)	aspartic proteinase CDR1-like(LOC113328412)
agamous-like MADS-box protein AGL23(LOC113359580)	aspartic proteinase CDR1-like(LOC113336032)
agamous-like MADS-box protein AGL29(LOC113336935)	aspartic proteinase CDR1-like(LOC113339552)
agamous-like MADS-box protein AGL61(LOC113301671)	aspartic proteinase CDR1-like(LOC113340868)
agamous-like MADS-box protein AGL61(LOC113310314)	aspartic proteinase CDR1-like(LOC113341225)
agamous-like MADS-box protein AGL62	aspartic proteinase CDR1-like(LOC113351444)
agamous-like MADS-box protein AGL62(LOC113329165)	aspartic proteinase nepenthesin-1-like
agamous-like MADS-box protein AGL65(LOC113333948)	aspartic proteinase nepenthesin-1-like
agamous-like MADS-box protein AGL97(LOC113312310)	aspartic proteinase nepenthesin-1-like(LOC113327905)
agmatine coumaroyltransferase-2-like	aspartic proteinase nepenthesin-1-like(LOC113327910)
agmatine coumaroyltransferase-2-like(LOC113278601)	aspartic proteinase nepenthesin-1-like(LOC113327944)
agmatine hydroxycinnamoyltransferase 1-like	aspartic proteinase nepenthesin-1-like(LOC113351860)
agmatine hydroxycinnamoyltransferase 1-like(LOC113280796)	aspartic proteinase nepenthesin-2-like
AIG2-like protein D(LOC113299966)	aspartic proteinase nepenthesin-2-like
AIG2-like protein D(LOC113358800)	aspartic proteinase nepenthesin-2-like
ALA-interacting subunit 3-like	aspartic proteinase nepenthesin-2-like
ALA-interacting subunit 3-like(LOC113312951)	aspartic proteinase nepenthesin-2-like(LOC113291337)
alanine--glyoxylate aminotransferase 2 homolog 3, mitochondrial-like(LOC113357789)	aspartic proteinase nepenthesin-2-like(LOC113294445)
alanine--tRNA ligase, chloroplastic/mitochondrial-like(LOC113356977)	aspartic proteinase nepenthesin-2-like(LOC113311343)
alanine--tRNA ligase-like(LOC113298082)	aspartic proteinase nepenthesin-2-like(LOC113316745)
alanine--tRNA ligase-like(LOC113314956)	aspartic proteinase nepenthesin-2-like(LOC113344639)
alanine--tRNA ligase-like(LOC113344042)	aspartic proteinase nepenthesin-2-like(LOC113360756)
alcohol dehydrogenase 2(LOC113284578)	aspartic proteinase PCS1-like
alcohol dehydrogenase-like 1(LOC113311965)	aspartyl protease family protein 1-like
alcohol-forming fatty acyl-CoA reductase-like	AT-hook motif nuclear-localized protein 1-like(LOC113325440)
alcohol-forming fatty acyl-CoA reductase-like(LOC113282463)	AT-hook motif nuclear-localized protein 25-like(LOC113278103)
alcohol-forming fatty acyl-CoA reductase-like(LOC113287005)	ATP phosphoribosyltransferase 2, chloroplastic-like(LOC113295332)
alcohol-forming fatty acyl-CoA reductase-like(LOC113305347)	ATP synthase delta chain, chloroplastic-like(LOC113286978)
aldehyde dehydrogenase 22A1-like	ATP synthase gamma chain, chloroplastic-like(LOC113317791)
aldehyde dehydrogenase 22A1-like(LOC113334861)	ATP synthase subunit delta', mitochondrial-like(LOC113316811)
aldehyde dehydrogenase 22A1-like(LOC113358122)	ATP synthase subunit O, mitochondrial-like
aldehyde dehydrogenase family 2 member B4, mitochondrial-like	ATP synthase subunit O, mitochondrial-like(LOC113313298)
aldehyde dehydrogenase family 2 member B4, mitochondrial-like(LOC113328381)	ATPase 4, plasma membrane-type-like(LOC113331430)
aldehyde dehydrogenase family 2 member B4, mitochondrial-like(LOC113333532)	ATPase ARSA1-like(LOC113298615)
aldehyde dehydrogenase family 2 member B7, mitochondrial-like(LOC113297914)	ATPase family AAA domain-containing protein 1-like(LOC113319674)
aldehyde dehydrogenase family 2 member C4-like(LOC113348311)	ATPase family AAA domain-containing protein 3-like(LOC113301911)
aldehyde dehydrogenase family 3 member F1-like(LOC113313787)	ATP-dependent (S)-NAD(P)H-hydrate dehydratase-like(LOC113273035)
aldehyde dehydrogenase family 7 member B4-like(LOC113332085)	ATP-dependent 6-phosphofructokinase 5, chloroplastic-like
aldehyde oxidase GLOX1-like	ATP-dependent 6-phosphofructokinase 5, chloroplastic-like(LOC113281634)
aldehyde oxidase GLOX1-like	ATP-dependent 6-phosphofructokinase 5, chloroplastic-like(LOC113298009)
aldehyde oxidase GLOX1-like	ATP-dependent DNA helicase PIF1-like(LOC113281550)
aldehyde oxidase GLOX1-like(LOC113309381)	ATP-dependent DNA helicase PIF1-like(LOC113355059)
aldehyde oxidase GLOX1-like(LOC113335153)	ATP-dependent DNA helicase PIF1-like(LOC113359042)
aldehyde oxidase GLOX1-like(LOC113335240)	ATP-dependent DNA helicase PIF4-like(LOC113332850)
aldehyde oxidase GLOX1-like(LOC113349139)	ATP-dependent DNA helicase pif1-like(LOC113355393)
aldehyde oxidase GLOX1-like(LOC113358864)	ATP-dependent DNA helicase pif1-like(LOC113360107)
aldehyde oxidase GLOX1-like(LOC113362229)	ATP-dependent DNA helicase Q-like 3(LOC113326913)
aldehyde oxidase GLOX1-like(LOC113362231)	ATP-dependent RNA helicase RhlE-like
aldehyde oxidase GLOX-like	ATP-dependent RNA helicase RhlE-like(LOC113296531)
aldehyde oxidase GLOX-like	ATP-dependent zinc metalloprotease FTSH 12, chloroplastic-like
aldehyde oxidase GLOX-like	ATP-dependent zinc metalloprotease FTSH 5, mitochondrial-like
aldehyde oxidase GLOX-like(LOC113308348)	ATP-dependent zinc metalloprotease FTSH 5, mitochondrial-like
aldehyde oxidase GLOX-like(LOC113323280)	ATP-dependent zinc metalloprotease FTSH 5, mitochondrial-like
aldehyde oxidase GLOX-like(LOC113331119)	AUGMIN subunit 5-like(LOC113302918)
aldehyde oxidase GLOX-like(LOC113332881)	AUGMIN subunit 7-like(LOC113302213)
aldehyde oxidase GLOX-like(LOC113350734)	AUGMIN subunit 8-like
alkaline ceramidase-like(LOC113288069)	AUGMIN subunit 8-like(LOC113344013)
alkaline ceramidase-like(LOC113314121)	aureusidin synthase-like(LOC113317407)
alkane hydroxylase MAH1-like	autophagy-related protein 18a-like(LOC113340551)
alkane hydroxylase MAH1-like	autophagy-related protein 18h-like(LOC113284160)
alkane hydroxylase MAH1-like(LOC113290417)	autophagy-related protein 9-like
alkane hydroxylase MAH1-like(LOC113290425)	auxin response factor 18-like
alkane hydroxylase MAH1-like(LOC113316300)	auxin response factor 18-like(LOC113310429)
alkylated DNA repair protein ALKBH8 homolog(LOC113350487)	auxin response factor 2B-like(LOC113361649)
allantoinase(LOC113306645)	auxin response factor 5-like
allene oxide synthase 1, chloroplastic-like	auxin response factor 5-like
allene oxide synthase 1, chloroplastic-like(LOC113353517)	auxin response factor 5-like(LOC113357651)
allene oxide synthase 1, chloroplastic-like(LOC113357158)	auxin response factor 9-like
alpha carbonic anhydrase 7-like(LOC113339809)	auxin response factor 9-like(LOC113358420)
alpha,alpha-trehalose-phosphate synthase [UDP-forming] 1-like(LOC113300503)	auxin transporter-like protein 2(LOC113290568)
alpha/beta hydrolase domain-containing protein 17B-like(LOC113297447)	auxin transporter-like protein 3(LOC113283273)
alpha/beta hydrolase domain-containing protein 17B-like(LOC113298040)	auxin-induced protein 22C-like(LOC113299717)
alpha/beta hydrolase domain-containing protein 17B-like(LOC113301670)	auxin-induced protein 22C-like(LOC113303646)
alpha-1-purothionin-like	auxin-induced protein 22D-like(LOC113347237)
alpha-1-purothionin-like(LOC113344465)	auxin-induced protein 6B-like(LOC113305517)
alpha-aminoadipic semialdehyde synthase-like	auxin-induced protein PCNT115-like
alpha-aminoadipic semialdehyde synthase-like(LOC113339287)	auxin-induced protein PCNT115-like(LOC113278379)
alpha-amylase-like(LOC113289505)	auxin-responsive protein IAA14-like(LOC113299716)
alpha-dioxygenase 2-like(LOC113277622)	auxin-responsive protein IAA16(LOC113347238)
alpha-galactosidase-like(LOC113341908)	auxin-responsive protein IAA16-like(LOC113335472)
alpha-glucan water dikinase, chloroplastic-like(LOC113300111)	auxin-responsive protein IAA28-like(LOC113356049)
alpha-glucosidase-like	auxin-responsive protein IAA9-like(LOC113312266)
alpha-glucosidase-like	auxin-responsive protein SAUR24-like(LOC113357642)
alpha-glucosidase-like(LOC113287448)	auxin-responsive protein SAUR36-like(LOC113273205)
alpha-glucosidase-like(LOC113351300)	auxin-responsive protein SAUR50-like(LOC113289915)
alpha-hordothionin-like(LOC113329513)	auxin-responsive protein SAUR50-like(LOC113312117)
alpha-hordothionin-like(LOC113330148)	auxin-responsive protein SAUR50-like(LOC113354251)
alpha-ketoglutarate-dependent dioxygenase alkB homolog 6-like(LOC113310493)	auxin-responsive protein SAUR50-like(LOC113361707)
alpha-L-arabinofuranosidase 1-like(LOC113309545)	auxin-responsive protein SAUR71-like(LOC113293559)
alpha-L-fucosidase 1-like	axial regulator YABBY 4-like(LOC113315237)
alpha-L-fucosidase 1-like(LOC113272197)	axial regulator YABBY 5-like(LOC113353085)
alpha-mannosidase I MNS4-like(LOC113347235)	axial regulator YABBY 5-like(LOC113353087)
alpha-mannosidase I MNS5-like(LOC113315086)	B3 domain-containing protein At3g11580-like(LOC113320408)
alpha-mannosidase-like	B3 domain-containing protein At3g19184-like
alpha-mannosidase-like	B3 domain-containing protein At3g19184-like(LOC113353208)
alpha-mannosidase-like(LOC113326414)	B3 domain-containing protein At5g18000-like
alpha-mannosidase-like(LOC113339682)	B3 domain-containing protein At5g18000-like(LOC113313132)
alpha-N-acetylglucosaminidase-like(LOC113319542)	B3 domain-containing protein At5g24050-like
alpha-protein kinase 1-like(LOC113282205)	B3 domain-containing protein At5g24050-like(LOC113359568)
alpha-soluble NSF attachment protein 2-like	B3 domain-containing protein Os01g0234100-like
alpha-xylosidase 1-like(LOC113321893)	B3 domain-containing protein Os01g0234100-like
aluminum-activated malate transporter 10-like	B3 domain-containing protein Os01g0234100-like(LOC113292933)
aluminum-activated malate transporter 10-like(LOC113304767)	B3 domain-containing protein Os01g0234100-like(LOC113327855)
aluminum-activated malate transporter 10-like(LOC113321647)	B3 domain-containing protein Os01g0234100-like(LOC113338662)
aluminum-activated malate transporter 10-like(LOC113339861)	B3 domain-containing protein Os01g0723500-like
aluminum-activated malate transporter 12-like(LOC113283323)	B3 domain-containing protein Os01g0723500-like(LOC113273437)
aluminum-activated malate transporter 2-like	B3 domain-containing protein Os01g0723500-like(LOC113313130)
aluminum-activated malate transporter 2-like(LOC113313914)	B3 domain-containing protein Os01g0723500-like(LOC113327687)
aluminum-activated malate transporter 2-like(LOC113338253)	B3 domain-containing protein Os03g0620400-like(LOC113297770)
aluminum-activated malate transporter 6-like(LOC113299186)	B3 domain-containing protein Os07g0679700-like
aluminum-activated malate transporter 8-like(LOC113313918)	B3 domain-containing protein Os07g0679700-like(LOC113357859)
amino acid permease 4-like	B3 domain-containing protein Os11g0197600-like(LOC113278530)
amino acid permease 4-like	B3 domain-containing protein REM16-like(LOC113356519)
amino acid permease 4-like(LOC113322392)	B3 domain-containing protein REM9-like
amino acid permease 4-like(LOC113340035)	B3 domain-containing protein REM9-like
amino acid permease 8-like	B3 domain-containing transcription factor FUS3-like(LOC113277313)
amino acid permease 8-like	B3 domain-containing transcription factor VRN1-like
amino acid permease 8-like(LOC113296378)	B3 domain-containing transcription factor VRN1-like
amino acid permease 8-like(LOC113300551)	B3 domain-containing transcription factor VRN1-like(LOC113278756)
amino acid permease 8-like(LOC113316438)	B3 domain-containing transcription factor VRN1-like(LOC113311758)
amino acid permease 8-like(LOC113319224)	B3 domain-containing transcription factor VRN1-like(LOC113330119)
amino acid permease 8-like(LOC113356052)	BAG family molecular chaperone regulator 5, mitochondrial-like(LOC113278968)
amino acid transporter AVT1H-like(LOC113280355)	BAG family molecular chaperone regulator 5, mitochondrial-like(LOC113333787)
amino acid transporter AVT1H-like(LOC113326184)	BAHD acyltransferase DCR-like
amino acid transporter AVT1H-like(LOC113336719)	BAHD acyltransferase DCR-like
amino acid transporter AVT1H-like(LOC113336736)	BAHD acyltransferase DCR-like(LOC113304294)
amino acid transporter AVT1I-like	basic 7S globulin 2-like
amino acid transporter AVT1I-like(LOC113273999)	basic 7S globulin-like
amino acid transporter AVT1J-like	basic 7S globulin-like
amino acid transporter AVT1J-like(LOC113277542)	basic 7S globulin-like
amino acid transporter AVT1J-like(LOC113278590)	basic 7S globulin-like
amino acid transporter AVT6C-like	basic 7S globulin-like
amino acid transporter AVT6C-like(LOC113286857)	basic 7S globulin-like
amino acid transporter AVT6C-like(LOC113357773)	basic 7S globulin-like
amino acid transporter AVT6C-like(LOC113361747)	basic form of pathogenesis-related protein 1-like
amino acid transporter AVT6E-like(LOC113289793)	basic form of pathogenesis-related protein 1-like(LOC113293656)
aminoacylase-1A-like(LOC113361498)	basic form of pathogenesis-related protein 1-like(LOC113314347)
ammonium transporter 1 member 1-like(LOC113282711)	basic helix-loop-helix protein A-like(LOC113357352)
ammonium transporter 1 member 3-like	basic leucine zipper 19-like
ammonium transporter 1 member 3-like	basic leucine zipper 19-like(LOC113280316)
ammonium transporter 1 member 3-like(LOC113314157)	basic leucine zipper 19-like(LOC113315197)
ammonium transporter 1 member 3-like(LOC113320253)	basic leucine zipper 19-like(LOC113336245)
ammonium transporter 2-like	basic leucine zipper 19-like(LOC113336261)
ammonium transporter 2-like	basic leucine zipper 23-like(LOC113278334)
ammonium transporter 2-like(LOC113313606)	basic proline-rich protein-like
ammonium transporter 2-like(LOC113339066)	basic proline-rich protein-like(LOC113288718)
ammonium transporter 3 member 3-like	B-box zinc finger protein 23-like(LOC113331959)
ammonium transporter 3 member 3-like(LOC113359224)	BEL1-like homeodomain protein 7
AMSH-like ubiquitin thioesterase 2(LOC113317734)	BEL1-like homeodomain protein 7(LOC113349813)
AMSH-like ubiquitin thioesterase 3(LOC113325058)	benzyl alcohol O-benzoyltransferase-like(LOC113348288)
anaphase-promoting complex subunit 13(LOC113307675)	berberine bridge enzyme-like 26
ankyrin repeat and KH domain-containing protein mask-like	berberine bridge enzyme-like 26(LOC113340878)
ankyrin repeat and protein kinase domain-containing protein 1-like(LOC113358760)	berberine bridge enzyme-like 8
ankyrin repeat and SAM domain-containing protein 3-like(LOC113281864)	berberine bridge enzyme-like 8(LOC113285448)
ankyrin repeat and SAM domain-containing protein 6-like(LOC113334888)	berberine bridge enzyme-like 8(LOC113326899)
ankyrin repeat and SOCS box protein 14-like	berberine bridge enzyme-like 9
ankyrin repeat and SOCS box protein 14-like(LOC113342466)	berberine bridge enzyme-like 9(LOC113328351)
ankyrin repeat domain-containing protein 13C	bet1-like SNARE 1-1(LOC113290018)
ankyrin repeat domain-containing protein 13C(LOC113331789)	beta-(1,2)-xylosyltransferase-like(LOC113336852)
ankyrin repeat domain-containing protein 2A-like(LOC113281284)	beta-(1,2)-xylosyltransferase-like(LOC113348483)
ankyrin repeat domain-containing protein 2A-like(LOC113298936)	beta-adaptin-like protein C(LOC113319716)
ankyrin repeat domain-containing protein 39 homolog(LOC113279568)	beta-amylase 1, chloroplastic(LOC113319053)
ankyrin repeat, PH and SEC7 domain containing protein secG-like(LOC113318673)	beta-amylase 2, chloroplastic-like
ankyrin repeat-containing protein At2g01680-like	beta-amylase 2, chloroplastic-like(LOC113304250)
ankyrin repeat-containing protein At2g01680-like(LOC113275335)	beta-amylase 3, chloroplastic-like(LOC113302616)
ankyrin repeat-containing protein At5g02620-like	beta-amyrin 28-monooxygenase-like(LOC113295428)
ankyrin repeat-containing protein At5g02620-like	beta-amyrin 28-monooxygenase-like(LOC113295481)
ankyrin repeat-containing protein At5g02620-like(LOC113273502)	beta-amyrin 28-monooxygenase-like(LOC113329901)
ankyrin repeat-containing protein At5g02620-like(LOC113329954)	beta-amyrin 28-monooxygenase-like(LOC113362147)
ankyrin repeat-containing protein At5g02620-like(LOC113353337)	beta-amyrin synthase-like
ankyrin repeat-containing protein At5g02620-like(LOC113362499)	beta-amyrin synthase-like(LOC113298951)
ankyrin repeat-containing protein BDA1-like	beta-amyrin synthase-like(LOC113358745)
ankyrin repeat-containing protein BDA1-like	beta-catenin-like protein 1(LOC113303216)
ankyrin repeat-containing protein BDA1-like(LOC113290595)	beta-catenin-like protein 1(LOC113343086)
ankyrin repeat-containing protein BDA1-like(LOC113294509)	beta-D-glucosyl crocetin beta-1,6-glucosyltransferase-like(LOC113337545)
ankyrin repeat-containing protein BDA1-like(LOC113341737)	beta-fructofuranosidase, insoluble isoenzyme 1-like
ankyrin repeat-containing protein BDA1-like(LOC113353290)	beta-fructofuranosidase, insoluble isoenzyme 1-like(LOC113310830)
ankyrin repeat-containing protein ITN1-like	beta-fructofuranosidase, insoluble isoenzyme 1-like(LOC113320712)
ankyrin repeat-containing protein ITN1-like(LOC113271957)	beta-galactosidase 10-like(LOC113346238)
ankyrin repeat-containing protein ITN1-like(LOC113304403)	beta-galactosidase 3-like(LOC113355341)
ankyrin repeat-containing protein ITN1-like(LOC113314440)	beta-glucosidase 11-like(LOC113323913)
ankyrin repeat-containing protein ITN1-like(LOC113332562)	beta-glucosidase 40-like(LOC113299578)
ankyrin repeat-containing protein NPR4-like	beta-glucosidase 40-like(LOC113303395)
ankyrin repeat-containing protein NPR4-like(LOC113332053)	beta-glucosidase 42-like(LOC113280703)
ankyrin repeat-containing protein NPR4-like(LOC113339238)	beta-glucosidase BoGH3B-like
ankyrin-1-like	beta-glucosidase BoGH3B-like
ankyrin-1-like(LOC113343185)	beta-glucosidase BoGH3B-like
ankyrin-1-like(LOC113359091)	beta-glucosidase BoGH3B-like(LOC113307901)
ankyrin-2-like(LOC113322151)	beta-glucosidase BoGH3B-like(LOC113313920)
annexin D1-like(LOC113336156)	beta-glucosidase BoGH3B-like(LOC113315859)
annexin D2-like(LOC113336157)	beta-glucosidase BoGH3B-like(LOC113320844)
annexin D3-like	beta-glucosidase BoGH3B-like(LOC113324160)
annexin D3-like	beta-glucosidase BoGH3B-like(LOC113328859)
annexin D3-like(LOC113308395)	beta-glucuronosyltransferase GlcAT14A-like
annexin D3-like(LOC113320876)	beta-glucuronosyltransferase GlcAT14A-like
annexin D4-like(LOC113308559)	beta-glucuronosyltransferase GlcAT14A-like(LOC113287732)
annexin D5-like	beta-glucuronosyltransferase GlcAT14A-like(LOC113298880)
annexin D5-like(LOC113319528)	beta-glucuronosyltransferase GlcAT14A-like(LOC113358659)
annexin-like protein RJ4(LOC113320595)	beta-glucuronosyltransferase GlcAT14B-like
anoctamin-like protein Os01g0706700	beta-glucuronosyltransferase GlcAT14B-like(LOC113340916)
anoctamin-like protein Os01g0706700(LOC113349446)	beta-xylosidase/alpha-L-arabinofuranosidase 2-like
anther-specific protein LAT52-like(LOC113325879)	beta-xylosidase/alpha-L-arabinofuranosidase 2-like
anthocyanidin 3-O-glucoside 2''-O-glucosyltransferase-like(LOC113360678)	beta-xylosidase/alpha-L-arabinofuranosidase 2-like(LOC113282677)
anthocyanidin 3-O-glucosyltransferase 7-like(LOC113272402)	beta-xylosidase/alpha-L-arabinofuranosidase 2-like(LOC113287025)
anthocyanidin reductase ((2S)-flavan-3-ol-forming)-like	bifunctional L-3-cyanoalanine synthase/cysteine synthase 1, mitochondrial-like
anthocyanidin reductase ((2S)-flavan-3-ol-forming)-like(LOC113318553)	bifunctional L-3-cyanoalanine synthase/cysteine synthase 1, mitochondrial-like(LOC113274742)
anthocyanidin reductase ((2S)-flavan-3-ol-forming)-like(LOC113348609)	bifunctional protein FolD 4, chloroplastic-like
anthranilate synthase alpha subunit 2, chloroplastic-like(LOC113339969)	bifunctional protein FolD 4, chloroplastic-like(LOC113311848)
anti-H(O) lectin 1-like(LOC113328525)	bifunctional protein FolD 4, chloroplastic-like(LOC113324046)
antimicrobial peptide 1-like	bifunctional TH2 protein, mitochondrial-like(LOC113273941)
antimicrobial peptide 1-like(LOC113329167)	binding partner of ACD11 1-like(LOC113281622)
antimicrobial peptide 1-like(LOC113352847)	biogenesis of lysosome-related organelles complex 1 subunit 2-like(LOC113292586)
anti-sigma-I factor RsgI2-like	biotin carboxyl carrier protein of acetyl-CoA carboxylase-like(LOC113341028)
anti-sigma-I factor RsgI2-like(LOC113347022)	blue-light photoreceptor PHR2-like(LOC113350291)
anti-sigma-I factor RsgI6-like	branchpoint-bridging protein-like(LOC113350736)
anti-sigma-I factor RsgI6-like(LOC113286967)	BRCA1-associated RING domain protein 1-like(LOC113283040)
anti-sigma-I factor RsgI6-like(LOC113288554)	BRCA1-associated RING domain protein 1-like(LOC113298340)
anti-sigma-I factor RsgI-like(LOC113276035)	brefeldin A-inhibited guanine nucleotide-exchange protein 2-like(LOC113275095)
AP-1 complex subunit mu-2(LOC113300135)	bromodomain-containing protein DDB_G0278469-like(LOC113351203)
AP-1 complex subunit sigma-1(LOC113278087)	BTB/POZ and MATH domain-containing protein 3-like
AP-1 complex subunit sigma-1-like(LOC113356744)	BTB/POZ and MATH domain-containing protein 3-like(LOC113272014)
AP2/ERF and B3 domain-containing transcription factor At1g50680-like(LOC113357941)	BTB/POZ and MATH domain-containing protein 3-like(LOC113296383)
AP2-like ethylene-responsive transcription factor PLT1	BTB/POZ and MATH domain-containing protein 3-like(LOC113325324)
AP-3 complex subunit delta-like(LOC113282230)	BTB/POZ and MATH domain-containing protein 3-like(LOC113332451)
AP3-complex subunit beta-A-like(LOC113307692)	BTB/POZ and MATH domain-containing protein 3-like(LOC113359432)
AP-4 complex subunit sigma-like(LOC113299584)	BTB/POZ and TAZ domain-containing protein 1-like(LOC113337897)
AP-4 complex subunit sigma-like(LOC113302489)	BTB/POZ and TAZ domain-containing protein 1-like(LOC113341458)
AP-5 complex subunit mu-like(LOC113317894)	BTB/POZ domain-containing protein At1g30440-like(LOC113279397)
APO protein 2, chloroplastic-like(LOC113306905)	BTB/POZ domain-containing protein At1g67900-like
apoptosis-inducing factor 2-like	BTB/POZ domain-containing protein At1g67900-like(LOC113299514)
apoptosis-inducing factor 2-like(LOC113307867)	BTB/POZ domain-containing protein At1g67900-like(LOC113341907)
apoptosis-inducing factor homolog B-like(LOC113323552)	BTB/POZ domain-containing protein At2g04740-like(LOC113302925)
aquaporin NIP2-1-like	BTB/POZ domain-containing protein At2g24240-like(LOC113327985)
aquaporin NIP2-1-like	BTB/POZ domain-containing protein At2g24240-like(LOC113334079)
aquaporin PIP2-5-like	BTB/POZ domain-containing protein At2g30600-like(LOC113356996)
aquaporin TIP1-3-like	BTB/POZ domain-containing protein At3g50780-like(LOC113314254)
arabinogalactan protein 13-like(LOC113321317)	BTB/POZ domain-containing protein At3g50780-like(LOC113340765)
arabinosyltransferase RRA2-like	BTB/POZ domain-containing protein At3g56230-like(LOC113306451)
arabinosyltransferase RRA2-like(LOC113289313)	BTB/POZ domain-containing protein At5g17580-like
ARF guanine-nucleotide exchange factor GNL2-like	BTB/POZ domain-containing protein At5g17580-like
ARF guanine-nucleotide exchange factor GNL2-like	BTB/POZ domain-containing protein At5g17580-like(LOC113295991)
ARF guanine-nucleotide exchange factor GNL2-like(LOC113284062)	BTB/POZ domain-containing protein At5g17580-like(LOC113329033)
ARF guanine-nucleotide exchange factor GNL2-like(LOC113316139)	BTB/POZ domain-containing protein At5g48130-like(LOC113333149)
arginine decarboxylase-like(LOC113357666)	BTB/POZ domain-containing protein SR1IP1-like
arginine/serine-rich coiled-coil protein 2-like(LOC113311353)	BTB/POZ domain-containing protein SR1IP1-like(LOC113288607)
arginine--tRNA ligase, chloroplastic/mitochondrial-like(LOC113315991)	BURP domain protein RD22-like(LOC113318668)
arginyl-tRNA--protein transferase 2-like(LOC113310220)	butyrate--CoA ligase AAE11, peroxisomal-like(LOC113299676)
armadillo repeat-containing protein 4	bystin-like(LOC113309910)
armadillo repeat-containing protein 4(LOC113276112)	bZIP transcription factor 17-like(LOC113309505)
armadillo repeat-containing protein 8-like(LOC113310407)	bZIP transcription factor 27-like(LOC113288977)
armadillo repeat-containing protein LFR-like(LOC113342473)	bZIP transcription factor TRAB1-like
arogenate dehydratase/prephenate dehydratase 6, chloroplastic-like(LOC113298789)	bZIP transcription factor TRAB1-like(LOC113356852)
arogenate dehydratase/prephenate dehydratase 6, chloroplastic-like(LOC113310192)	C2 and GRAM domain-containing protein At1g03370-like(LOC113301770)
arogenate dehydratase/prephenate dehydratase 6, chloroplastic-like(LOC113310843)	C2 and GRAM domain-containing protein At5g50170-like(LOC113358812)
arogenate dehydrogenase 1, chloroplastic-like(LOC113320481)	C2 domain-containing protein At1g53590-like(LOC113289726)
aromatic aminotransferase ISS1-like(LOC113303656)	cactin-like(LOC113338858)
arp2/3 complex-activating protein rickA-like(LOC113345481)	caffeic acid 3-O-methyltransferase-like(LOC113298729)
asparagine--tRNA ligase, cytoplasmic 2-like	caffeoylshikimate esterase-like
asparagine--tRNA ligase, cytoplasmic 2-like(LOC113283878)	caffeoylshikimate esterase-like
aspartate carbamoyltransferase, chloroplastic-like(LOC113282852)	caffeoylshikimate esterase-like
aspartate, glycine, lysine and serine-rich protein-like	caffeoylshikimate esterase-like(LOC113282031)
aspartate, glycine, lysine and serine-rich protein-like(LOC113294928)	caffeoylshikimate esterase-like(LOC113322649)
aspartate, glycine, lysine and serine-rich protein-like(LOC113338019)	caffeoylshikimate esterase-like(LOC113337688)
aspartate--tRNA ligase, chloroplastic/mitochondrial-like(LOC113331996)	caffeoylshikimate esterase-like(LOC113345418)
aspartic proteinase CDR1-like	caffeoylshikimate esterase-like(LOC113359670)
aspartic proteinase CDR1-like(LOC113272625)	calcineurin B-like protein 3
aspartic proteinase CDR1-like(LOC113275593)	calcineurin B-like protein 3(LOC113348429)
aspartic proteinase CDR1-like(LOC113278723)	calcineurin B-like protein 3(LOC113348936)
aspartic proteinase CDR1-like(LOC113278731)	calcium sensing receptor, chloroplastic-like
aspartic proteinase CDR1-like(LOC113280053)	calcium sensing receptor, chloroplastic-like(LOC113318373)
aspartic proteinase CDR1-like(LOC113280065)	calcium uniporter protein 2, mitochondrial-like(LOC113294385)
aspartic proteinase CDR1-like(LOC113293949)	calcium uptake protein, mitochondrial-like
aspartic proteinase CDR1-like(LOC113305107)	calcium uptake protein, mitochondrial-like(LOC113348408)
aspartic proteinase CDR1-like(LOC113305247)	calcium-binding protein CP1-like(LOC113332772)
aspartic proteinase CDR1-like(LOC113310675)	calcium-binding protein KIC-like(LOC113297707)
aspartic proteinase CDR1-like(LOC113315206)	calcium-binding protein KRP1-like(LOC113351708)
aspartic proteinase CDR1-like(LOC113325096)	calcium-dependent protein kinase 14-like(LOC113293971)
aspartic proteinase CDR1-like(LOC113325355)	calcium-dependent protein kinase 29-like
aspartic proteinase CDR1-like(LOC113328005)	calcium-dependent protein kinase 29-like(LOC113316594)
aspartic proteinase CDR1-like(LOC113328412)	calcium-dependent protein kinase 2-like
aspartic proteinase CDR1-like(LOC113340868)	calcium-dependent protein kinase 2-like(LOC113304999)
aspartic proteinase CDR1-like(LOC113344638)	calcium-dependent protein kinase 6-like(LOC113326837)
aspartic proteinase CDR1-like(LOC113359025)	calcium-transporting ATPase 10, plasma membrane-type-like(LOC113288572)
aspartic proteinase CDR1-like(LOC113360261)	calcium-transporting ATPase 10, plasma membrane-type-like(LOC113299378)
aspartic proteinase nepenthesin-1-like	calcium-transporting ATPase 12, plasma membrane-type-like(LOC113302537)
aspartic proteinase nepenthesin-1-like	calcium-transporting ATPase 12, plasma membrane-type-like(LOC113351461)
aspartic proteinase nepenthesin-1-like(LOC113272049)	calcium-transporting ATPase 4, endoplasmic reticulum-type-like(LOC113309356)
aspartic proteinase nepenthesin-1-like(LOC113291048)	callose synthase 12-like
aspartic proteinase nepenthesin-1-like(LOC113327905)	callose synthase 3-like(LOC113309629)
aspartic proteinase nepenthesin-1-like(LOC113329079)	callose synthase 7-like
aspartic proteinase nepenthesin-1-like(LOC113351860)	callose synthase 7-like(LOC113299740)
aspartic proteinase nepenthesin-2-like	calmodulin binding protein PICBP-like(LOC113322398)
aspartic proteinase nepenthesin-2-like	calmodulin-7(LOC113287454)
aspartic proteinase nepenthesin-2-like	calmodulin-binding receptor kinase CaMRLK-like
aspartic proteinase nepenthesin-2-like	calmodulin-binding transcription activator 3-like(LOC113347356)
aspartic proteinase nepenthesin-2-like	calmodulin-like protein 1(LOC113356835)
aspartic proteinase nepenthesin-2-like(LOC113273257)	calmodulin-like(LOC113350521)
aspartic proteinase nepenthesin-2-like(LOC113291337)	calnexin homolog
aspartic proteinase nepenthesin-2-like(LOC113311343)	calnexin homolog 2-like
aspartic proteinase nepenthesin-2-like(LOC113311388)	calnexin homolog 2-like(LOC113281298)
aspartic proteinase nepenthesin-2-like(LOC113315936)	calnexin homolog(LOC113271429)
aspartic proteinase nepenthesin-2-like(LOC113327907)	calnexin homolog(LOC113281257)
aspartic proteinase nepenthesin-2-like(LOC113332792)	calponin homology domain-containing protein DDB_G0272472-like(LOC113283449)
aspartic proteinase nepenthesin-2-like(LOC113344639)	calsequestrin-1-like(LOC113279081)
aspartic proteinase nepenthesin-2-like(LOC113359142)	calsequestrin-1-like(LOC113351664)
aspartic proteinase nepenthesin-2-like(LOC113359144)	calumenin-B-like(LOC113299607)
aspartic proteinase nepenthesin-2-like(LOC113360756)	carbon catabolite repressor protein 4 homolog 6-like(LOC113284529)
aspartic proteinase PCS1-like	carboxyl-terminal-processing peptidase 2, chloroplastic-like
aspartic proteinase PCS1-like	carnosine N-methyltransferase-like(LOC113294720)
aspartic proteinase PCS1-like	carotenoid 9,10(9',10')-cleavage dioxygenase 1-like
aspartokinase 2, chloroplastic-like(LOC113281164)	carotenoid 9,10(9',10')-cleavage dioxygenase 1-like
aspartyl protease family protein At5g10770-like	carotenoid 9,10(9',10')-cleavage dioxygenase 1-like(LOC113305042)
ataxin-7-like protein 3(LOC113284220)	carotenoid 9,10(9',10')-cleavage dioxygenase 1-like(LOC113349153)
AT-hook motif nuclear-localized protein 1-like	carotenoid cleavage dioxygenase 8 homolog B, chloroplastic(LOC113353973)
AT-hook motif nuclear-localized protein 1-like(LOC113304735)	casparian strip membrane protein 3-like(LOC113308234)
AT-hook motif nuclear-localized protein 1-like(LOC113313978)	CASP-like protein 1C2(LOC113319400)
AT-hook motif nuclear-localized protein 1-like(LOC113325440)	CASP-like protein 1F1(LOC113278949)
AT-hook motif nuclear-localized protein 20-like(LOC113298844)	CASP-like protein 2A1(LOC113302477)
AT-hook motif nuclear-localized protein 20-like(LOC113314236)	CASP-like protein 3A1(LOC113341420)
AT-hook motif nuclear-localized protein 25-like(LOC113278103)	CASP-like protein 5A2(LOC113308486)
ATP sulfurylase 1, chloroplastic-like(LOC113342454)	cation/H(+) antiporter 14-like
ATP synthase delta chain, chloroplastic-like(LOC113286978)	cation/H(+) antiporter 14-like
ATP synthase gamma chain, chloroplastic-like(LOC113348575)	cation/H(+) antiporter 14-like(LOC113278265)
ATP synthase gamma chain-like(LOC113276545)	cation/H(+) antiporter 14-like(LOC113329063)
ATP synthase mitochondrial F1 complex assembly factor 2-like(LOC113299680)	cation/H(+) antiporter 15-like
ATP synthase subunit delta', mitochondrial-like(LOC113316811)	cation/H(+) antiporter 15-like
ATPase 10, plasma membrane-type-like	cation/H(+) antiporter 15-like
ATPase 10, plasma membrane-type-like(LOC113339307)	cation/H(+) antiporter 15-like
ATPase family AAA domain-containing protein 1-B-like	cation/H(+) antiporter 15-like
ATPase family AAA domain-containing protein 3-like(LOC113349815)	cation/H(+) antiporter 15-like(LOC113281079)
ATPase family AAA domain-containing protein At1g05910-like(LOC113348735)	cation/H(+) antiporter 15-like(LOC113309237)
ATP-citrate synthase beta chain protein 2-like(LOC113333005)	cation/H(+) antiporter 15-like(LOC113314257)
ATP-dependent 6-phosphofructokinase 5, chloroplastic	cation/H(+) antiporter 15-like(LOC113323310)
ATP-dependent 6-phosphofructokinase 5, chloroplastic(LOC113277430)	cation/H(+) antiporter 15-like(LOC113329824)
ATP-dependent 6-phosphofructokinase 5, chloroplastic-like(LOC113281634)	cation/H(+) antiporter 15-like(LOC113340295)
ATP-dependent 6-phosphofructokinase 5, chloroplastic-like(LOC113298009)	cation/H(+) antiporter 15-like(LOC113344367)
ATP-dependent Clp protease adapter protein CLPS1, chloroplastic-like	cation/H(+) antiporter 18-like(LOC113277149)
ATP-dependent Clp protease ATP-binding subunit ClpA homolog CD4B, chloroplastic-like(LOC113281357)	cation/H(+) antiporter 28-like
ATP-dependent Clp protease proteolytic subunit-related protein 4, chloroplastic-like(LOC113297281)	cation/H(+) antiporter 28-like(LOC113274774)
ATP-dependent Clp protease proteolytic subunit-related protein 4, chloroplastic-like(LOC113302583)	cation/H(+) antiporter 28-like(LOC113284102)
ATP-dependent DNA helicase DDM1-like(LOC113342480)	cation/H(+) antiporter 2-like
ATP-dependent DNA helicase PIF1-like	CBBY-like protein(LOC113282461)
ATP-dependent DNA helicase PIF1-like(LOC113281550)	CBL-interacting serine/threonine-protein kinase 9-like
ATP-dependent DNA helicase PIF1-like(LOC113331280)	CBS domain-containing protein CBSCBSPB1-like(LOC113281048)
ATP-dependent DNA helicase PIF1-like(LOC113355059)	CBS domain-containing protein CBSCBSPB3-like(LOC113346425)
ATP-dependent DNA helicase PIF1-like(LOC113359042)	CCA tRNA nucleotidyltransferase, mitochondrial-like
ATP-dependent DNA helicase PIF2-like(LOC113360001)	CCA tRNA nucleotidyltransferase, mitochondrial-like(LOC113311316)
ATP-dependent DNA helicase PIF4-like(LOC113274318)	CCHC-type zinc finger protein CG3800-like(LOC113351834)
ATP-dependent DNA helicase PIF4-like(LOC113332850)	CCR4-NOT transcription complex subunit 1-like
ATP-dependent DNA helicase PIF7-like(LOC113295034)	CCR4-NOT transcription complex subunit 1-like(LOC113327830)
ATP-dependent DNA helicase pif1-like(LOC113355393)	CD2 antigen cytoplasmic tail-binding protein 2-like
ATP-dependent DNA helicase pif1-like(LOC113359351)	CD2 antigen cytoplasmic tail-binding protein 2-like(LOC113286851)
ATP-dependent DNA helicase pif1-like(LOC113360107)	CDP-diacylglycerol--glycerol-3-phosphate 3-phosphatidyltransferase 1, chloroplastic-like(LOC113325383)
ATP-dependent DNA helicase Q-like SIM	CDPK-related protein kinase-like(LOC113356804)
ATP-dependent DNA helicase Q-like SIM(LOC113357530)	cell division control protein 45 homolog(LOC113320461)
ATP-dependent RNA helicase DEAH13-like	cell division cycle 20.2, cofactor of APC complex-like(LOC113281219)
ATP-dependent RNA helicase DEAH13-like(LOC113313852)	cell division cycle 20.2, cofactor of APC complex-like(LOC113299368)
ATP-dependent RNA helicase eIF4A-like(LOC113346646)	cell division cycle protein 48 homolog
ATP-dependent RNA helicase SUV3, mitochondrial-like(LOC113316877)	cell division cycle-associated 7-like protein(LOC113273824)
ATP-dependent zinc metalloprotease FTSH 10, mitochondrial-like(LOC113298816)	cell division protein FtsZ homolog 1, chloroplastic-like(LOC113271685)
ATP-dependent zinc metalloprotease FTSH 10, mitochondrial-like(LOC113308832)	cell number regulator 2-like(LOC113277584)
ATP-dependent zinc metalloprotease FTSH 2, chloroplastic	cell number regulator 5(LOC113314263)
ATP-dependent zinc metalloprotease FTSH 4, mitochondrial-like	cell wall / vacuolar inhibitor of fructosidase 2-like(LOC113329794)
ATP-dependent zinc metalloprotease FTSH 5, mitochondrial-like	cell wall integrity and stress response component 1-like(LOC113353575)
ATP-dependent zinc metalloprotease FTSH 5, mitochondrial-like	cellulose synthase-like protein D4
AT-rich interactive domain-containing protein 1-like	cellulose synthase-like protein D4
AT-rich interactive domain-containing protein 1-like(LOC113353511)	cellulose synthase-like protein D4(LOC113283578)
AT-rich interactive domain-containing protein 6-like(LOC113356766)	cellulose synthase-like protein D4(LOC113356765)
AUGMIN subunit 1-like(LOC113323729)	cellulose synthase-like protein E1
AUGMIN subunit 4-like(LOC113287930)	cellulose synthase-like protein E1(LOC113288190)
autophagy-related protein 18a-like(LOC113340551)	cellulose synthase-like protein G2(LOC113278182)
autophagy-related protein 18b-like(LOC113301846)	cellulose synthase-like protein G2(LOC113351937)
autophagy-related protein 18h-like	cellulose synthase-like protein G3(LOC113277198)
autophagy-related protein 18h-like	cellulose synthase-like protein G3(LOC113278271)
autophagy-related protein 18h-like(LOC113319338)	CEN-like protein 2(LOC113322926)
autophagy-related protein 18h-like(LOC113357291)	centromere protein O-like
autophagy-related protein 3-like(LOC113302476)	centromere protein O-like(LOC113299282)
autophagy-related protein 8C-like(LOC113348548)	centrosomal protein of 128 kDa-like
autophagy-related protein 8f(LOC113302412)	chalcone synthase-like(LOC113271507)
autophagy-related protein 8f-like(LOC113331138)	chalcone--flavonone isomerase-like(LOC113309592)
auxin efflux carrier component 5-like	chaperone protein ClpB1-like(LOC113337939)
auxin response factor 18-like	chaperone protein dnaJ 1, mitochondrial-like(LOC113311382)
auxin response factor 18-like	chaperone protein dnaJ 10-like(LOC113356461)
auxin response factor 18-like	chaperone protein dnaJ 15-like(LOC113298068)
auxin response factor 3-like	chaperone protein dnaJ 2-like
auxin response factor 6-like	chaperone protein dnaJ 2-like(LOC113343123)
auxin response factor 8-like	chaperone protein DnaJ-like
auxin transporter-like protein 2(LOC113290568)	chaperone protein DnaJ-like(LOC113274364)
auxin-induced protein 6B-like(LOC113305517)	chaperone protein DnaJ-like(LOC113344748)
auxin-repressed 12.5 kDa protein-like(LOC113287585)	chaperonin 60 subunit beta 3, chloroplastic-like(LOC113348032)
auxin-responsive protein IAA32-like	chaperonin CPN60-like 2, mitochondrial(LOC113347837)
auxin-responsive protein SAUR21-like(LOC113289949)	CHD3-type chromatin-remodeling factor PICKLE-like
auxin-responsive protein SAUR23-like(LOC113288835)	chemocyanin-like(LOC113343323)
auxin-responsive protein SAUR24-like(LOC113357642)	chitinase 2-like(LOC113323187)
auxin-responsive protein SAUR32-like(LOC113338264)	chitin-binding lectin 1-like
auxin-responsive protein SAUR36-like(LOC113273205)	chitin-binding lectin 1-like(LOC113288815)
auxin-responsive protein SAUR50-like(LOC113289915)	chitin-binding lectin 1-like(LOC113293881)
auxin-responsive protein SAUR50-like(LOC113312117)	chitin-binding lectin 1-like(LOC113311314)
auxin-responsive protein SAUR50-like(LOC113354251)	chitin-binding lectin 1-like(LOC113326339)
auxin-responsive protein SAUR50-like(LOC113361707)	chloride channel protein CLC-e-like
auxin-responsive protein SAUR71-like(LOC113293559)	chlorophyll a-b binding protein 8, chloroplastic-like
axial regulator YABBY 5-like	chlorophyll a-b binding protein 8, chloroplastic-like(LOC113284082)
B2 protein-like(LOC113277340)	chlorophyll a-b binding protein of LHCII type 1-like
B3 domain-containing protein At3g19184-like(LOC113353208)	chlorophyll a-b binding protein of LHCII type 1-like
B3 domain-containing protein At5g24050-like	chlorophyll a-b binding protein of LHCII type 1-like
B3 domain-containing protein At5g24050-like(LOC113359568)	chlorophyll a-b binding protein of LHCII type 1-like(LOC113309733)
B3 domain-containing protein At5g42700-like	chlorophyll a-b binding protein of LHCII type 1-like(LOC113310644)
B3 domain-containing protein At5g42700-like(LOC113326295)	chlorophyll a-b binding protein of LHCII type 1-like(LOC113316290)
B3 domain-containing protein At5g42700-like(LOC113339594)	chlorophyll a-b binding protein of LHCII type 1-like(LOC113338248)
B3 domain-containing protein Os01g0234100-like	chlorophyll a-b binding protein of LHCII type 1-like(LOC113339065)
B3 domain-containing protein Os01g0234100-like	chlorophyll synthase, chloroplastic-like
B3 domain-containing protein Os01g0234100-like(LOC113292933)	chlorophyll synthase, chloroplastic-like(LOC113313327)
B3 domain-containing protein Os01g0234100-like(LOC113323439)	chloroplast sensor kinase, chloroplastic-like(LOC113299414)
B3 domain-containing protein Os01g0234100-like(LOC113327855)	chloroplastic import inner membrane translocase subunit HP30-2-like
B3 domain-containing protein Os01g0234100-like(LOC113337102)	chloroplastic import inner membrane translocase subunit HP30-2-like(LOC113280851)
B3 domain-containing protein Os01g0723500-like	chloroplastic import inner membrane translocase subunit HP30-2-like(LOC113290359)
B3 domain-containing protein Os01g0723500-like(LOC113273437)	chloroplastic import inner membrane translocase subunit HP30-2-like(LOC113309392)
B3 domain-containing protein Os01g0723500-like(LOC113327687)	chloroplastic import inner membrane translocase subunit HP30-2-like(LOC113310729)
B3 domain-containing protein Os01g0723500-like(LOC113328365)	chloroplastic import inner membrane translocase subunit HP30-2-like(LOC113311547)
B3 domain-containing protein Os03g0120900-like(LOC113297451)	chloroplastic import inner membrane translocase subunit HP30-2-like(LOC113325986)
B3 domain-containing protein Os03g0620400-like(LOC113297770)	chorismate mutase 3, chloroplastic-like
B3 domain-containing protein Os03g0622100-like(LOC113283325)	chorismate mutase 3, chloroplastic-like(LOC113300244)
B3 domain-containing protein Os05g0481400-like(LOC113326648)	chromatin modification-related protein EAF7-like(LOC113272331)
B3 domain-containing protein Os07g0679700-like	chromatin-remodeling ATPase INO80-like
B3 domain-containing protein Os07g0679700-like(LOC113310501)	chromatin-remodeling ATPase INO80-like
B3 domain-containing protein Os07g0679700-like(LOC113357859)	chromatin-remodeling ATPase INO80-like(LOC113310300)
B3 domain-containing protein Os11g0197600-like	chromatin-remodeling ATPase INO80-like(LOC113322148)
B3 domain-containing protein Os11g0197600-like(LOC113278530)	chromatin-remodeling ATPase INO80-like(LOC113360653)
B3 domain-containing protein Os11g0197600-like(LOC113339672)	chromobox protein homolog 7-like(LOC113273061)
B3 domain-containing protein Os11g0197600-like(LOC113361052)	cilia- and flagella-associated protein 251-like(LOC113295993)
B3 domain-containing protein REM9-like	cilia- and flagella-associated protein 298-B-like(LOC113325442)
B3 domain-containing transcription factor ABI3-like(LOC113321271)	cingulin-like(LOC113309301)
B3 domain-containing transcription factor ABI3-like(LOC113358300)	cinnamoyl-CoA reductase 1-like(LOC113310538)
B3 domain-containing transcription factor VRN1-like	cinnamoyl-CoA reductase 2-like
B3 domain-containing transcription factor VRN1-like	cinnamoyl-CoA reductase 2-like(LOC113299404)
B3 domain-containing transcription factor VRN1-like	cinnamoyl-CoA reductase-like SNL6
B3 domain-containing transcription factor VRN1-like	class V chitinase-like
B3 domain-containing transcription factor VRN1-like(LOC113273349)	class V chitinase-like(LOC113292666)
B3 domain-containing transcription factor VRN1-like(LOC113278756)	class V chitinase-like(LOC113293980)
B3 domain-containing transcription factor VRN1-like(LOC113286307)	clathrin interactor EPSIN 1-like
B3 domain-containing transcription factor VRN1-like(LOC113289347)	cleavage and polyadenylation specificity factor subunit 1-like
B3 domain-containing transcription factor VRN1-like(LOC113292712)	cleavage and polyadenylation specificity factor subunit 1-like(LOC113304725)
B3 domain-containing transcription factor VRN1-like(LOC113294274)	cleavage and polyadenylation specificity factor subunit 3-II-like(LOC113282539)
B3 domain-containing transcription factor VRN1-like(LOC113311758)	cleavage stimulation factor subunit 77-like
B3 domain-containing transcription factor VRN1-like(LOC113320958)	cleavage stimulation factor subunit 77-like
B3 domain-containing transcription factor VRN1-like(LOC113324114)	cleavage stimulation factor subunit 77-like
B3 domain-containing transcription factor VRN1-like(LOC113332684)	CLP protease regulatory subunit CLPX1, mitochondrial-like
BAG family molecular chaperone regulator 1-like(LOC113300038)	clumping factor A-like(LOC113295847)
BAG family molecular chaperone regulator 3-like(LOC113276307)	clumping factor A-like(LOC113350924)
BAG family molecular chaperone regulator 5, mitochondrial-like(LOC113333787)	clumping factor A-like(LOC113351880)
BAHD acyltransferase DCR-like	clumping factor A-like(LOC113354556)
BAHD acyltransferase DCR-like(LOC113304294)	clumping factor B-like
basic 7S globulin 2-like	clumping factor B-like(LOC113312198)
basic 7S globulin 2-like	clumping factor B-like(LOC113347888)
basic 7S globulin 2-like	clumping factor B-like(LOC113351978)
basic 7S globulin 2-like	CMP-sialic acid transporter 1-like(LOC113358478)
basic 7S globulin-like	CMP-sialic acid transporter 2-like(LOC113286270)
basic 7S globulin-like	c-Myc-binding protein homolog(LOC113317534)
basic blue protein-like	CO(2)-response secreted protease-like
basic blue protein-like(LOC113295789)	coatomer subunit gamma-2-like(LOC113294234)
basic blue protein-like(LOC113318018)	COBRA-like protein 10
basic blue protein-like(LOC113330647)	COBRA-like protein 4
basic form of pathogenesis-related protein 1-like(LOC113285918)	COBRA-like protein 4(LOC113275774)
basic helix-loop-helix protein A-like(LOC113357352)	COBRA-like protein 7
basic leucine zipper 19-like	COBRA-like protein 7(LOC113296944)
basic leucine zipper 19-like	co-chaperone protein p23-2-like(LOC113308756)
basic leucine zipper 19-like(LOC113280317)	codeine O-demethylase-like(LOC113347640)
basic leucine zipper 19-like(LOC113336245)	codeine O-demethylase-like(LOC113347643)
basic leucine zipper 19-like(LOC113359641)	coenzyme Q-binding protein COQ10 homolog, mitochondrial-like(LOC113320172)
basic leucine zipper 23-like	coiled-coil domain-containing protein 1-like
basic leucine zipper 23-like(LOC113278332)	coiled-coil domain-containing protein 1-like(LOC113290380)
basic leucine zipper 23-like(LOC113278334)	coiled-coil domain-containing protein 1-like(LOC113296449)
basic leucine zipper 23-like(LOC113359027)	coiled-coil domain-containing protein 93-like(LOC113293423)
basic proline-rich protein-like	coiled-coil domain-containing protein 9-like(LOC113348297)
basic proline-rich protein-like(LOC113288718)	coiled-coil domain-containing protein SCD2-like(LOC113310811)
bax inhibitor 1-like(LOC113302571)	coilin-like(LOC113282378)
B-cell receptor-associated protein 31-like(LOC113287985)	cold-regulated 413 plasma membrane protein 2-like
BEACH domain-containing protein C2-like	COMPASS-like H3K4 histone methylase component WDR5A(LOC113288452)
beclin-1-like protein(LOC113349706)	condensin complex subunit 1-like(LOC113310987)
BEL1-like homeodomain protein 11(LOC113349814)	conserved oligomeric Golgi complex subunit 1-like
BEL1-like homeodomain protein 6	conserved oligomeric Golgi complex subunit 1-like
BEL1-like homeodomain protein 6(LOC113288709)	conserved oligomeric Golgi complex subunit 1-like(LOC113300415)
BEL1-like homeodomain protein 7	conserved oligomeric Golgi complex subunit 1-like(LOC113319652)
BEL1-like homeodomain protein 7(LOC113349813)	conserved oligomeric Golgi complex subunit 3-like(LOC113326741)
BEL1-like homeodomain protein 9(LOC113348113)	conserved oligomeric Golgi complex subunit 4-like(LOC113356581)
benzyl alcohol O-benzoyltransferase-like	COP1-interacting protein 7-like
benzyl alcohol O-benzoyltransferase-like(LOC113348288)	COP1-interacting protein 7-like
berberine bridge enzyme-like 22(LOC113322411)	COP1-interacting protein 7-like(LOC113287655)
berberine bridge enzyme-like 26	COP1-interacting protein 7-like(LOC113319011)
berberine bridge enzyme-like 26	COP9 signalosome complex subunit 5b-like(LOC113299266)
berberine bridge enzyme-like 26(LOC113340878)	copper chaperone for superoxide dismutase, chloroplastic/cytosolic-like(LOC113274979)
berberine bridge enzyme-like 26(LOC113355748)	copper methylamine oxidase-like(LOC113276172)
berberine bridge enzyme-like 8	copper transporter 1-like(LOC113320659)
berberine bridge enzyme-like 8(LOC113285454)	copper-transporting ATPase HMA4-like
berberine bridge enzyme-like 8(LOC113296280)	copper-transporting ATPase HMA4-like(LOC113286989)
berberine bridge enzyme-like 8(LOC113326899)	coproporphyrinogen-III oxidase 1, chloroplastic-like(LOC113275690)
bet1-like SNARE 1-1(LOC113280295)	coronatine-insensitive protein 1-like(LOC113310750)
bet1-like SNARE 1-1(LOC113290018)	CRIB domain-containing protein RIC4-like(LOC113315476)
beta carbonic anhydrase 5, chloroplastic-like(LOC113297249)	crossover junction endonuclease EME1B-like(LOC113357214)
beta-(1,2)-xylosyltransferase-like(LOC113336852)	crossover junction endonuclease MUS81-like(LOC113313261)
beta-1,4-mannosyl-glycoprotein 4-beta-N-acetylglucosaminyltransferase-like(LOC113341904)	cryptochrome-1-like(LOC113331847)
beta-adaptin-like protein C(LOC113319716)	CSC1-like protein At1g32090(LOC113297607)
beta-amylase 1, chloroplastic(LOC113319053)	CSC1-like protein HYP1
beta-amylase 3, chloroplastic-like(LOC113302616)	CST complex subunit CTC1-like
beta-amylase 8-like	CST complex subunit CTC1-like(LOC113290142)
beta-amylase 8-like(LOC113297537)	CST complex subunit STN1-like(LOC113351773)
beta-amyrin 28-monooxygenase-like	CST complex subunit TEN1-like(LOC113319430)
beta-amyrin 28-monooxygenase-like(LOC113279768)	CTD small phosphatase-like protein 2(LOC113289731)
beta-amyrin 28-monooxygenase-like(LOC113295428)	CTD small phosphatase-like protein 2(LOC113299768)
beta-amyrin 28-monooxygenase-like(LOC113306266)	CTD small phosphatase-like protein 2-A(LOC113323377)
beta-amyrin 28-monooxygenase-like(LOC113326440)	C-terminal binding protein AN-like(LOC113274641)
beta-amyrin 28-monooxygenase-like(LOC113362147)	cucumber peeling cupredoxin-like(LOC113304347)
beta-Amyrin Synthase 1-like(LOC113298952)	cullin-1-like
beta-amyrin synthase-like	cullin-1-like(LOC113315894)
beta-amyrin synthase-like	cullin-1-like(LOC113315901)
beta-amyrin synthase-like(LOC113298951)	cullin-1-like(LOC113332873)
beta-amyrin synthase-like(LOC113326783)	cullin-1-like(LOC113337445)
beta-amyrin synthase-like(LOC113358745)	cullin-1-like(LOC113349644)
beta-catenin-like protein 1	cullin-3A-like(LOC113281664)
beta-catenin-like protein 1	cullin-4-like(LOC113295464)
beta-catenin-like protein 1(LOC113303216)	cyclase-like protein 1
beta-catenin-like protein 1(LOC113337467)	cyclase-like protein 1(LOC113283655)
beta-catenin-like protein 1(LOC113343086)	cyclic dof factor 1-like(LOC113281686)
beta-D-glucosyl crocetin beta-1,6-glucosyltransferase-like(LOC113337565)	cyclic dof factor 4-like(LOC113344455)
beta-fructofuranosidase, insoluble isoenzyme 1-like	cyclic nucleotide-gated ion channel 4-like(LOC113348664)
beta-fructofuranosidase, insoluble isoenzyme 1-like(LOC113310830)	cyclic pyranopterin monophosphate synthase, mitochondrial-like(LOC113299013)
beta-fructofuranosidase, insoluble isoenzyme 1-like(LOC113323471)	cyclin-A2-2-like(LOC113303655)
beta-fructofuranosidase, insoluble isoenzyme CWINV1-like	cyclin-B1-2-like(LOC113280771)
beta-fructofuranosidase, insoluble isoenzyme CWINV1-like(LOC113300508)	cyclin-B2-1-like
beta-fructofuranosidase, insoluble isoenzyme CWINV1-like(LOC113347810)	cyclin-B2-1-like(LOC113277619)
beta-galactosidase 10-like(LOC113346238)	cyclin-D2-1-like(LOC113295414)
beta-galactosidase 15-like(LOC113335778)	cyclin-dependent protein kinase inhibitor SMR6-like(LOC113279415)
beta-galactosidase 17-like(LOC113350570)	cycloartenol synthase 2-like(LOC113300013)
beta-galactosidase 3-like(LOC113355341)	cycloartenol synthase 2-like(LOC113358759)
beta-galactosidase 6-like(LOC113356418)	cycloeucalenol cycloisomerase-like(LOC113281490)
beta-galactosidase 9-like	cysteine desulfurase, mitochondrial-like(LOC113297840)
beta-galactosidase-like	cysteine desulfurase, mitochondrial-like(LOC113346767)
beta-glucosidase 18-like(LOC113357972)	cysteine synthase-like(LOC113318056)
beta-glucosidase 22-like	cysteine-rich receptor-like protein kinase 10
beta-glucosidase 22-like(LOC113303951)	cysteine-rich receptor-like protein kinase 15
beta-glucosidase 43-like(LOC113326760)	cysteine-rich receptor-like protein kinase 7
beta-glucosidase 44-like(LOC113303774)	cytadherence high molecular weight protein 2-like(LOC113308967)
beta-glucosidase 46-like	cytochrome b561 and DOMON domain-containing protein At3g61750-like(LOC113362055)
beta-glucosidase 46-like(LOC113318517)	cytochrome b561, DM13 and DOMON domain-containing protein At5g54830-like
beta-glucosidase BoGH3B-like	cytochrome b561, DM13 and DOMON domain-containing protein At5g54830-like(LOC113299158)
beta-glucosidase BoGH3B-like	cytochrome b561, DM13 and DOMON domain-containing protein At5g54830-like(LOC113330795)
beta-glucosidase BoGH3B-like(LOC113307901)	cytochrome c oxidase subunit 5C-2(LOC113334408)
beta-glucosidase BoGH3B-like(LOC113310360)	cytochrome c oxidase-assembly factor COX23, mitochondrial-like(LOC113330161)
beta-glucosidase BoGH3B-like(LOC113310978)	cytochrome P450 703A2-like(LOC113332658)
beta-glucosidase BoGH3B-like(LOC113315859)	cytochrome P450 71A1-like
beta-glucosidase BoGH3B-like(LOC113320844)	cytochrome P450 71A1-like(LOC113299978)
beta-glucosidase BoGH3B-like(LOC113322672)	cytochrome P450 71A1-like(LOC113305394)
beta-glucosidase BoGH3B-like(LOC113324160)	cytochrome P450 71A1-like(LOC113306264)
beta-glucosidase BoGH3B-like(LOC113328859)	cytochrome P450 71A1-like(LOC113329429)
beta-glucuronosyltransferase GlcAT14A-like	cytochrome P450 71A1-like(LOC113329572)
beta-glucuronosyltransferase GlcAT14A-like(LOC113298880)	cytochrome P450 71A1-like(LOC113329648)
beta-glucuronosyltransferase GlcAT14A-like(LOC113308782)	cytochrome P450 71A1-like(LOC113353533)
beta-glucuronosyltransferase GlcAT14B-like(LOC113318268)	cytochrome P450 71A9-like(LOC113294652)
beta-hexosaminidase 1-like(LOC113311034)	cytochrome P450 71A9-like(LOC113306324)
beta-xylosidase/alpha-L-arabinofuranosidase 2-like	cytochrome P450 71B10-like(LOC113296068)
beta-xylosidase/alpha-L-arabinofuranosidase 2-like(LOC113282677)	cytochrome P450 71B35-like(LOC113337342)
beta-xylosidase/alpha-L-arabinofuranosidase 2-like(LOC113287025)	cytochrome P450 71B36-like(LOC113274696)
bifunctional 3-dehydroquinate dehydratase/shikimate dehydrogenase, chloroplastic-like(LOC113325382)	cytochrome P450 71B36-like(LOC113278789)
bifunctional 3-dehydroquinate dehydratase/shikimate dehydrogenase, chloroplastic-like(LOC113329154)	cytochrome P450 71B36-like(LOC113344170)
bifunctional aspartate aminotransferase and glutamate/aspartate-prephenate aminotransferase-like(LOC113347486)	cytochrome P450 71D10-like
bifunctional aspartokinase/homoserine dehydrogenase-like	cytochrome P450 71D10-like(LOC113273173)
bifunctional L-3-cyanoalanine synthase/cysteine synthase 1, mitochondrial-like	cytochrome P450 734A1-like
bifunctional L-3-cyanoalanine synthase/cysteine synthase 1, mitochondrial-like(LOC113274742)	cytochrome P450 734A1-like(LOC113340824)
bifunctional nitrilase/nitrile hydratase NIT4B-like	cytochrome P450 734A6-like(LOC113308513)
bifunctional nuclease 1(LOC113288685)	cytochrome P450 76A1-like(LOC113295468)
bifunctional nuclease 1-like(LOC113288327)	cytochrome P450 76A2-like
bifunctional phosphatase IMPL2, chloroplastic-like(LOC113308035)	cytochrome P450 76A2-like(LOC113348182)
bifunctional protein FolD 4, chloroplastic-like	cytochrome P450 77A4-like(LOC113311690)
bifunctional protein FolD 4, chloroplastic-like(LOC113314163)	cytochrome P450 78A7-like(LOC113290532)
bifunctional protein STORR(LOC113322712)	cytochrome P450 81E8-like(LOC113346728)
bifunctional purple acid phosphatase 26-like	cytochrome P450 82C4-like(LOC113355405)
bifunctional purple acid phosphatase 26-like(LOC113355873)	cytochrome P450 84A1-like(LOC113345439)
bifunctional riboflavin biosynthesis protein RIBA 1, chloroplastic-like	cytochrome P450 85A1-like(LOC113275767)
bifunctional riboflavin biosynthesis protein RIBA 1, chloroplastic-like(LOC113329417)	cytochrome P450 86A2-like(LOC113304286)
bifunctional riboflavin biosynthesis protein RIBA 1, chloroplastic-like(LOC113335188)	cytochrome P450 86B1-like(LOC113272995)
bifunctional TH2 protein, mitochondrial-like(LOC113273941)	cytochrome P450 86B1-like(LOC113282389)
bifunctional TH2 protein, mitochondrial-like(LOC113276036)	cytochrome P450 86B1-like(LOC113293351)
bifunctional TH2 protein, mitochondrial-like(LOC113276259)	cytochrome P450 86B1-like(LOC113306534)
binding partner of ACD11 1-like(LOC113345952)	cytochrome P450 86B1-like(LOC113326501)
biogenesis of lysosome-related organelles complex 1 subunit 1-like(LOC113283760)	cytochrome P450 86B1-like(LOC113348085)
biogenesis of lysosome-related organelles complex 1 subunit 2-like(LOC113292586)	cytochrome P450 87A3-like
biotin carboxyl carrier protein of acetyl-CoA carboxylase, chloroplastic-like(LOC113275831)	cytochrome P450 87A3-like(LOC113273518)
biotin carboxyl carrier protein of acetyl-CoA carboxylase-like(LOC113341028)	cytochrome P450 94A1-like
blue copper protein-like(LOC113330730)	cytochrome P450 94A1-like
blue copper protein-like(LOC113359279)	cytochrome P450 94A1-like(LOC113352162)
blue-light photoreceptor PHR2-like(LOC113350291)	cytochrome P450 CYP736A12-like(LOC113283356)
BOI-related E3 ubiquitin-protein ligase 1-like(LOC113302124)	cytochrome P450 CYP749A22-like(LOC113298437)
BOI-related E3 ubiquitin-protein ligase 1-like(LOC113346662)	cytochrome P450 CYP749A22-like(LOC113302895)
branched-chain-amino-acid aminotransferase 2, chloroplastic-like(LOC113285924)	cytochrome P450 CYP82D47-like
branchpoint-bridging protein-like(LOC113350736)	cytochrome P450 CYP82D47-like
BRCA1-A complex subunit Abraxas 1-like	cytochrome P450 CYP82D47-like
BRCA1-A complex subunit Abraxas 1-like(LOC113340640)	cytochrome P450 CYP82D47-like
BRCA1-associated RING domain protein 1-like(LOC113298340)	cytochrome P450 CYP82D47-like(LOC113290212)
bromodomain and WD repeat-containing protein 3-like(LOC113333812)	cytochrome P450 CYP82D47-like(LOC113312549)
bromodomain-containing protein 4B-like(LOC113319319)	cytochrome P450 CYP82D47-like(LOC113338329)
bromodomain-containing protein DDB_G0270170-like	cytochrome P450 CYP82D47-like(LOC113338881)
bromodomain-containing protein DDB_G0278469-like(LOC113326829)	cytokinin dehydrogenase 5-like(LOC113347449)
BTB/POZ and MATH domain-containing protein 2-like	cytokinin dehydrogenase 5-like(LOC113357260)
BTB/POZ and MATH domain-containing protein 2-like(LOC113280121)	cytokinin riboside 5'-monophosphate phosphoribohydrolase LOG3-like(LOC113293028)
BTB/POZ and MATH domain-containing protein 3-like	cytoplasmic tRNA 2-thiolation protein 2-like(LOC113292706)
BTB/POZ and MATH domain-containing protein 3-like(LOC113325323)	cytoplasmic tRNA 2-thiolation protein 2-like(LOC113301935)
BTB/POZ and MATH domain-containing protein 3-like(LOC113332451)	cytoskeletal protein Sojo-like(LOC113299022)
BTB/POZ and MATH domain-containing protein 3-like(LOC113345985)	cytosolic sulfotransferase 12-like(LOC113351062)
BTB/POZ and TAZ domain-containing protein 1-like(LOC113341458)	cytosolic sulfotransferase 5-like(LOC113302512)
BTB/POZ and TAZ domain-containing protein 1-like(LOC113341592)	cytotardin-like(LOC113316774)
BTB/POZ and TAZ domain-containing protein 3	D-2-hydroxyglutarate dehydrogenase, mitochondrial(LOC113355555)
BTB/POZ and TAZ domain-containing protein 3(LOC113318347)	dachshund homolog 1-like(LOC113335449)
BTB/POZ domain and ankyrin repeat-containing protein NPR1-like(LOC113349549)	DAR GTPase 3, chloroplastic-like(LOC113301152)
BTB/POZ domain and ankyrin repeat-containing protein NPR1-like(LOC113349550)	DDB1- and CUL4-associated factor 13-like(LOC113272342)
BTB/POZ domain-containing protein At1g01640-like(LOC113324158)	DDRGK domain-containing protein 1-like(LOC113315109)
BTB/POZ domain-containing protein At1g21780-like	DDT domain-containing protein DDR4-like
BTB/POZ domain-containing protein At1g21780-like(LOC113346505)	DDT domain-containing protein DDR4-like(LOC113304584)
BTB/POZ domain-containing protein At1g55760-like(LOC113281581)	DEAD-box ATP-dependent RNA helicase 13-like(LOC113310341)
BTB/POZ domain-containing protein At1g67900-like	DEAD-box ATP-dependent RNA helicase 17-like(LOC113273315)
BTB/POZ domain-containing protein At1g67900-like(LOC113341907)	DEAD-box ATP-dependent RNA helicase 21-like(LOC113291915)
BTB/POZ domain-containing protein At2g04740-like(LOC113288081)	DEAD-box ATP-dependent RNA helicase 31-like(LOC113358458)
BTB/POZ domain-containing protein At2g04740-like(LOC113302925)	DEAD-box ATP-dependent RNA helicase 56(LOC113318082)
BTB/POZ domain-containing protein At2g30600-like(LOC113346802)	dehydration-responsive element-binding protein 1A-like
BTB/POZ domain-containing protein At2g30600-like(LOC113356996)	dehydration-responsive element-binding protein 1A-like(LOC113302049)
BTB/POZ domain-containing protein At3g22104-like	dehydration-responsive element-binding protein 1A-like(LOC113324002)
BTB/POZ domain-containing protein At3g22104-like(LOC113348712)	dehydration-responsive element-binding protein 1A-like(LOC113324004)
BTB/POZ domain-containing protein At3g50780-like(LOC113311504)	dehydration-responsive element-binding protein 3-like(LOC113337100)
BTB/POZ domain-containing protein At3g50780-like(LOC113314254)	dehydrodolichyl diphosphate synthase 6-like(LOC113332682)
BTB/POZ domain-containing protein At3g50780-like(LOC113340765)	dehydrogenase/reductase SDR family member 7-like(LOC113317665)
BTB/POZ domain-containing protein At3g56230-like	DELLA protein GAI1-like(LOC113333892)
BTB/POZ domain-containing protein At3g56230-like(LOC113306451)	DELLA protein RGL1-like
BTB/POZ domain-containing protein At3g56230-like(LOC113308244)	DELLA protein RGL1-like(LOC113316917)
BTB/POZ domain-containing protein At3g56230-like(LOC113312482)	delta(8)-fatty-acid desaturase-like(LOC113299171)
BTB/POZ domain-containing protein At3g56230-like(LOC113323587)	dentin sialophosphoprotein-like
BTB/POZ domain-containing protein At4g30940-like(LOC113320729)	dentin sialophosphoprotein-like(LOC113340531)
BTB/POZ domain-containing protein At5g17580-like	dentin sialophosphoprotein-like(LOC113353160)
BTB/POZ domain-containing protein At5g17580-like(LOC113329033)	derlin-2.2(LOC113348590)
BTB/POZ domain-containing protein At5g48130-like(LOC113333149)	deSI-like protein At4g17486(LOC113348330)
BTB/POZ domain-containing protein At5g48800-like	deSI-like protein At4g17486(LOC113357070)
BTB/POZ domain-containing protein DOT3-like	desiccation protectant protein Lea14 homolog
BTB/POZ domain-containing protein DOT3-like(LOC113286859)	desiccation protectant protein Lea14 homolog(LOC113322307)
BTB/POZ domain-containing protein FBL11-like(LOC113320300)	desiccation protectant protein Lea14 homolog(LOC113339803)
BTB/POZ domain-containing protein FBL11-like(LOC113338742)	desiccation protectant protein Lea14 homolog(LOC113344171)
BTB/POZ domain-containing protein FBL11-like(LOC113342553)	desiccation-related protein PCC13-62-like
BTB/POZ domain-containing protein POB1-like(LOC113321735)	desiccation-related protein PCC13-62-like(LOC113274411)
BTB/POZ domain-containing protein POB1-like(LOC113340373)	desiccation-related protein PCC13-62-like(LOC113317037)
BTB/POZ domain-containing protein SR1IP1-like	desiccation-related protein PCC13-62-like(LOC113319656)
BTB/POZ domain-containing protein SR1IP1-like(LOC113287547)	desumoylating isopeptidase 1-like(LOC113310875)
BTB/POZ domain-containing protein SR1IP1-like(LOC113288607)	deubiquitinase OTUD6B-like
BURP domain protein RD22-like(LOC113318668)	deubiquitinase OTUD6B-like(LOC113349625)
BURP domain-containing protein 3-like(LOC113329162)	DExH-box ATP-dependent RNA helicase DExH1-like(LOC113322137)
butyrate--CoA ligase AAE11, peroxisomal-like(LOC113299676)	DExH-box ATP-dependent RNA helicase DExH3-like
butyrate--CoA ligase AAE11, peroxisomal-like(LOC113306202)	DExH-box ATP-dependent RNA helicase DExH3-like(LOC113322662)
bystin-like	DExH-box ATP-dependent RNA helicase DExH8-like
bystin-like(LOC113287690)	DExH-box ATP-dependent RNA helicase DExH8-like(LOC113284497)
bystin-like(LOC113306579)	diacylglycerol kinase 1-like(LOC113299692)
bystin-like(LOC113314065)	diacylglycerol kinase 5-like
bZIP transcription factor 27-like(LOC113288977)	diacylglycerol kinase 5-like(LOC113342787)
bZIP transcription factor 53-like(LOC113358142)	diacylglycerol kinase 7-like(LOC113301333)
bZIP transcription factor TRAB1-like	dihydroorotase, mitochondrial-like(LOC113275118)
bZIP transcription factor TRAB1-like(LOC113356852)	dihydropyrimidinase
C2 and GRAM domain-containing protein At1g03370-like(LOC113348439)	dihydropyrimidinase(LOC113307880)
C2 domain-containing protein At1g53590-like(LOC113295563)	dihydroxy-acid dehydratase, chloroplastic-like
C2 domain-containing protein At1g63220-like	dihydroxy-acid dehydratase, chloroplastic-like(LOC113296815)
C2 domain-containing protein At1g63220-like(LOC113284584)	diphthine--ammonia ligase-like(LOC113319064)
CAAX prenyl protease 2-like	dirigent protein 11-like(LOC113287033)
CAAX prenyl protease 2-like	dirigent protein 22-like
CAAX prenyl protease 2-like(LOC113309743)	dirigent protein 22-like(LOC113291320)
CAAX prenyl protease 2-like(LOC113323180)	dirigent protein 22-like(LOC113323411)
caffeic acid 3-O-methyltransferase-like	dirigent protein 2-like(LOC113281098)
caffeic acid 3-O-methyltransferase-like(LOC113286544)	dirigent protein 2-like(LOC113332378)
caffeic acid 3-O-methyltransferase-like(LOC113346520)	dirigent protein 5-like(LOC113343282)
caffeoyl-CoA O-methyltransferase(LOC113289540)	disease resistance protein RGA2-like
caffeoylshikimate esterase-like	disease resistance protein RGA2-like
caffeoylshikimate esterase-like	disease resistance protein RGA2-like
caffeoylshikimate esterase-like	disease resistance protein RGA2-like
caffeoylshikimate esterase-like(LOC113281328)	disease resistance protein RGA2-like(LOC113294021)
caffeoylshikimate esterase-like(LOC113282031)	disease resistance protein RGA2-like(LOC113296287)
caffeoylshikimate esterase-like(LOC113313739)	disease resistance protein RGA2-like(LOC113296406)
caffeoylshikimate esterase-like(LOC113337676)	disease resistance protein RGA2-like(LOC113330933)
caffeoylshikimate esterase-like(LOC113337688)	disease resistance protein RGA2-like(LOC113345491)
calcineurin B-like protein 1(LOC113321810)	D-lactate dehydrogenase [cytochrome], mitochondrial-like(LOC113322947)
calcium uniporter protein 2, mitochondrial-like(LOC113294385)	DNA (cytosine-5)-methyltransferase 3B-like(LOC113298713)
calcium uniporter protein 2, mitochondrial-like(LOC113296734)	DNA (cytosine-5)-methyltransferase CMT2-like
calcium uniporter protein 6, mitochondrial-like(LOC113309368)	DNA (cytosine-5)-methyltransferase CMT2-like(LOC113294748)
calcium-binding protein CML42-like(LOC113323343)	DNA (cytosine-5)-methyltransferase CMT3-like
calcium-binding protein CP1-like(LOC113332772)	DNA (cytosine-5)-methyltransferase CMT3-like(LOC113326971)
calcium-binding protein KIC-like(LOC113297707)	DNA (cytosine-5)-methyltransferase-like(LOC113361076)
calcium-binding protein KRP1-like(LOC113351708)	DNA annealing helicase and endonuclease ZRANB3-like(LOC113357417)
calcium-dependent protein kinase 10-like	DNA damage-binding protein 1-like
calcium-dependent protein kinase 10-like(LOC113343703)	DNA damage-binding protein 1-like(LOC113290118)
calcium-dependent protein kinase 13-like(LOC113310347)	DNA excision repair protein ERCC-1-like(LOC113301529)
calcium-dependent protein kinase 14-like(LOC113293971)	DNA gyrase subunit A, chloroplastic/mitochondrial-like(LOC113294988)
calcium-dependent protein kinase 1-like(LOC113339943)	DNA ligase 1-like(LOC113320919)
calcium-dependent protein kinase 29-like	DNA mismatch repair protein MSH2-like(LOC113298056)
calcium-dependent protein kinase 29-like(LOC113289012)	DNA mismatch repair protein PMS1-like
calcium-dependent protein kinase 29-like(LOC113316594)	DNA polymerase alpha subunit B-like
calcium-dependent protein kinase 2-like(LOC113321498)	DNA polymerase alpha subunit B-like(LOC113302626)
calcium-dependent protein kinase 30-like	DNA polymerase epsilon subunit B-like(LOC113292955)
calcium-dependent protein kinase 30-like(LOC113276046)	DNA polymerase lambda-like
calcium-dependent protein kinase 6-like(LOC113326837)	DNA polymerase lambda-like(LOC113317549)
calcium-transporting ATPase 12, plasma membrane-type-like(LOC113290971)	DNA polymerase zeta processivity subunit-like(LOC113341803)
calcium-transporting ATPase 12, plasma membrane-type-like(LOC113302537)	DNA repair protein RAD51 homolog 2-like(LOC113323291)
calcium-transporting ATPase 12, plasma membrane-type-like(LOC113351461)	DNA repair protein RAD51 homolog 4-like(LOC113307995)
calcium-transporting ATPase 4, endoplasmic reticulum-type-like	DNA repair protein RAD51 homolog A-like(LOC113288294)
callose synthase 10-like(LOC113279372)	DNA repair protein recA homolog 1, chloroplastic-like
callose synthase 3-like(LOC113287367)	DNA repair protein recA homolog 1, chloroplastic-like(LOC113290230)
callose synthase 5-like(LOC113356051)	DNA repair protein UVH3-like(LOC113297935)
callose synthase 7-like(LOC113299740)	DNA repair protein UVH3-like(LOC113317759)
calmodulin binding protein PICBP-like(LOC113322398)	DNA repair RAD52-like protein 2, chloroplastic(LOC113281285)
calmodulin-7(LOC113287454)	DNA replication complex GINS protein PSF3-like
calmodulin-binding protein 60 A-like	DNA replication complex GINS protein PSF3-like(LOC113309010)
calmodulin-binding protein 60 A-like(LOC113333304)	DNA replication complex GINS protein SLD5-like(LOC113313463)
calmodulin-binding protein 60 B-like	DNA replication complex GINS protein SLD5-like(LOC113323574)
calmodulin-binding protein 60 B-like(LOC113301474)	DNA replication licensing factor MCM2-like
calmodulin-binding receptor kinase CaMRLK-like	DNA replication licensing factor MCM2-like(LOC113281255)
calmodulin-binding receptor kinase CaMRLK-like	DNA replication licensing factor MCM6-like
calmodulin-binding transcription activator 3-like(LOC113331783)	DNA replication licensing factor MCM6-like(LOC113310752)
calmodulin-binding transcription activator 3-like(LOC113347356)	DNA topoisomerase 1 alpha-like(LOC113278814)
calmodulin-binding transcription activator 4-like(LOC113281047)	DNA topoisomerase 2-binding protein 1-A-like(LOC113356430)
calmodulin-binding transcription activator 5-like(LOC113272370)	DNA topoisomerase 3-alpha-like(LOC113357556)
calmodulin-binding transcription activator 5-like(LOC113285857)	DNA-(apurinic or apyrimidinic site) lyase-like
calmodulin-binding transcription activator 5-like(LOC113328192)	DNA-(apurinic or apyrimidinic site) lyase-like
calmodulin-binding transcription activator 5-like(LOC113332670)	DNA-(apurinic or apyrimidinic site) lyase-like(LOC113299920)
calmodulin-binding transcription activator 6-like	DNA-(apurinic or apyrimidinic site) lyase-like(LOC113358831)
calmodulin-binding transcription activator 6-like(LOC113303023)	DNA-dependent metalloprotease WSS1-like
calmodulin-binding transcription activator CBT-like	DNA-dependent metalloprotease WSS1-like(LOC113299611)
calmodulin-binding transcription activator CBT-like(LOC113326108)	DNA-directed RNA polymerase II subunit RPB2(LOC113315090)
calmodulin-like protein 1(LOC113356835)	DNA-directed RNA polymerase III subunit 1-like
calmodulin-like protein 11(LOC113342475)	DNA-directed RNA polymerase III subunit 1-like(LOC113280979)
calmodulin-like(LOC113350521)	DNA-directed RNA polymerase III subunit 2-like
calnexin homolog 2-like	DNA-directed RNA polymerase III subunit 2-like(LOC113273507)
calnexin homolog 2-like(LOC113281298)	DNA-directed RNA polymerase III subunit RPC10-like(LOC113304599)
calsequestrin-1-like(LOC113272769)	DNA-directed RNA polymerase III subunit RPC8-like
calsequestrin-1-like(LOC113290935)	DNA-directed RNA polymerases I and III subunit RPAC1-like(LOC113276097)
caltractin-like(LOC113289508)	DNA-directed RNA polymerases II and IV subunit 5A-like(LOC113280353)
calumenin-B-like(LOC113299607)	DNA-directed RNA polymerases II, IV and V subunit 11-like(LOC113302245)
carbon catabolite repressor protein 4 homolog 1-like(LOC113279601)	DNA-directed RNA polymerases II, IV and V subunit 12-like(LOC113328251)
carbon catabolite repressor protein 4 homolog 4-like(LOC113297543)	dnaJ homolog subfamily B member 1-like(LOC113299729)
carboxylesterase 1-like(LOC113273620)	dnaJ homolog subfamily C member 2-like(LOC113289897)
carboxylesterase 1-like(LOC113304567)	dnaJ protein ERDJ3A-like(LOC113321034)
carboxyl-terminal-processing peptidase 2, chloroplastic-like	dnaJ protein homolog(LOC113283001)
carnosine N-methyltransferase-like(LOC113294720)	dnaJ protein homolog(LOC113343675)
carotenoid 9,10(9',10')-cleavage dioxygenase 1-like	DNAJ protein JJJ1 homolog
carotenoid 9,10(9',10')-cleavage dioxygenase 1-like	DNAJ protein JJJ1 homolog(LOC113271739)
carotenoid 9,10(9',10')-cleavage dioxygenase 1-like(LOC113303982)	dnaJ protein P58IPK homolog(LOC113310436)
carotenoid 9,10(9',10')-cleavage dioxygenase 1-like(LOC113305042)	dof zinc finger protein DOF1.4-like(LOC113278374)
carotenoid 9,10(9',10')-cleavage dioxygenase 1-like(LOC113349153)	dof zinc finger protein DOF1.4-like(LOC113289369)
carotenoid cleavage dioxygenase 8 homolog B, chloroplastic(LOC113353973)	dof zinc finger protein DOF2.1-like(LOC113310900)
casein kinase 1-like protein 2	dof zinc finger protein DOF2.4-like
casein kinase 1-like protein 3	dof zinc finger protein DOF2.4-like(LOC113313706)
CASP-like protein 1D1(LOC113354212)	dof zinc finger protein DOF5.6-like(LOC113319262)
CASP-like protein 1D1(LOC113357455)	dolichol kinase EVAN-like
CASP-like protein 1D1(LOC113361659)	dolichol kinase EVAN-like(LOC113338896)
CASP-like protein 1F1(LOC113278949)	dolichyl-diphosphooligosaccharide--protein glycosyltransferase subunit 4A-like(LOC113320388)
CASP-like protein 1F1(LOC113281119)	dolichyl-phosphate beta-glucosyltransferase-like
CASP-like protein 3A1	double-stranded RNA-binding protein 6-like(LOC113298590)
CASP-like protein 3A1(LOC113316526)	double-stranded RNA-binding protein 6-like(LOC113313972)
CASP-like protein 3A1(LOC113341420)	dual specificity protein kinase shkD-like(LOC113305553)
CASP-like protein 4B1(LOC113310035)	dual-specificity RNA methyltransferase RlmN-like(LOC113283493)
CASP-like protein 4B1(LOC113322006)	DUF21 domain-containing protein At1g47330-like(LOC113287859)
CASP-like protein 4B4(LOC113329056)	DUF21 domain-containing protein At2g14520-like
CASP-like protein 5A2(LOC113308486)	DUF21 domain-containing protein At2g14520-like(LOC113285929)
cation/H(+) antiporter 14-like	DUF21 domain-containing protein At4g14240-like(LOC113318771)
cation/H(+) antiporter 15-like	DUF21 domain-containing protein At4g14240-like(LOC113333134)
cation/H(+) antiporter 15-like	DUF724 domain-containing protein 10-like(LOC113272472)
cation/H(+) antiporter 15-like	dynamin-related protein 1C(LOC113321409)
cation/H(+) antiporter 15-like	dynamin-related protein 1C-like(LOC113282787)
cation/H(+) antiporter 15-like	dynamin-related protein 5A-like(LOC113303893)
cation/H(+) antiporter 15-like	E3 SUMO-protein ligase SIZ1-like(LOC113277307)
cation/H(+) antiporter 15-like	E3 ubiquitin ligase BIG BROTHER-related-like(LOC113356294)
cation/H(+) antiporter 15-like	E3 ubiquitin ligase PARAQUAT TOLERANCE 3-like
cation/H(+) antiporter 15-like	E3 ubiquitin-protein ligase AIP2-like
cation/H(+) antiporter 15-like	E3 ubiquitin-protein ligase AIRP2-like(LOC113292924)
cation/H(+) antiporter 18-like	E3 ubiquitin-protein ligase At1g63170-like
cationic amino acid transporter 5-like	E3 ubiquitin-protein ligase At1g63170-like(LOC113299725)
cationic peroxidase 1-like	E3 ubiquitin-protein ligase At1g63170-like(LOC113303623)
cationic peroxidase 1-like(LOC113322362)	E3 ubiquitin-protein ligase At3g02290-like(LOC113281319)
cationic peroxidase 1-like(LOC113353546)	E3 ubiquitin-protein ligase ATL31-like(LOC113330636)
cationic peroxidase 1-like(LOC113358510)	E3 ubiquitin-protein ligase ATL31-like(LOC113333349)
cationic peroxidase 2-like(LOC113353172)	E3 ubiquitin-protein ligase ATL41-like
CBBY-like protein	E3 ubiquitin-protein ligase ATL41-like(LOC113308214)
CBBY-like protein(LOC113282461)	E3 ubiquitin-protein ligase ATL42-like(LOC113348215)
CBL-interacting protein kinase 5-like	E3 ubiquitin-protein ligase CIP8-like(LOC113288923)
CBS domain-containing protein CBSCBSPB1-like(LOC113281455)	E3 ubiquitin-protein ligase MARCH2-like(LOC113358692)
CBS domain-containing protein CBSX1, chloroplastic-like(LOC113346682)	E3 ubiquitin-protein ligase MIEL1-like(LOC113350203)
CBS domain-containing protein CBSX1, chloroplastic-like(LOC113356914)	E3 ubiquitin-protein ligase ORTHRUS 2-like
CCA tRNA nucleotidyltransferase, mitochondrial-like(LOC113311316)	E3 ubiquitin-protein ligase ORTHRUS 2-like(LOC113349444)
CCG-binding protein 1-like(LOC113294446)	E3 ubiquitin-protein ligase RGLG1-like(LOC113345380)
CDPK-related kinase 5-like	E3 ubiquitin-protein ligase RGLG2-like(LOC113299450)
CDPK-related protein kinase-like(LOC113356804)	E3 ubiquitin-protein ligase RGLG2-like(LOC113342036)
CDT1-like protein a, chloroplastic(LOC113299621)	E3 ubiquitin-protein ligase RKP-like(LOC113287002)
CDT1-like protein a, chloroplastic(LOC113303456)	E3 ubiquitin-protein ligase RLIM-like(LOC113326755)
CDT1-like protein b(LOC113343617)	E3 ubiquitin-protein ligase RNF14-like
cell division control protein 45 homolog	E3 ubiquitin-protein ligase RNF14-like(LOC113328099)
cell division control protein 45 homolog(LOC113320461)	E3 ubiquitin-protein ligase RNF170-like(LOC113356080)
cell division control protein 48 homolog C-like(LOC113287516)	E3 ubiquitin-protein ligase SDIR1-like
cell division control protein 48 homolog D(LOC113310500)	E3 ubiquitin-protein ligase SINAT5-like
cell division control protein 48 homolog E-like(LOC113318941)	E3 ubiquitin-protein ligase SINAT5-like(LOC113299001)
cell division cycle 20.2, cofactor of APC complex-like(LOC113271500)	E3 ubiquitin-protein ligase Topors-like(LOC113357494)
cell division cycle 20.2, cofactor of APC complex-like(LOC113281219)	E3 ubiquitin-protein ligase UPL1-like
cell division cycle 5-like protein(LOC113314963)	E3 ubiquitin-protein ligase UPL1-like(LOC113360541)
cell division cycle protein 123 homolog	E3 ubiquitin-protein ligase UPL2-like
cell division cycle protein 123 homolog(LOC113349214)	E3 ubiquitin-protein ligase UPL2-like(LOC113284263)
cell division protein FtsZ homolog 1, chloroplastic-like(LOC113271685)	E3 ubiquitin-protein ligase UPL4-like
cell number regulator 8-like(LOC113310893)	E3 ubiquitin-protein ligase UPL5-like
cell wall / vacuolar inhibitor of fructosidase 2-like(LOC113329794)	E3 ubiquitin-protein ligase UPL5-like
cell wall / vacuolar inhibitor of fructosidase 2-like(LOC113329812)	E3 ubiquitin-protein ligase UPL5-like
cell wall integrity and stress response component 1-like(LOC113345317)	E3 ubiquitin-protein ligase UPL5-like
cell wall integrity protein scw1-like(LOC113297763)	E3 ubiquitin-protein ligase UPL5-like
cell wall integrity protein scw1-like(LOC113301329)	E3 ubiquitin-protein ligase WAV3-like
cellulose synthase A catalytic subunit 3 [UDP-forming]-like(LOC113313682)	E3 ubiquitin-protein ligase WAV3-like
cellulose synthase A catalytic subunit 4 [UDP-forming]-like	E3 ubiquitin-protein ligase WAV3-like(LOC113279119)
cellulose synthase A catalytic subunit 4 [UDP-forming]-like(LOC113331037)	E3 ubiquitin-protein ligase WAV3-like(LOC113349113)
cellulose synthase-like protein D1	E3 ubiquitin-protein ligase WAV3-like(LOC113349116)
cellulose synthase-like protein D1(LOC113341478)	E3 ubiquitin-protein ligase WAV3-like(LOC113350175)
cellulose synthase-like protein D3(LOC113284458)	E3 ubiquitin-protein ligase WAVH1-like
cellulose synthase-like protein D3(LOC113297448)	E3 ubiquitin-protein ligase WAVH1-like(LOC113351520)
cellulose synthase-like protein D4	E3 UFM1-protein ligase 1 homolog(LOC113322850)
cellulose synthase-like protein D4	E4 SUMO-protein ligase PIAL2-like
cellulose synthase-like protein D4(LOC113283578)	E4 SUMO-protein ligase PIAL2-like(LOC113299219)
cellulose synthase-like protein D4(LOC113356765)	E4 SUMO-protein ligase PIAL2-like(LOC113321831)
cellulose synthase-like protein E1	E4 SUMO-protein ligase PIAL2-like(LOC113358389)
cellulose synthase-like protein E1(LOC113288190)	early light-induced protein, chloroplastic-like
cellulose synthase-like protein E6(LOC113289966)	early nodulin-like protein 1(LOC113317039)
cellulose synthase-like protein G2(LOC113351937)	early nodulin-like protein 3(LOC113287877)
cellulose synthase-like protein G3(LOC113277198)	ectonucleotide pyrophosphatase/phosphodiesterase family member 1-like
cellulose synthase-like protein G3(LOC113278271)	ectonucleotide pyrophosphatase/phosphodiesterase family member 1-like(LOC113347896)
cellulose synthase-like protein G3(LOC113318377)	EEF1A lysine methyltransferase 4-like(LOC113308106)
CEN-like protein 2(LOC113322926)	EGF domain-specific O-linked N-acetylglucosamine transferase-like
centromere protein C-like(LOC113299727)	egg cell-secreted protein 1.2-like(LOC113304934)
centromere protein C-like(LOC113303621)	egg cell-secreted protein 1.2-like(LOC113326294)
centromere protein O-like	eIF-2-alpha kinase GCN2-like
centromere-binding protein 1-like(LOC113359868)	EKC/KEOPS complex subunit TPRKB-like(LOC113302459)
centrosomal protein of 128 kDa-like	electron transfer flavoprotein subunit beta, mitochondrial-like(LOC113319525)
centrosomal protein of 131 kDa-like(LOC113311705)	electron transfer flavoprotein-ubiquinone oxidoreductase, mitochondrial-like
chalcone synthase	electron transfer flavoprotein-ubiquinone oxidoreductase, mitochondrial-like(LOC113284596)
chalcone synthase(LOC113349173)	elicitor-responsive protein 1-like(LOC113314052)
chalcone synthase-like	ELMO domain-containing protein A-like(LOC113321604)
chalcone synthase-like(LOC113271508)	elongation factor 1-alpha(LOC113323209)
chalcone--flavonone isomerase 2-like(LOC113345795)	elongation factor 1-delta-like(LOC113297116)
chalcone--flavonone isomerase-like(LOC113309592)	elongation factor 1-gamma 3-like(LOC113283348)
chaperone protein ClpB1-like(LOC113337939)	elongation factor 2-like(LOC113282574)
chaperone protein dnaJ 15-like(LOC113298068)	elongation factor G-1, mitochondrial-like
chaperone protein dnaJ 16-like(LOC113318691)	elongation factor G-1, mitochondrial-like(LOC113302448)
chaperone protein dnaJ 20, chloroplastic-like(LOC113296687)	elongation factor Ts, mitochondrial-like
chaperone protein dnaJ 2-like(LOC113343123)	elongation factor Tu, chloroplastic-like(LOC113282325)
chaperone protein dnaJ A6, chloroplastic-like	elongation factor-like GTPase 1(LOC113338516)
chaperone protein dnaJ A6, chloroplastic-like(LOC113347336)	elongator complex protein 1-like
chaperone protein DnaJ-like(LOC113274351)	elongator complex protein 1-like(LOC113286990)
chaperone protein DnaJ-like(LOC113282779)	elongin-C-like(LOC113275479)
chaperone protein DnaK-like(LOC113329234)	elongin-C-like(LOC113282137)
chaperonin CPN60-2, mitochondrial(LOC113333649)	embryonic protein DC-8-like
chaperonin CPN60-like 2, mitochondrial(LOC113347837)	embryonic protein DC-8-like
chitinase 10-like(LOC113332707)	embryonic protein DC-8-like(LOC113301870)
chitinase 5-like	embryonic protein DC-8-like(LOC113314333)
chitinase 5-like(LOC113317272)	embryonic protein DC-8-like(LOC113324331)
chitinase-like protein 1(LOC113356635)	embryonic protein DC-8-like(LOC113347146)
chitin-binding lectin 1-like	embryonic protein DC-8-like(LOC113354298)
chitin-binding lectin 1-like	endo-1,3;1,4-beta-D-glucanase-like
chitin-binding lectin 1-like	endo-1,3;1,4-beta-D-glucanase-like(LOC113290285)
chitin-binding lectin 1-like(LOC113288815)	endochitinase A-like(LOC113361710)
chitin-binding lectin 1-like(LOC113293881)	endochitinase EP3-like
chitin-binding lectin 1-like(LOC113311314)	endochitinase EP3-like
chitin-binding lectin 1-like(LOC113325994)	endochitinase EP3-like(LOC113317278)
chitin-binding lectin 1-like(LOC113326053)	endochitinase EP3-like(LOC113317289)
chitin-binding lectin 1-like(LOC113326339)	endoglucanase 13-like
chloride channel protein CLC-b-like	endoglucanase 13-like(LOC113319112)
chloride channel protein CLC-e-like	endoglucanase 13-like(LOC113359139)
chloride channel protein CLC-e-like	endoglucanase 16-like(LOC113326125)
chlorophyll a-b binding protein 13, chloroplastic(LOC113287748)	endoglucanase 4-like(LOC113359371)
chlorophyll a-b binding protein 40, chloroplastic-like	endoglucanase 8-like(LOC113282034)
chlorophyll a-b binding protein 40, chloroplastic-like(LOC113311557)	endoglucanase 9-like(LOC113347387)
chlorophyll a-b binding protein 5, chloroplastic-like	endoglucanase-like(LOC113323244)
chlorophyll a-b binding protein 5, chloroplastic-like(LOC113302523)	endoplasmic reticulum-Golgi intermediate compartment protein 3-like(LOC113325892)
chlorophyll a-b binding protein CP29.2, chloroplastic-like(LOC113307650)	endoribonuclease Dicer homolog 1(LOC113297636)
chlorophyll a-b binding protein of LHCII type 1-like	endoribonuclease Dicer homolog 3a-like
chlorophyll a-b binding protein of LHCII type 1-like	endoribonuclease Dicer homolog 3a-like(LOC113326747)
chlorophyll a-b binding protein of LHCII type 1-like	endoribonuclease YBEY, chloroplastic-like
chlorophyll a-b binding protein of LHCII type 1-like	enhancer of mRNA-decapping protein 4-like(LOC113288243)
chlorophyll a-b binding protein of LHCII type 1-like	enolase-like(LOC113317116)
chlorophyll a-b binding protein of LHCII type 1-like	enoyl-[acyl-carrier-protein] reductase [NADH], chloroplastic-like(LOC113276929)
chlorophyll a-b binding protein of LHCII type 1-like(LOC113284080)	enoyl-CoA hydratase 2, peroxisomal-like
chlorophyll a-b binding protein of LHCII type 1-like(LOC113284092)	ent-copalyl diphosphate synthase, chloroplastic-like
chlorophyll a-b binding protein of LHCII type 1-like(LOC113307721)	ent-kaur-16-ene synthase, chloroplastic-like
chlorophyll a-b binding protein of LHCII type 1-like(LOC113309733)	ent-kaur-16-ene synthase, chloroplastic-like(LOC113336662)
chlorophyll a-b binding protein of LHCII type 1-like(LOC113310644)	EP1-like glycoprotein 2
chlorophyll a-b binding protein of LHCII type 1-like(LOC113322070)	EP1-like glycoprotein 2
chlorophyll a-b binding protein of LHCII type 1-like(LOC113338248)	EP1-like glycoprotein 2(LOC113345269)
chlorophyll a-b binding protein of LHCII type 1-like(LOC113350506)	EP1-like glycoprotein 2(LOC113351643)
chloroplast envelope quinone oxidoreductase homolog(LOC113282895)	EP1-like glycoprotein 2(LOC113360869)
chloroplast envelope quinone oxidoreductase homolog(LOC113296666)	EP1-like glycoprotein 4
chloroplast stem-loop binding protein of 41 kDa a, chloroplastic-like	EP1-like glycoprotein 4(LOC113296029)
chloroplast stem-loop binding protein of 41 kDa a, chloroplastic-like(LOC113357381)	EPIDERMAL PATTERNING FACTOR-like protein 2(LOC113328714)
chloroplastic import inner membrane translocase subunit HP30-2-like	epidermis-specific secreted glycoprotein EP1-like(LOC113273313)
chloroplastic import inner membrane translocase subunit HP30-2-like	epidermis-specific secreted glycoprotein EP1-like(LOC113324887)
chloroplastic import inner membrane translocase subunit HP30-2-like(LOC113280851)	epidermis-specific secreted glycoprotein EP1-like(LOC113336039)
chloroplastic import inner membrane translocase subunit HP30-2-like(LOC113290359)	epoxide hydrolase A-like(LOC113345409)
chloroplastic import inner membrane translocase subunit HP30-2-like(LOC113310729)	epoxide hydrolase A-like(LOC113355208)
chloroplastic import inner membrane translocase subunit HP30-2-like(LOC113311547)	ER membrane protein complex subunit 4-like(LOC113355960)
chloroplastic import inner membrane translocase subunit HP30-2-like(LOC113315397)	ERI1 exoribonuclease 2-like
chloroplastic import inner membrane translocase subunit HP30-2-like(LOC113321431)	erlin-2-B-like(LOC113280948)
chorismate mutase 3, chloroplastic-like(LOC113299889)	ESCRT-related protein CHMP1A(LOC113303042)
chorismate mutase 3, chloroplastic-like(LOC113300244)	ESCRT-related protein CHMP1B-like(LOC113351276)
chromatin assembly factor 1 subunit FAS1-like(LOC113284151)	ethanolamine-phosphate cytidylyltransferase-like(LOC113322162)
chromatin modification-related protein EAF3-like(LOC113333962)	ETHYLENE INSENSITIVE 3-like 3 protein
chromatin modification-related protein EAF7-like(LOC113272331)	ETHYLENE INSENSITIVE 3-like 3 protein(LOC113310119)
chromatin remodeling protein EBS-like	ethylene receptor 2-like
chromatin remodeling protein EBS-like	ethylene receptor 2-like
chromatin remodeling protein EBS-like(LOC113284291)	ethylene receptor 2-like(LOC113283137)
chromatin structure-remodeling complex protein BSH-like(LOC113353014)	ethylene receptor 2-like(LOC113313620)
chromatin structure-remodeling complex protein SYD-like	ethylene-insensitive protein 2-like
chromatin structure-remodeling complex protein SYD-like(LOC113309011)	ethylene-insensitive protein 2-like(LOC113309257)
chromatin structure-remodeling complex protein SYD-like(LOC113338658)	ethylene-responsive transcription factor 12-like(LOC113319648)
chromatin-remodeling ATPase INO80-like(LOC113303629)	ethylene-responsive transcription factor 12-like(LOC113333971)
chromatin-remodeling ATPase INO80-like(LOC113360653)	ethylene-responsive transcription factor 12-like(LOC113354312)
chromobox protein homolog 7-like(LOC113273061)	ethylene-responsive transcription factor 3-like(LOC113305144)
chromodomain-helicase-DNA-binding protein 3-like(LOC113356388)	ethylene-responsive transcription factor ERF008-like(LOC113356913)
cilia- and flagella-associated protein 251-like(LOC113272872)	ethylene-responsive transcription factor ERF014-like(LOC113279186)
cilia- and flagella-associated protein 251-like(LOC113295993)	ethylene-responsive transcription factor ERF021-like(LOC113326034)
cilia- and flagella-associated protein 251-like(LOC113312426)	ethylene-responsive transcription factor ERF024-like(LOC113323556)
cilia- and flagella-associated protein 251-like(LOC113316186)	ethylene-responsive transcription factor ERF061-like(LOC113359153)
cilia- and flagella-associated protein 251-like(LOC113333635)	ethylene-responsive transcription factor ERN1-like(LOC113272688)
cingulin-like(LOC113309301)	ethylene-responsive transcription factor ESR1-like(LOC113272092)
cinnamoyl-CoA reductase 1-like(LOC113289684)	ethylene-responsive transcription factor LEP-like(LOC113281307)
cinnamoyl-CoA reductase 1-like(LOC113310538)	eukaryotic peptide chain release factor GTP-binding subunit ERF3A-like
cinnamoyl-CoA reductase 2-like	eukaryotic peptide chain release factor GTP-binding subunit-like(LOC113281091)
cinnamoyl-CoA reductase 2-like	eukaryotic peptide chain release factor subunit 1-3-like(LOC113287755)
cinnamoyl-CoA reductase 2-like(LOC113289681)	eukaryotic translation initiation factor 3 subunit A-like
cinnamoyl-CoA reductase 2-like(LOC113299404)	eukaryotic translation initiation factor 3 subunit A-like
cinnamoyl-CoA reductase-like SNL6	eukaryotic translation initiation factor 3 subunit A-like(LOC113334348)
cinnamoyl-CoA reductase-like SNL6(LOC113282418)	eukaryotic translation initiation factor 3 subunit A-like(LOC113358068)
citrate synthase, glyoxysomal-like(LOC113356378)	eukaryotic translation initiation factor 3 subunit G-like(LOC113282630)
citrate synthase, mitochondrial(LOC113321492)	eukaryotic translation initiation factor 3 subunit G-like(LOC113318708)
class V chitinase-like	eukaryotic translation initiation factor 4B2-like(LOC113298233)
class V chitinase-like	eukaryotic translation initiation factor 4B2-like(LOC113342039)
class V chitinase-like(LOC113294918)	eukaryotic translation initiation factor 5B-like(LOC113298062)
class V chitinase-like(LOC113318337)	eukaryotic translation initiation factor 5-like(LOC113300205)
class V chitinase-like(LOC113319559)	eukaryotic translation initiation factor 6-2-like(LOC113346851)
clathrin heavy chain 1(LOC113322263)	eukaryotic translation initiation factor NCBP-like
clathrin interactor EPSIN 1-like	eukaryotic translation initiation factor NCBP-like(LOC113322981)
CLAVATA3/ESR (CLE)-related protein TDIF-like(LOC113331115)	eukaryotic translation initiation factor-like
cleavage and polyadenylation specificity factor subunit 3-II-like(LOC113282539)	eukaryotic translation initiation factor-like
cleavage and polyadenylation specificity factor subunit 3-I-like(LOC113297540)	eukaryotic translation initiation factor-like(LOC113339771)
cleavage and polyadenylation specificity factor subunit 6-like(LOC113296625)	eukaryotic translation initiation factor-like(LOC113340055)
cleavage stimulation factor subunit 77-like	exocyst complex component EXO70A1-like
cleavage stimulation factor subunit 77-like	exocyst complex component EXO70A1-like(LOC113310438)
cleavage stimulation factor subunit 77-like	exocyst complex component EXO70A1-like(LOC113343337)
cleavage stimulation factor subunit 77-like	exocyst complex component EXO70B1-like(LOC113271544)
CLIP-associated protein-like(LOC113333709)	exocyst complex component EXO70B1-like(LOC113281102)
CLIP-associated protein-like(LOC113358306)	exocyst complex component EXO70E2-like
clumping factor A-like(LOC113295847)	exocyst complex component EXO70E2-like(LOC113338682)
clumping factor A-like(LOC113312379)	exocyst complex component EXO84B-like(LOC113301331)
clumping factor A-like(LOC113349142)	expansin-A10-like(LOC113333895)
clumping factor A-like(LOC113351880)	expansin-A18-like(LOC113294579)
clumping factor A-like(LOC113354556)	expansin-A6-like(LOC113298792)
clumping factor B-like(LOC113279030)	expansin-A9-like(LOC113294965)
clumping factor B-like(LOC113312198)	expansin-B15-like
clumping factor B-like(LOC113331288)	expansin-B15-like(LOC113305891)
clumping factor B-like(LOC113331930)	expansin-like A2(LOC113330692)
clumping factor B-like(LOC113332938)	expansin-like A2(LOC113330709)
clumping factor B-like(LOC113347888)	expansin-like B1(LOC113292660)
clumping factor B-like(LOC113351978)	exportin-2-like(LOC113340272)
CMP-sialic acid transporter 5-like(LOC113347527)	exportin-7-like(LOC113321240)
coatomer subunit alpha-1-like	exportin-T-like
coatomer subunit alpha-1-like	exportin-T-like(LOC113328427)
coatomer subunit alpha-1-like(LOC113289276)	extensin-2-like
coatomer subunit alpha-1-like(LOC113349805)	extensin-2-like
coatomer subunit alpha-1-like(LOC113357714)	extensin-2-like
coatomer subunit beta-1(LOC113299364)	extensin-2-like
coatomer subunit beta'-1-like(LOC113299776)	extensin-2-like
coatomer subunit epsilon-1-like(LOC113287157)	extensin-2-like(LOC113280456)
coatomer subunit epsilon-1-like(LOC113310578)	extensin-2-like(LOC113286123)
coatomer subunit gamma-2-like(LOC113289247)	extensin-2-like(LOC113291415)
coatomer subunit gamma-2-like(LOC113342155)	extensin-2-like(LOC113343910)
coatomer subunit zeta-1-like(LOC113295677)	extensin-2-like(LOC113345891)
COBRA-like protein 2	extensin-like
COBRA-like protein 2(LOC113290195)	extensin-like
COBRA-like protein 2(LOC113359427)	extensin-like(LOC113274733)
COBRA-like protein 4	extensin-like(LOC113328749)
COBRA-like protein 4	extensin-like(LOC113329949)
COBRA-like protein 4(LOC113275774)	extensin-like(LOC113330028)
COBRA-like protein 4(LOC113281840)	extensin-like(LOC113330071)
COBW domain-containing protein 1-like(LOC113339738)	extensin-like(LOC113330075)
co-chaperone protein p23-1-like(LOC113323053)	FACT complex subunit SPT16-like
co-chaperone protein p23-2-like(LOC113308756)	FACT complex subunit SPT16-like
codeine O-demethylase(LOC113311630)	FACT complex subunit SPT16-like
codeine O-demethylase-like(LOC113326610)	FACT complex subunit SSRP1-like
codeine O-demethylase-like(LOC113329555)	F-actin-monooxygenase MICAL3-like(LOC113331757)
codeine O-demethylase-like(LOC113347640)	factor of DNA methylation 1-like(LOC113298117)
codeine O-demethylase-like(LOC113352617)	factor of DNA methylation 4-like
coiled-coil domain-containing protein 158-like	factor of DNA methylation 4-like(LOC113307973)
coiled-coil domain-containing protein 158-like(LOC113330413)	FAD synthetase 2, chloroplastic-like(LOC113306870)
coiled-coil domain-containing protein 158-like(LOC113357135)	fasciclin-like arabinogalactan protein 14(LOC113299252)
coiled-coil domain-containing protein 1-like	fasciclin-like arabinogalactan protein 7(LOC113302907)
coiled-coil domain-containing protein 1-like(LOC113290380)	fatty acid desaturase 4, chloroplastic-like(LOC113287904)
coiled-coil domain-containing protein 1-like(LOC113296449)	fatty acyl-CoA reductase 3-like
coiled-coil domain-containing protein 1-like(LOC113331003)	fatty acyl-CoA reductase 3-like(LOC113282893)
coiled-coil domain-containing protein 1-like(LOC113331046)	fatty alcohol:caffeoyl-CoA acyltransferase-like(LOC113288567)
coiled-coil domain-containing protein 1-like(LOC113352381)	FBD-associated F-box protein At4g10400-like(LOC113311519)
coiled-coil domain-containing protein 97(LOC113297299)	FBD-associated F-box protein At5g22730-like(LOC113296083)
coiled-coil domain-containing protein SCD2-like(LOC113281355)	F-box protein At1g11270-like(LOC113354749)
coilin-like(LOC113276086)	F-box protein At1g30790-like(LOC113280828)
coilin-like(LOC113282378)	F-box protein At1g60400-like(LOC113306339)
cold-regulated 413 plasma membrane protein 2-like(LOC113330326)	F-box protein At1g67340-like(LOC113281472)
collagen alpha-2(IV) chain-like	F-box protein At1g67340-like(LOC113324660)
collagen alpha-2(IV) chain-like(LOC113329016)	F-box protein At1g78280-like
condensin complex subunit 1-like	F-box protein At1g78280-like
condensin complex subunit 1-like(LOC113310987)	F-box protein At1g78280-like(LOC113331751)
condensin complex subunit 2-like(LOC113348567)	F-box protein At1g78280-like(LOC113347323)
condensin-2 complex subunit D3-like(LOC113349678)	F-box protein At2g07140-like(LOC113291764)
conserved oligomeric Golgi complex subunit 2-like(LOC113302856)	F-box protein At2g15640-like(LOC113334338)
constitutive photomorphogenesis protein 10-like(LOC113323203)	F-box protein At2g23160-like(LOC113291057)
COP1-interacting protein 7-like	F-box protein At2g32560-like(LOC113322139)
COP1-interacting protein 7-like	F-box protein At3g07870-like
COP1-interacting protein 7-like(LOC113287655)	F-box protein At3g07870-like
COP1-interacting protein 7-like(LOC113306237)	F-box protein At3g07870-like
COP1-interacting protein 7-like(LOC113319011)	F-box protein At3g07870-like
COP1-interactive protein 1-like(LOC113355276)	F-box protein At3g07870-like
COP9 signalosome complex subunit 1-like(LOC113274850)	F-box protein At3g07870-like
COP9 signalosome complex subunit 7-like	F-box protein At3g07870-like(LOC113272055)
COP9 signalosome complex subunit 7-like(LOC113274111)	F-box protein At3g07870-like(LOC113272075)
COP9 signalosome complex subunit 7-like(LOC113297147)	F-box protein At3g07870-like(LOC113279996)
copper chaperone for superoxide dismutase, chloroplastic/cytosolic-like(LOC113274979)	F-box protein At3g07870-like(LOC113280186)
copper methylamine oxidase-like	F-box protein At3g07870-like(LOC113280689)
copper methylamine oxidase-like(LOC113335942)	F-box protein At3g07870-like(LOC113282567)
copper methylamine oxidase-like(LOC113344052)	F-box protein At3g07870-like(LOC113290119)
copper transport protein ATX1-like(LOC113310186)	F-box protein At3g07870-like(LOC113291083)
copper-transporting ATPase HMA4-like	F-box protein At3g07870-like(LOC113295763)
copper-transporting ATPase HMA4-like(LOC113286989)	F-box protein At3g07870-like(LOC113298602)
copper-transporting ATPase PAA1, chloroplastic-like(LOC113332016)	F-box protein At3g07870-like(LOC113298765)
copper-transporting ATPase PAA2, chloroplastic-like	F-box protein At3g07870-like(LOC113300409)
copper-transporting ATPase PAA2, chloroplastic-like(LOC113339255)	F-box protein At3g07870-like(LOC113300432)
copper-transporting ATPase RAN1-like(LOC113287321)	F-box protein At3g07870-like(LOC113311236)
coproporphyrinogen-III oxidase 1, chloroplastic-like(LOC113275690)	F-box protein At3g07870-like(LOC113311307)
coronatine-insensitive protein 1-like(LOC113310750)	F-box protein At3g07870-like(LOC113311407)
costars family protein-like(LOC113289414)	F-box protein At3g07870-like(LOC113313960)
COX assembly mitochondrial protein 2 homolog(LOC113284202)	F-box protein At3g07870-like(LOC113315450)
CRAL-TRIO domain-containing protein YKL091C-like	F-box protein At3g07870-like(LOC113316158)
CRAL-TRIO domain-containing protein YKL091C-like(LOC113344321)	F-box protein At3g07870-like(LOC113316625)
craniofacial development protein 1-like	F-box protein At3g07870-like(LOC113316870)
CRIB domain-containing protein RIC10-like(LOC113304530)	F-box protein At3g07870-like(LOC113319256)
CRIB domain-containing protein RIC4-like(LOC113315476)	F-box protein At3g07870-like(LOC113319305)
CRM-domain containing factor CFM3, chloroplastic/mitochondrial-like(LOC113303096)	F-box protein At3g07870-like(LOC113319729)
CRM-domain containing factor CFM3, chloroplastic/mitochondrial-like(LOC113341903)	F-box protein At3g07870-like(LOC113324028)
CRM-domain containing factor CFM3A, chloroplastic/mitochondrial-like(LOC113349994)	F-box protein At3g07870-like(LOC113328390)
crossover junction endonuclease EME1B-like(LOC113357214)	F-box protein At3g07870-like(LOC113334671)
crossover junction endonuclease MUS81-like(LOC113313261)	F-box protein At3g07870-like(LOC113337885)
cryptochrome DASH, chloroplastic/mitochondrial-like	F-box protein At3g07870-like(LOC113337964)
cryptochrome DASH, chloroplastic/mitochondrial-like(LOC113278279)	F-box protein At3g07870-like(LOC113339012)
cryptochrome DASH, chloroplastic/mitochondrial-like(LOC113328924)	F-box protein At3g07870-like(LOC113339643)
cryptochrome-1(LOC113347363)	F-box protein At3g07870-like(LOC113342646)
cryptochrome-1-like	F-box protein At3g07870-like(LOC113351507)
cryptochrome-1-like(LOC113331847)	F-box protein At3g07870-like(LOC113352702)
CSC1-like protein At1g32090(LOC113297607)	F-box protein At3g07870-like(LOC113360485)
CSC1-like protein RXW8(LOC113283411)	F-box protein At3g07870-like(LOC113361268)
CTD small phosphatase-like protein 2(LOC113299768)	F-box protein At3g26010-like(LOC113294226)
CTP synthase-like(LOC113289848)	F-box protein At3g56470-like
cucumber peeling cupredoxin-like(LOC113304347)	F-box protein At3g56470-like(LOC113351149)
cullin-1-like	F-box protein At3g58530-like(LOC113310408)
cullin-1-like	F-box protein At3g59000-like(LOC113312824)
cullin-1-like(LOC113306352)	F-box protein At4g00893-like(LOC113316138)
cullin-1-like(LOC113315894)	F-box protein At4g18380-like(LOC113321939)
cullin-1-like(LOC113317632)	F-box protein At4g22390-like
cullin-1-like(LOC113332873)	F-box protein At5g03970-like(LOC113328376)
cullin-1-like(LOC113349644)	F-box protein At5g07610-like
cullin-1-like(LOC113359304)	F-box protein At5g07610-like
cullin-3A-like(LOC113281664)	F-box protein At5g07610-like
cyanidin 3-O-glucoside 7-O-glucosyltransferase (acyl-glucose)-like	F-box protein At5g07610-like
cyclic nucleotide-gated ion channel 1-like	F-box protein At5g07610-like
cyclic pyranopterin monophosphate synthase, mitochondrial-like(LOC113299013)	F-box protein At5g07610-like
cyclin-A2-2-like(LOC113303655)	F-box protein At5g07610-like(LOC113280202)
cyclin-A3-2-like(LOC113305213)	F-box protein At5g07610-like(LOC113280205)
cyclin-B1-2-like	F-box protein At5g07610-like(LOC113291105)
cyclin-B1-2-like(LOC113280771)	F-box protein At5g07610-like(LOC113296243)
cyclin-dependent kinase C-2-like	F-box protein At5g07610-like(LOC113323785)
cyclin-dependent kinase G-2-like	F-box protein At5g07610-like(LOC113329438)
cyclin-dependent protein kinase inhibitor SMR6-like(LOC113272058)	F-box protein At5g07610-like(LOC113332347)
cyclin-dependent protein kinase inhibitor SMR6-like(LOC113274097)	F-box protein At5g07610-like(LOC113332521)
cyclin-H1-1-like	F-box protein At5g07610-like(LOC113338754)
cyclin-H1-1-like(LOC113287384)	F-box protein At5g07610-like(LOC113343511)
cyclin-L1-1-like(LOC113276346)	F-box protein At5g07610-like(LOC113352651)
cyclin-SDS-like(LOC113274587)	F-box protein At5g07610-like(LOC113360763)
cyclin-U4-1-like(LOC113297279)	F-box protein At5g18160-like(LOC113358315)
cycloartenol synthase 2-like(LOC113300013)	F-box protein At5g39250-like(LOC113275830)
cycloartenol-C-24-methyltransferase-like(LOC113313126)	F-box protein At5g41720-like(LOC113306257)
cycloeucalenol cycloisomerase-like	F-box protein At5g49610-like
cycloeucalenol cycloisomerase-like(LOC113274262)	F-box protein At5g49610-like
cycloeucalenol cycloisomerase-like(LOC113281490)	F-box protein At5g49610-like(LOC113293365)
cystathionine beta-lyase, chloroplastic-like	F-box protein At5g49610-like(LOC113331357)
cystathionine beta-lyase, chloroplastic-like(LOC113293997)	F-box protein At5g49610-like(LOC113336239)
cysteine proteinase 3-like(LOC113283410)	F-box protein At5g51380-like
cysteine proteinase COT44-like(LOC113289015)	F-box protein At5g51380-like(LOC113297230)
cysteine proteinase inhibitor B-like(LOC113277847)	F-box protein At5g65850-like(LOC113297397)
cysteine synthase, chloroplastic/chromoplastic-like	F-box protein At5g67140-like(LOC113346672)
cysteine synthase-like(LOC113318056)	F-box protein At5g67140-like(LOC113356868)
cysteine-rich receptor-like protein kinase 10	F-box protein CPR1-like
cysteine-rich receptor-like protein kinase 10	F-box protein CPR1-like
cysteine-rich receptor-like protein kinase 15	F-box protein CPR1-like
cysteine-rich repeat secretory protein 11-like(LOC113322865)	F-box protein CPR1-like
cysteine-rich repeat secretory protein 38-like	F-box protein CPR1-like(LOC113271894)
cysteine-rich repeat secretory protein 38-like(LOC113290877)	F-box protein CPR1-like(LOC113274374)
cysteine-rich repeat secretory protein 38-like(LOC113318117)	F-box protein CPR1-like(LOC113274759)
cysteine-rich repeat secretory protein 38-like(LOC113343266)	F-box protein CPR1-like(LOC113274772)
cysteine-rich repeat secretory protein 55-like	F-box protein CPR1-like(LOC113275566)
cysteine-rich repeat secretory protein 55-like(LOC113278294)	F-box protein CPR1-like(LOC113290536)
cysteine-rich repeat secretory protein 55-like(LOC113336001)	F-box protein CPR1-like(LOC113291885)
cytadherence high molecular weight protein 1-like(LOC113347071)	F-box protein CPR1-like(LOC113305035)
cytadherence high molecular weight protein 2-like(LOC113308967)	F-box protein CPR1-like(LOC113311736)
cytidine deaminase 1-like(LOC113318372)	F-box protein CPR1-like(LOC113312754)
cytochrome b5 domain-containing protein RLF-like(LOC113344823)	F-box protein CPR1-like(LOC113316421)
cytochrome b561 and DOMON domain-containing protein At2g04850-like(LOC113288105)	F-box protein CPR1-like(LOC113316587)
cytochrome b561 and DOMON domain-containing protein At3g61750-like	F-box protein CPR1-like(LOC113324900)
cytochrome b561 and DOMON domain-containing protein At3g61750-like(LOC113320694)	F-box protein CPR1-like(LOC113328322)
cytochrome b561 and DOMON domain-containing protein At5g47530-like	F-box protein CPR1-like(LOC113334035)
cytochrome b561 and DOMON domain-containing protein At5g47530-like(LOC113302785)	F-box protein CPR1-like(LOC113334059)
cytochrome b561 and DOMON domain-containing protein At5g47530-like(LOC113316601)	F-box protein CPR1-like(LOC113342447)
cytochrome b561 and DOMON domain-containing protein At5g47530-like(LOC113333163)	F-box protein CPR1-like(LOC113346390)
cytochrome b561 domain-containing protein At2g30890-like(LOC113334851)	F-box protein CPR1-like(LOC113351943)
cytochrome b561, DM13 and DOMON domain-containing protein At5g54830-like	F-box protein PP2-B10-like
cytochrome b561, DM13 and DOMON domain-containing protein At5g54830-like(LOC113299158)	F-box protein PP2-B10-like(LOC113284035)
cytochrome b5-like(LOC113330048)	F-box protein PP2-B10-like(LOC113284044)
cytochrome b6-f complex iron-sulfur subunit, chloroplastic-like(LOC113305396)	F-box protein PP2-B10-like(LOC113316133)
cytochrome b-c1 complex subunit 7-2-like(LOC113355675)	F-box protein SKIP19-like(LOC113285248)
cytochrome b-c1 complex subunit Rieske-4, mitochondrial-like(LOC113271520)	F-box protein SKIP23-like
cytochrome b-c1 complex subunit Rieske-4, mitochondrial-like(LOC113281333)	F-box protein SKIP23-like(LOC113291688)
cytochrome c biogenesis protein CCS1, chloroplastic-like(LOC113357099)	F-box protein SKIP31-like(LOC113308948)
cytochrome c oxidase subunit 1-like(LOC113322251)	F-box/FBD/LRR-repeat protein At1g16930-like(LOC113295945)
cytochrome c oxidase subunit 5C(LOC113332700)	F-box/FBD/LRR-repeat protein At1g16930-like(LOC113334665)
cytochrome c oxidase subunit 6b-1-like	F-box/FBD/LRR-repeat protein At1g16930-like(LOC113341568)
cytochrome c oxidase subunit 6b-1-like(LOC113332067)	F-box/FBD/LRR-repeat protein At1g16930-like(LOC113349392)
cytochrome c-type biogenesis protein CcmE homolog, mitochondrial-like(LOC113308105)	F-box/FBD/LRR-repeat protein At2g26030-like(LOC113287882)
cytochrome P450 703A2-like(LOC113332658)	F-box/kelch-repeat protein At1g15670-like(LOC113293443)
cytochrome P450 704B1-like(LOC113344306)	F-box/kelch-repeat protein At1g15670-like(LOC113296063)
cytochrome P450 704B1-like(LOC113347695)	F-box/kelch-repeat protein At1g30090-like
cytochrome P450 704C1-like(LOC113331834)	F-box/kelch-repeat protein At1g30090-like(LOC113287343)
cytochrome P450 710A1-like	F-box/kelch-repeat protein At1g55270-like
cytochrome P450 710A1-like(LOC113345304)	F-box/kelch-repeat protein At1g55270-like
cytochrome P450 711A1-like(LOC113295516)	F-box/kelch-repeat protein At1g55270-like(LOC113293387)
cytochrome P450 714C2-like	F-box/kelch-repeat protein At1g55270-like(LOC113355731)
cytochrome P450 714C2-like	F-box/kelch-repeat protein At1g57790-like
cytochrome P450 714C2-like(LOC113309052)	F-box/kelch-repeat protein At1g57790-like(LOC113280136)
cytochrome P450 714C2-like(LOC113309231)	F-box/kelch-repeat protein At1g57790-like(LOC113298937)
cytochrome P450 714C2-like(LOC113320308)	F-box/kelch-repeat protein At1g57790-like(LOC113301938)
cytochrome P450 71A14-like	F-box/kelch-repeat protein At1g57790-like(LOC113351025)
cytochrome P450 71A1-like	F-box/kelch-repeat protein At1g57790-like(LOC113352666)
cytochrome P450 71A1-like	F-box/kelch-repeat protein At1g57790-like(LOC113356968)
cytochrome P450 71A1-like(LOC113302623)	F-box/kelch-repeat protein At1g67480-like
cytochrome P450 71A1-like(LOC113313048)	F-box/kelch-repeat protein At1g67480-like(LOC113276599)
cytochrome P450 71A1-like(LOC113315208)	F-box/kelch-repeat protein At1g74510-like(LOC113275982)
cytochrome P450 71A1-like(LOC113323608)	F-box/kelch-repeat protein At3g06240-like
cytochrome P450 71A1-like(LOC113329429)	F-box/kelch-repeat protein At3g06240-like
cytochrome P450 71A1-like(LOC113329648)	F-box/kelch-repeat protein At3g06240-like
cytochrome P450 71A1-like(LOC113353533)	F-box/kelch-repeat protein At3g06240-like
cytochrome P450 71A1-like(LOC113360722)	F-box/kelch-repeat protein At3g06240-like
cytochrome P450 71A9-like(LOC113303744)	F-box/kelch-repeat protein At3g06240-like
cytochrome P450 71A9-like(LOC113305338)	F-box/kelch-repeat protein At3g06240-like
cytochrome P450 71A9-like(LOC113358960)	F-box/kelch-repeat protein At3g06240-like(LOC113271816)
cytochrome P450 71B10-like(LOC113313123)	F-box/kelch-repeat protein At3g06240-like(LOC113271965)
cytochrome P450 71B20-like(LOC113330130)	F-box/kelch-repeat protein At3g06240-like(LOC113271982)
cytochrome P450 71B26-like(LOC113306265)	F-box/kelch-repeat protein At3g06240-like(LOC113272030)
cytochrome P450 71B34-like	F-box/kelch-repeat protein At3g06240-like(LOC113273122)
cytochrome P450 71B34-like(LOC113341339)	F-box/kelch-repeat protein At3g06240-like(LOC113276110)
cytochrome P450 71B35-like(LOC113321738)	F-box/kelch-repeat protein At3g06240-like(LOC113276122)
cytochrome P450 71B35-like(LOC113337342)	F-box/kelch-repeat protein At3g06240-like(LOC113278165)
cytochrome P450 71B36-like(LOC113274696)	F-box/kelch-repeat protein At3g06240-like(LOC113290275)
cytochrome P450 71B36-like(LOC113278789)	F-box/kelch-repeat protein At3g06240-like(LOC113291918)
cytochrome P450 71B36-like(LOC113329538)	F-box/kelch-repeat protein At3g06240-like(LOC113307529)
cytochrome P450 71B36-like(LOC113344170)	F-box/kelch-repeat protein At3g06240-like(LOC113312953)
cytochrome P450 71D10-like	F-box/kelch-repeat protein At3g06240-like(LOC113316755)
cytochrome P450 71D10-like(LOC113273173)	F-box/kelch-repeat protein At3g06240-like(LOC113316793)
cytochrome P450 734A1-like	F-box/kelch-repeat protein At3g06240-like(LOC113316825)
cytochrome P450 734A1-like(LOC113340824)	F-box/kelch-repeat protein At3g06240-like(LOC113318974)
cytochrome P450 734A6-like(LOC113308513)	F-box/kelch-repeat protein At3g06240-like(LOC113322674)
cytochrome P450 76A2-like	F-box/kelch-repeat protein At3g06240-like(LOC113326062)
cytochrome P450 76A2-like	F-box/kelch-repeat protein At3g06240-like(LOC113326399)
cytochrome P450 76A2-like(LOC113323892)	F-box/kelch-repeat protein At3g06240-like(LOC113328068)
cytochrome P450 76A2-like(LOC113326254)	F-box/kelch-repeat protein At3g06240-like(LOC113329620)
cytochrome P450 76A2-like(LOC113326512)	F-box/kelch-repeat protein At3g06240-like(LOC113330509)
cytochrome P450 76A2-like(LOC113339419)	F-box/kelch-repeat protein At3g06240-like(LOC113332346)
cytochrome P450 76A2-like(LOC113353972)	F-box/kelch-repeat protein At3g06240-like(LOC113342929)
cytochrome P450 76C1-like(LOC113305385)	F-box/kelch-repeat protein At3g06240-like(LOC113343475)
cytochrome P450 76C4-like(LOC113358788)	F-box/kelch-repeat protein At3g06240-like(LOC113343476)
cytochrome P450 77A3-like(LOC113304671)	F-box/kelch-repeat protein At3g06240-like(LOC113344900)
cytochrome P450 78A7-like(LOC113290532)	F-box/kelch-repeat protein At3g06240-like(LOC113349047)
cytochrome P450 81D11-like	F-box/kelch-repeat protein At3g06240-like(LOC113351925)
cytochrome P450 81D11-like(LOC113346947)	F-box/kelch-repeat protein At3g06240-like(LOC113352839)
cytochrome P450 81E8-like	F-box/kelch-repeat protein At3g06240-like(LOC113355329)
cytochrome P450 81E8-like(LOC113346728)	F-box/kelch-repeat protein At3g23880-like
cytochrome P450 82C3-like(LOC113329495)	F-box/kelch-repeat protein At3g23880-like
cytochrome P450 84A1-like(LOC113275187)	F-box/kelch-repeat protein At3g23880-like
cytochrome P450 85A1-like(LOC113275767)	F-box/kelch-repeat protein At3g23880-like(LOC113272028)
cytochrome P450 86A2-like(LOC113274726)	F-box/kelch-repeat protein At3g23880-like(LOC113274876)
cytochrome P450 86A2-like(LOC113304286)	F-box/kelch-repeat protein At3g23880-like(LOC113279668)
cytochrome P450 86B1-like(LOC113274181)	F-box/kelch-repeat protein At3g23880-like(LOC113311528)
cytochrome P450 86B1-like(LOC113293351)	F-box/kelch-repeat protein At3g23880-like(LOC113316644)
cytochrome P450 86B1-like(LOC113306534)	F-box/kelch-repeat protein At3g23880-like(LOC113317885)
cytochrome P450 86B1-like(LOC113309276)	F-box/kelch-repeat protein At3g23880-like(LOC113320604)
cytochrome P450 86B1-like(LOC113326501)	F-box/kelch-repeat protein At3g23880-like(LOC113332373)
cytochrome P450 87A3-like(LOC113304410)	F-box/kelch-repeat protein At3g23880-like(LOC113341484)
cytochrome P450 87A3-like(LOC113323701)	F-box/kelch-repeat protein At3g23880-like(LOC113358162)
cytochrome P450 87A3-like(LOC113350993)	F-box/kelch-repeat protein At3g23880-like(LOC113360331)
cytochrome P450 89A2-like(LOC113317478)	F-box/kelch-repeat protein At3g27150-like
cytochrome P450 94A1-like	F-box/kelch-repeat protein At3g27150-like(LOC113302867)
cytochrome P450 94A1-like	F-box/kelch-repeat protein At4g19930-like(LOC113288454)
cytochrome P450 94A1-like	F-box/kelch-repeat protein At4g19930-like(LOC113345959)
cytochrome P450 94A1-like(LOC113284451)	F-box/kelch-repeat protein At5g26960-like
cytochrome P450 94A1-like(LOC113347990)	F-box/kelch-repeat protein At5g26960-like(LOC113329265)
cytochrome P450 94A1-like(LOC113352161)	F-box/kelch-repeat protein SKIP6-like(LOC113282568)
cytochrome P450 94A1-like(LOC113352162)	F-box/kelch-repeat protein SKIP6-like(LOC113287018)
cytochrome P450 94A1-like(LOC113355346)	F-box/LRR-repeat protein 13-like(LOC113275364)
cytochrome P450 CYP736A12-like(LOC113283356)	F-box/LRR-repeat protein 15-like
cytochrome P450 CYP736A12-like(LOC113283357)	F-box/LRR-repeat protein 15-like(LOC113326546)
cytochrome P450 CYP749A22-like(LOC113302895)	F-box/LRR-repeat protein At1g06630-like(LOC113336988)
cytochrome P450 CYP82D47-like	F-box/LRR-repeat protein At1g55660-like
cytochrome P450 CYP82D47-like	F-box/LRR-repeat protein At1g55660-like(LOC113322314)
cytochrome P450 CYP82D47-like(LOC113279787)	F-box/LRR-repeat protein At1g55660-like(LOC113327629)
cytochrome P450 CYP82D47-like(LOC113307793)	F-box/LRR-repeat protein At3g26922-like(LOC113331392)
cytochrome P450 CYP82D47-like(LOC113323118)	F-box/LRR-repeat protein At3g59200-like
cytochrome P450 CYP82D47-like(LOC113338881)	F-box/LRR-repeat protein At3g59200-like(LOC113322329)
cytochrome P450 CYP82D47-like(LOC113352403)	F-box/LRR-repeat protein At4g14096-like
cytochrome P450 CYP82D47-like(LOC113355404)	F-box/LRR-repeat protein At4g14096-like(LOC113316614)
cytochrome P450 CYP82H23-like(LOC113329730)	F-box/LRR-repeat protein At4g14096-like(LOC113353206)
cytokinin dehydrogenase 7-like(LOC113347647)	F-box/LRR-repeat protein At4g14103-like
cytokinin hydroxylase-like(LOC113325271)	F-box/LRR-repeat protein At4g14103-like(LOC113290511)
cytokinin riboside 5'-monophosphate phosphoribohydrolase LOG8-like	F-box/LRR-repeat protein At4g14103-like(LOC113316546)
cytoplasmic polyadenylation element-binding protein 2-like(LOC113284520)	fe(2+) transport protein 1-like
cytoplasmic tRNA 2-thiolation protein 2-like(LOC113292706)	fe(2+) transport protein 1-like(LOC113327027)
cytoplasmic tRNA 2-thiolation protein 2-like(LOC113301935)	ferredoxin-dependent glutamate synthase, chloroplastic-like
cytosolic enolase 3-like(LOC113295199)	ferredoxin-dependent glutamate synthase, chloroplastic-like(LOC113309085)
cytosolic sulfotransferase 12-like(LOC113328866)	ferredoxin-like(LOC113356115)
cytosolic sulfotransferase 12-like(LOC113351062)	ferredoxin--NADP reductase, leaf-type isozyme, chloroplastic-like(LOC113357166)
cytosolic sulfotransferase 15-like(LOC113322253)	ferredoxin-thioredoxin reductase, variable chain-like(LOC113299671)
cytosolic sulfotransferase 5-like(LOC113301482)	ferritin-3, chloroplastic-like(LOC113328921)
dachshund homolog 1-like(LOC113335449)	ferrochelatase-2, chloroplastic-like(LOC113284340)
D-amino-acid transaminase, chloroplastic-like(LOC113274137)	ferruginol synthase-like(LOC113275210)
daple-like protein(LOC113299874)	ferruginol synthase-like(LOC113303869)
DCC family protein At1g52590, chloroplastic(LOC113282761)	filament-like plant protein 4
DCN1-like protein 2(LOC113329047)	filament-like plant protein 4
DCN1-like protein 4	filament-like plant protein 4(LOC113349761)
DCN1-like protein 4(LOC113360192)	filament-like plant protein 4(LOC113357646)
DCN1-like protein 5(LOC113299082)	filament-like plant protein 7(LOC113298118)
DCN1-like protein 5(LOC113306990)	fimbrin-4-like
DDB1- and CUL4-associated factor 13-like(LOC113272342)	fimbrin-4-like
DDB1- and CUL4-associated factor 8-like(LOC113356951)	fimbrin-4-like(LOC113302914)
DDT domain-containing protein DDR4-like	fimbrin-4-like(LOC113336838)
DEAD-box ATP-dependent RNA helicase 13-like(LOC113310341)	FKBP12-interacting protein of 37 kDa-like(LOC113276206)
DEAD-box ATP-dependent RNA helicase 17-like(LOC113273315)	flavanone 3-dioxygenase 2-like(LOC113300408)
DEAD-box ATP-dependent RNA helicase 21-like	flavin-containing monooxygenase FMO GS-OX-like 5
DEAD-box ATP-dependent RNA helicase 21-like	flavin-containing monooxygenase FMO GS-OX-like 5(LOC113286193)
DEAD-box ATP-dependent RNA helicase 21-like(LOC113271422)	flavonol synthase/flavanone 3-hydroxylase-like(LOC113346311)
DEAD-box ATP-dependent RNA helicase 21-like(LOC113296776)	floral homeotic protein PMADS 1-like(LOC113342912)
DEAD-box ATP-dependent RNA helicase 22-like	flotillin-like protein 4(LOC113278369)
DEAD-box ATP-dependent RNA helicase 22-like(LOC113276387)	flowering locus K homology domain-like
DEAD-box ATP-dependent RNA helicase 24-like	flowering time control protein FCA-like
DEAD-box ATP-dependent RNA helicase 24-like(LOC113334805)	flowering time control protein FCA-like
DEAD-box ATP-dependent RNA helicase 27-like(LOC113282553)	flowering time control protein FCA-like(LOC113328181)
DEAD-box ATP-dependent RNA helicase 35-like(LOC113355908)	flowering-promoting factor 1-like protein 3(LOC113354232)
DEAD-box ATP-dependent RNA helicase 36-like(LOC113315283)	folylpolyglutamate synthase-like(LOC113310734)
DEAD-box ATP-dependent RNA helicase 42-like	folylpolyglutamate synthase-like(LOC113332968)
DEAD-box ATP-dependent RNA helicase 42-like(LOC113274138)	formin-1-like(LOC113310044)
DEAD-box ATP-dependent RNA helicase 42-like(LOC113328085)	formin-like protein 14
DEAD-box ATP-dependent RNA helicase 56(LOC113318082)	formin-like protein 14(LOC113286445)
DEAD-box ATP-dependent RNA helicase 58, chloroplastic-like(LOC113350124)	formin-like protein 20
DEAD-box ATP-dependent RNA helicase 7-like(LOC113344449)	formin-like protein 20(LOC113296474)
decapping nuclease DXO homolog, chloroplastic-like(LOC113297298)	formin-like protein 20(LOC113326601)
decapping nuclease DXO homolog, chloroplastic-like(LOC113302604)	FRIGIDA-like protein 4a(LOC113317577)
dehydration-responsive element-binding protein 1A-like	fructose-1,6-bisphosphatase, cytosolic(LOC113347255)
dehydrodolichyl diphosphate synthase 2-like(LOC113351232)	fructose-bisphosphate aldolase, cytoplasmic isozyme 1-like(LOC113348425)
dehydrodolichyl diphosphate synthase 6-like	FT-interacting protein 1-like
dehydrodolichyl diphosphate synthase 6-like(LOC113332682)	FT-interacting protein 1-like(LOC113318982)
dehydrodolichyl diphosphate synthase 6-like(LOC113346812)	FT-interacting protein 1-like(LOC113321675)
dehydrogenase/reductase SDR family member 12-like(LOC113347427)	fumarate hydratase 1, mitochondrial-like(LOC113333675)
dehydrogenase/reductase SDR family member 7-like	fumarylacetoacetase-like(LOC113333674)
dehydrogenase/reductase SDR family member 7-like(LOC113317665)	G2/mitotic-specific cyclin S13-7-like(LOC113323007)
dehydrogenase/reductase SDR family member 7-like(LOC113348742)	G2/mitotic-specific cyclin-2-like(LOC113291792)
dehydrogenase/reductase SDR family member FEY-like	G2/mitotic-specific cyclin-2-like(LOC113346807)
dehydrogenase/reductase SDR family member FEY-like(LOC113286418)	galactan beta-1,4-galactosyltransferase GALS1-like(LOC113356749)
delta(12)-fatty-acid desaturase FAD2-like(LOC113311026)	galactan beta-1,4-galactosyltransferase GALS3-like(LOC113308816)
delta(24)-sterol reductase(LOC113282591)	galactinol--sucrose galactosyltransferase-like
delta(8)-fatty-acid desaturase-like(LOC113299171)	galactinol--sucrose galactosyltransferase-like(LOC113318565)
delta-9 acyl-lipid desaturase 1-like(LOC113330576)	galactokinase-like
delta-aminolevulinic acid dehydratase, chloroplastic-like(LOC113325389)	galactokinase-like(LOC113326912)
delta-latroinsectotoxin-Lt1a-like	galactokinase-like(LOC113342616)
delta-latroinsectotoxin-Lt1a-like(LOC113353296)	gamma carbonic anhydrase-like 2, mitochondrial(LOC113318775)
delta-like protein D(LOC113274773)	gamma-glutamyl hydrolase 2-like
dentin sialophosphoprotein-like	gamma-glutamylcyclotransferase 2-2-like(LOC113300000)
dentin sialophosphoprotein-like(LOC113334521)	gamma-glutamylcyclotransferase 2-2-like(LOC113358780)
dentin sialophosphoprotein-like(LOC113340531)	gamma-secretase subunit APH1-like
dentin sialophosphoprotein-like(LOC113353160)	gamma-secretase subunit APH1-like(LOC113280146)
deoxyuridine 5'-triphosphate nucleotidohydrolase-like(LOC113333798)	gamma-tubulin complex component 2-like(LOC113350214)
derlin-2.2(LOC113348590)	ganglioside-induced differentiation-associated protein 2-like(LOC113342073)
desiccation-related protein PCC13-62-like	GATA transcription factor 12-like(LOC113349180)
desiccation-related protein PCC13-62-like	GATA transcription factor 15-like(LOC113361643)
desiccation-related protein PCC13-62-like	GATA transcription factor 24-like(LOC113299429)
desiccation-related protein PCC13-62-like(LOC113274411)	GBF-interacting protein 1-like(LOC113288210)
desiccation-related protein PCC13-62-like(LOC113278848)	GDP-mannose 3,5-epimerase 1(LOC113350016)
desiccation-related protein PCC13-62-like(LOC113319656)	GDP-mannose transporter GONST2-like
desiccation-related protein PCC13-62-like(LOC113354390)	GDSL esterase/lipase 6-like(LOC113277637)
desumoylating isopeptidase 1-like	GDSL esterase/lipase 7-like
desumoylating isopeptidase 1-like(LOC113314285)	GDSL esterase/lipase 7-like(LOC113306653)
desumoylating isopeptidase 1-like(LOC113318825)	GDSL esterase/lipase 7-like(LOC113337282)
deubiquitinase OTUD6B-like(LOC113313127)	GDSL esterase/lipase APG-like(LOC113349306)
developmentally-regulated G-protein 1(LOC113294343)	GDSL esterase/lipase At1g54790-like(LOC113345403)
DExH-box ATP-dependent RNA helicase DExH11-like	GDSL esterase/lipase At2g04570-like
DExH-box ATP-dependent RNA helicase DExH11-like(LOC113310138)	GDSL esterase/lipase At2g04570-like(LOC113274448)
DExH-box ATP-dependent RNA helicase DExH11-like(LOC113321942)	GDSL esterase/lipase At2g04570-like(LOC113348116)
DExH-box ATP-dependent RNA helicase DExH12-like(LOC113302878)	GDSL esterase/lipase At2g04570-like(LOC113352056)
DExH-box ATP-dependent RNA helicase DExH14-like	GDSL esterase/lipase At2g40250-like(LOC113279894)
DExH-box ATP-dependent RNA helicase DExH14-like(LOC113280980)	GDSL esterase/lipase At3g62280-like(LOC113292822)
DExH-box ATP-dependent RNA helicase DExH17(LOC113296327)	GDSL esterase/lipase At4g01130-like
DExH-box ATP-dependent RNA helicase DExH17-like(LOC113315291)	GDSL esterase/lipase At4g01130-like(LOC113295033)
DExH-box ATP-dependent RNA helicase DExH18, mitochondrial-like(LOC113318482)	GDSL esterase/lipase At4g01130-like(LOC113317209)
DExH-box ATP-dependent RNA helicase DExH1-like(LOC113322137)	GDSL esterase/lipase At4g16230-like
DExH-box ATP-dependent RNA helicase DExH7, chloroplastic-like(LOC113306748)	GDSL esterase/lipase At4g16230-like
D-galacturonate reductase-like(LOC113360647)	GDSL esterase/lipase At4g16230-like
diacylglycerol kinase 1-like(LOC113303554)	GDSL esterase/lipase At4g16230-like(LOC113282909)
diacylglycerol kinase 5-like	GDSL esterase/lipase At4g16230-like(LOC113293560)
diacylglycerol kinase 5-like(LOC113287763)	GDSL esterase/lipase At4g16230-like(LOC113306231)
diacylglycerol kinase 7-like(LOC113297756)	GDSL esterase/lipase At4g16230-like(LOC113335907)
diacylglycerol O-acyltransferase 1-2-like(LOC113340482)	GDSL esterase/lipase At4g26790-like
diacylglycerol O-acyltransferase 1A-like(LOC113350524)	GDSL esterase/lipase At4g26790-like(LOC113353747)
diaminopimelate decarboxylase 2, chloroplastic-like(LOC113322299)	GDSL esterase/lipase At5g03610-like(LOC113342907)
dihydroceramide fatty acyl 2-hydroxylase FAH1-like(LOC113287276)	GDSL esterase/lipase At5g14450-like
dihydrolipoyllysine-residue acetyltransferase component 2 of pyruvate dehydrogenase complex, mitochondrial-like(LOC113358454)	GDSL esterase/lipase At5g14450-like(LOC113301134)
dihydroorotate dehydrogenase (quinone), mitochondrial-like	GDSL esterase/lipase At5g37690-like(LOC113323614)
dihydroorotate dehydrogenase (quinone), mitochondrial-like(LOC113306916)	GDSL esterase/lipase At5g55050-like(LOC113293486)
dihydropyrimidine dehydrogenase (NADP(+)), chloroplastic-like(LOC113322337)	GDSL esterase/lipase EXL3-like(LOC113291086)
dipeptidyl aminopeptidase 4-like	GEM-like protein 1(LOC113357567)
diphthine--ammonia ligase-like(LOC113319064)	GEM-like protein 4(LOC113293373)
dirigent protein 11-like(LOC113287033)	general transcriptional corepressor trfA-like(LOC113295963)
dirigent protein 20-like	geraniol 8-hydroxylase-like
dirigent protein 20-like(LOC113320583)	geraniol 8-hydroxylase-like(LOC113275205)
dirigent protein 2-like	geraniol 8-hydroxylase-like(LOC113311750)
dirigent protein 2-like	germin-like protein 3-8(LOC113337081)
dirigent protein 2-like	germin-like protein 9-3(LOC113338503)
dirigent protein 2-like	germin-like protein subfamily 1 member 14(LOC113341788)
dirigent protein 2-like(LOC113280625)	germin-like protein subfamily 2 member 1(LOC113333028)
dirigent protein 2-like(LOC113282754)	germin-like protein subfamily 3 member 2
dirigent protein 2-like(LOC113287032)	germin-like protein subfamily 3 member 2(LOC113323415)
dirigent protein 2-like(LOC113290544)	germin-like protein subfamily T member 2
dirigent protein 2-like(LOC113326651)	germin-like protein subfamily T member 2
dirigent protein 2-like(LOC113332378)	germin-like protein subfamily T member 2
dirigent protein 5-like(LOC113343282)	germin-like protein subfamily T member 2
disease resistance protein RGA2-like	germin-like protein subfamily T member 2
disease resistance protein RGA2-like	germin-like protein subfamily T member 2
disease resistance protein RGA2-like	germin-like protein subfamily T member 2
disease resistance protein RGA2-like	germin-like protein subfamily T member 2
disease resistance protein RGA2-like	germin-like protein subfamily T member 2
disease resistance protein RGA2-like	germin-like protein subfamily T member 2
disease resistance protein RGA2-like(LOC113275944)	germin-like protein subfamily T member 2(LOC113292754)
disease resistance protein RGA2-like(LOC113294021)	germin-like protein subfamily T member 2(LOC113294110)
disease resistance protein RGA2-like(LOC113296287)	germin-like protein subfamily T member 2(LOC113294112)
disease resistance protein RGA2-like(LOC113312646)	germin-like protein subfamily T member 2(LOC113325424)
disease resistance protein RGA2-like(LOC113317623)	germin-like protein subfamily T member 2(LOC113327875)
disease resistance protein RGA2-like(LOC113337009)	germin-like protein subfamily T member 2(LOC113327885)
disease resistance protein RGA2-like(LOC113345491)	germin-like protein subfamily T member 2(LOC113337072)
disease resistance protein RPP13-like(LOC113341303)	germin-like protein subfamily T member 2(LOC113337076)
disease resistance protein RPP8-like	germin-like protein subfamily T member 2(LOC113337078)
disease resistance protein RPP8-like(LOC113315228)	germin-like protein subfamily T member 2(LOC113337079)
disease resistance protein SUMM2-like	germin-like protein subfamily T member 2(LOC113349543)
disease resistance protein SUMM2-like(LOC113316351)	gibberellic acid methyltransferase 2-like(LOC113323536)
divinyl chlorophyllide a 8-vinyl-reductase, chloroplastic-like	gibberellin 2-beta-dioxygenase 2-like(LOC113352979)
divinyl chlorophyllide a 8-vinyl-reductase, chloroplastic-like(LOC113349600)	gibberellin 2-beta-dioxygenase 8-like(LOC113285745)
divinyl chlorophyllide a 8-vinyl-reductase, chloroplastic-like(LOC113357464)	gibberellin 2-beta-dioxygenase-like(LOC113313641)
D-lactate dehydrogenase [cytochrome], mitochondrial-like(LOC113322947)	gibberellin 3-beta-dioxygenase 1-like
DNA (cytosine-5)-methyltransferase 1B-like(LOC113347389)	gibberellin-regulated protein 2-like(LOC113296968)
DNA (cytosine-5)-methyltransferase 3B-like(LOC113298713)	gibberellin-regulated protein 5-like(LOC113292780)
DNA (cytosine-5)-methyltransferase CMT3-like	gibberellin-regulated protein 5-like(LOC113303669)
DNA (cytosine-5)-methyltransferase CMT3-like(LOC113298274)	gibberellin-regulated protein 5-like(LOC113331481)
DNA (cytosine-5)-methyltransferase CMT3-like(LOC113320534)	glu S.griseus protease inhibitor-like(LOC113317780)
DNA (cytosine-5)-methyltransferase CMT3-like(LOC113339586)	glucan 1,3-beta-glucosidase A-like
DNA (cytosine-5)-methyltransferase DRM2-like	glucan 1,3-beta-glucosidase A-like
DNA (cytosine-5)-methyltransferase DRM2-like(LOC113313096)	glucan 1,3-beta-glucosidase A-like(LOC113286710)
DNA (cytosine-5)-methyltransferase-like(LOC113341041)	glucan 1,3-beta-glucosidase A-like(LOC113311740)
DNA (cytosine-5)-methyltransferase-like(LOC113361076)	glucan 1,3-beta-glucosidase-like
DNA annealing helicase and endonuclease ZRANB3-like(LOC113357417)	glucan 1,3-beta-glucosidase-like(LOC113290353)
DNA damage-binding protein 1	glucan endo-1,3-beta-glucosidase 12-like(LOC113295762)
DNA damage-binding protein 1(LOC113279444)	glucan endo-1,3-beta-glucosidase 14-like
DNA excision repair protein ERCC-1-like(LOC113301529)	glucan endo-1,3-beta-glucosidase 14-like(LOC113348989)
DNA gyrase subunit B, chloroplastic/mitochondrial-like(LOC113310934)	glucan endo-1,3-beta-glucosidase 14-like(LOC113355821)
DNA ligase 1-like(LOC113286050)	glucan endo-1,3-beta-glucosidase-like(LOC113304809)
DNA mismatch repair protein MSH1, mitochondrial-like(LOC113319252)	glucan endo-1,3-beta-glucosidase-like(LOC113312042)
DNA mismatch repair protein MSH1, mitochondrial-like(LOC113357437)	glucose-1-phosphate adenylyltransferase large subunit 1-like(LOC113288675)
DNA mismatch repair protein MSH2-like(LOC113303031)	glucose-1-phosphate adenylyltransferase large subunit-like
DNA mismatch repair protein MSH6-like(LOC113333262)	glucose-1-phosphate adenylyltransferase large subunit-like(LOC113350123)
DNA oxidative demethylase ALKBH2-like(LOC113349055)	glucose-6-phosphate isomerase, cytosolic 2B-like(LOC113346948)
DNA polymerase alpha catalytic subunit-like(LOC113286097)	glutamate dehydrogenase 2-like
DNA polymerase alpha subunit B-like	glutamate dehydrogenase 2-like(LOC113321520)
DNA polymerase alpha subunit B-like(LOC113302626)	glutamate receptor 2.2-like(LOC113361354)
DNA polymerase delta catalytic subunit-like(LOC113356239)	glutamate receptor 2.7-like
DNA polymerase eta(LOC113287299)	glutamate receptor 2.7-like(LOC113328073)
DNA repair protein RAD51 homolog 4-like(LOC113307995)	glutamate receptor 2.7-like(LOC113347651)
DNA repair protein RAD5A-like(LOC113298775)	glutamate receptor 2.7-like(LOC113355305)
DNA repair protein RadA-like(LOC113275833)	glutamate--tRNA ligase, cytoplasmic-like(LOC113347096)
DNA repair protein recA homolog 1, chloroplastic-like	glutamic acid-rich protein-like
DNA repair protein recA homolog 1, chloroplastic-like(LOC113278637)	glutamic acid-rich protein-like(LOC113272575)
DNA repair protein recA homolog 1, chloroplastic-like(LOC113290230)	glutamic acid-rich protein-like(LOC113291466)
DNA repair protein recA homolog 3, mitochondrial-like	glutamic acid-rich protein-like(LOC113291725)
DNA repair protein recA homolog 3, mitochondrial-like(LOC113353246)	glutamic acid-rich protein-like(LOC113294546)
DNA repair protein UVH3-like(LOC113297935)	glutamic acid-rich protein-like(LOC113294949)
DNA repair RAD52-like protein 2, chloroplastic(LOC113281285)	glutamic acid-rich protein-like(LOC113295236)
DNA replication complex GINS protein PSF2-like(LOC113288691)	glutamic acid-rich protein-like(LOC113295575)
DNA replication complex GINS protein PSF3-like	glutamic acid-rich protein-like(LOC113305923)
DNA replication complex GINS protein PSF3-like(LOC113309010)	glutamic acid-rich protein-like(LOC113305985)
DNA replication licensing factor MCM2-like	glutamic acid-rich protein-like(LOC113312560)
DNA replication licensing factor MCM2-like(LOC113281255)	glutamic acid-rich protein-like(LOC113312667)
DNA replication licensing factor MCM6-like(LOC113310752)	glutamic acid-rich protein-like(LOC113312678)
DNA topoisomerase 1 beta(LOC113303302)	glutamic acid-rich protein-like(LOC113316141)
DNA topoisomerase 1 beta-like(LOC113278810)	glutamic acid-rich protein-like(LOC113324654)
DNA topoisomerase 3-alpha-like	glutamic acid-rich protein-like(LOC113331018)
DNA topoisomerase 3-alpha-like(LOC113357556)	glutamic acid-rich protein-like(LOC113332900)
DNA-(apurinic or apyrimidinic site) lyase, chloroplastic-like	glutamic acid-rich protein-like(LOC113333620)
DNA-(apurinic or apyrimidinic site) lyase, chloroplastic-like(LOC113322113)	glutamic acid-rich protein-like(LOC113341862)
DNA-(apurinic or apyrimidinic site) lyase-like	glutamic acid-rich protein-like(LOC113347009)
DNA-(apurinic or apyrimidinic site) lyase-like(LOC113358831)	glutamic acid-rich protein-like(LOC113352427)
DNA-3-methyladenine glycosylase 1-like(LOC113288056)	glutamic acid-rich protein-like(LOC113359392)
DNA-3-methyladenine glycosylase-like(LOC113287388)	glutamic acid-rich protein-like(LOC113359971)
DNA-binding protein SMUBP-2-like(LOC113322050)	glutamic acid-rich protein-like(LOC113360072)
DNA-directed primase/polymerase protein-like(LOC113293230)	glutamine synthetase cytosolic isozyme 1-like(LOC113336696)
DNA-directed RNA polymerase 3, chloroplastic-like(LOC113279581)	glutamine synthetase nodule isozyme-like(LOC113310554)
DNA-directed RNA polymerase I subunit 1-like	glutamyl-tRNA reductase-binding protein, chloroplastic-like(LOC113297801)
DNA-directed RNA polymerase I subunit 1-like(LOC113315078)	glutamyl-tRNA reductase-binding protein, chloroplastic-like(LOC113301417)
DNA-directed RNA polymerase I subunit 2-like	glutamyl-tRNA(Gln) amidotransferase subunit B, chloroplastic/mitochondrial-like(LOC113318488)
DNA-directed RNA polymerase II subunit 1	glutaredoxin-C4-like(LOC113320106)
DNA-directed RNA polymerase II subunit 1-like	glutaredoxin-C6-like(LOC113316901)
DNA-directed RNA polymerase II subunit 1-like(LOC113291523)	glutaredoxin-C9-like(LOC113285658)
DNA-directed RNA polymerase II subunit RPB2(LOC113315090)	glutathione S-transferase 2-like(LOC113275147)
DNA-directed RNA polymerase II subunit RPB7-like(LOC113323067)	glutathione S-transferase F12-like(LOC113356336)
DNA-directed RNA polymerase III subunit 1-like	glutathione S-transferase F13-like(LOC113344327)
DNA-directed RNA polymerase III subunit 1-like(LOC113280979)	glutathione S-transferase F13-like(LOC113344505)
DNA-directed RNA polymerase III subunit 2-like	glutathione S-transferase F13-like(LOC113349170)
DNA-directed RNA polymerase III subunit 2-like	glutathione S-transferase L3-like
DNA-directed RNA polymerase III subunit 2-like(LOC113273507)	glutathione S-transferase L3-like(LOC113311142)
DNA-directed RNA polymerase III subunit 2-like(LOC113322261)	glutathione S-transferase T1-like(LOC113304509)
DNA-directed RNA polymerase III subunit 2-like(LOC113361658)	glutathione S-transferase T2-like(LOC113296017)
DNA-directed RNA polymerase III subunit RPC10-like	glutathione S-transferase T3-like(LOC113325035)
DNA-directed RNA polymerase III subunit RPC10-like(LOC113304599)	glutathione S-transferase T3-like(LOC113331190)
DNA-directed RNA polymerase III subunit RPC10-like(LOC113356196)	glutathione S-transferase TCHQD-like(LOC113346430)
DNA-directed RNA polymerase III subunit RPC3-like(LOC113282926)	glutathione S-transferase U17-like(LOC113331494)
DNA-directed RNA polymerase III subunit RPC6-like(LOC113355793)	glutathionyl-hydroquinone reductase YqjG-like(LOC113280142)
DNA-directed RNA polymerase III subunit rpc9-like(LOC113318859)	glyceraldehyde-3-phosphate dehydrogenase 2, cytosolic-like(LOC113302631)
DNA-directed RNA polymerases I and III subunit RPAC1-like	glyceraldehyde-3-phosphate dehydrogenase GAPC1, cytosolic-like(LOC113276531)
DNA-directed RNA polymerases I and III subunit RPAC1-like(LOC113282326)	glycerol-3-phosphate acyltransferase 1-like(LOC113300700)
DNA-directed RNA polymerases I, II, and III subunit RPABC5(LOC113300077)	glycerol-3-phosphate acyltransferase 5-like(LOC113293095)
DNA-directed RNA polymerases II and IV subunit 5A-like(LOC113279779)	glycerol-3-phosphate acyltransferase, chloroplastic-like(LOC113297444)
DNA-directed RNA polymerases II and IV subunit 5A-like(LOC113296792)	glycerol-3-phosphate dehydrogenase [NAD(+)] 2, chloroplastic-like(LOC113357883)
DNA-directed RNA polymerases II, IV and V subunit 3-like(LOC113292949)	glycerophosphodiester phosphodiesterase GDPD1, chloroplastic-like(LOC113277320)
DNA-directed RNA polymerases II, IV and V subunit 6A-like(LOC113288632)	glycerophosphodiester phosphodiesterase GDPD2-like(LOC113281403)
DNA-directed RNA polymerases II, IV and V subunit 9B-like	glycerophosphodiester phosphodiesterase GDPD4-like(LOC113353109)
DNA-directed RNA polymerases II, IV and V subunit 9B-like(LOC113352962)	glycerophosphodiester phosphodiesterase GDPD6-like
DNA-directed RNA polymerases IV and V subunit 2-like(LOC113276596)	glycerophosphodiester phosphodiesterase GDPD6-like(LOC113276725)
DNA-directed RNA polymerases IV and V subunit 2-like(LOC113281502)	glycerophosphodiester phosphodiesterase GDPDL4-like(LOC113336850)
dnaJ homolog subfamily B member 1-like(LOC113303617)	glycerophosphodiester phosphodiesterase GDPDL7-like
dnaJ homolog subfamily B member 2(LOC113353001)	glycerophosphodiester phosphodiesterase GDPDL7-like(LOC113320082)
dnaJ homolog subfamily C member 21-like(LOC113355727)	glycine cleavage system H protein, mitochondrial-like(LOC113322311)
dnaJ homolog subfamily C member 2-like(LOC113290056)	glycine-rich cell wall structural protein
dnaJ protein ERDJ3A-like	glycine-rich cell wall structural protein 1.8-like(LOC113277171)
dnaJ protein ERDJ3A-like(LOC113310235)	glycine-rich cell wall structural protein 1.8-like(LOC113295392)
dnaJ protein homolog 1-like	glycine-rich cell wall structural protein 1.8-like(LOC113306298)
dnaJ protein homolog 1-like(LOC113324656)	glycine-rich cell wall structural protein 1.8-like(LOC113325057)
dnaJ protein homolog(LOC113283001)	glycine-rich cell wall structural protein 1-like(LOC113280156)
dnaJ protein homolog(LOC113321822)	glycine-rich cell wall structural protein 2-like(LOC113312122)
dnaJ protein homolog(LOC113343675)	glycine-rich cell wall structural protein(LOC113293921)
DNAJ protein JJJ1 homolog(LOC113271739)	glycine-rich cell wall structural protein-like(LOC113328212)
dolichol kinase EVAN-like	glycine-rich domain-containing protein 1-like(LOC113345371)
dolichol kinase EVAN-like(LOC113338896)	glycine-rich domain-containing protein 1-like(LOC113349189)
dolichyl-diphosphooligosaccharide--protein glycosyltransferase subunit 4A-like(LOC113320388)	glycine-rich protein 23-like(LOC113279139)
dolichyl-diphosphooligosaccharide--protein glycosyltransferase subunit STT3A-like(LOC113337758)	glycine-rich protein 5-like(LOC113296829)
dolichyl-diphosphooligosaccharide--protein glycosyltransferase subunit STT3A-like(LOC113341399)	glycine-rich protein DOT1-like(LOC113310379)
dol-P-Man:Man(7)GlcNAc(2)-PP-Dol alpha-1,6-mannosyltransferase-like(LOC113284616)	glycine-rich protein DOT1-like(LOC113333678)
dormancy-associated protein homolog 4-like	glycine-rich RNA-binding protein 2-like(LOC113318291)
dormancy-associated protein homolog 4-like	glycine-rich RNA-binding protein 3, mitochondrial-like(LOC113276174)
dormancy-associated protein homolog 4-like(LOC113335634)	glycine-rich RNA-binding protein 4, mitochondrial-like
dormancy-associated protein homolog 4-like(LOC113341720)	glycine-rich RNA-binding protein 4, mitochondrial-like(LOC113282913)
double-stranded RNA-binding protein 1-like	glycine-rich RNA-binding protein GRP2A-like(LOC113311708)
double-stranded RNA-binding protein 1-like(LOC113307927)	glycine--tRNA ligase, mitochondrial 1-like
double-stranded RNA-binding protein 6-like(LOC113298590)	glycine--tRNA ligase, mitochondrial 1-like(LOC113281200)
double-stranded RNA-binding protein 6-like(LOC113313972)	glycine--tRNA ligase, mitochondrial 1-like(LOC113289806)
DPH4 homolog(LOC113346632)	glycine--tRNA ligase, mitochondrial 1-like(LOC113291762)
dual specificity protein kinase shkD-like(LOC113305553)	glycolipid transfer protein 1-like(LOC113296885)
dual-specificity RNA methyltransferase RlmN-like(LOC113276432)	glycolipid transfer protein 3-like
dual-specificity RNA methyltransferase RlmN-like(LOC113283493)	glycolipid transfer protein 3-like(LOC113325408)
DUF21 domain-containing protein At2g14520-like(LOC113286680)	glycosyl hydrolase 5 family protein-like
DUF21 domain-containing protein At4g14240-like	glycosyl hydrolase 5 family protein-like(LOC113350339)
DUF21 domain-containing protein At4g14240-like(LOC113318771)	glycosyltransferase family protein 64 protein C5-like
DUF21 domain-containing protein At4g14240-like(LOC113333134)	glyoxylate/hydroxypyruvate reductase HPR3-like(LOC113301760)
DUF724 domain-containing protein 10-like(LOC113272472)	Golgi apparatus membrane protein-like protein ECHIDNA(LOC113327004)
DUF724 domain-containing protein 3-like(LOC113280609)	golgin subfamily A member 6-like protein 7
DUF724 domain-containing protein 5-like(LOC113290910)	golgin subfamily A member 6-like protein 7(LOC113361141)
DUF724 domain-containing protein 6-like(LOC113336294)	GPCR-type G protein COLD1-like(LOC113297571)
dynamin-2A-like(LOC113347315)	GPI ethanolamine phosphate transferase 3-like(LOC113332860)
dynamin-related protein 1C(LOC113321409)	GPI mannosyltransferase 2-like
[truncated: 13,375 more rows]

## Sheet: O96S_ONPS
hypomethylation	hypermethylation
(-)-alpha-terpineol synthase-like(LOC113304941)	(-)-alpha-terpineol synthase-like(LOC113344132)
(-)-isopiperitenol/(-)-carveol dehydrogenase, mitochondrial-like(LOC113338935)	(-)-isopiperitenol/(-)-carveol dehydrogenase, mitochondrial-like
(-)-isopiperitenol/(-)-carveol dehydrogenase, mitochondrial-like(LOC113357127)	(-)-isopiperitenol/(-)-carveol dehydrogenase, mitochondrial-like(LOC113310176)
(+)-neomenthol dehydrogenase-like	(-)-isopiperitenol/(-)-carveol dehydrogenase, mitochondrial-like(LOC113338935)
(+)-neomenthol dehydrogenase-like(LOC113281310)	(+)-neomenthol dehydrogenase-like(LOC113281310)
(+)-neomenthol dehydrogenase-like(LOC113310206)	(+)-neomenthol dehydrogenase-like(LOC113320382)
(+)-neomenthol dehydrogenase-like(LOC113320382)	(R)-specific enoyl-CoA hydratase-like(LOC113309470)
(R)-specific enoyl-CoA hydratase-like(LOC113309470)	(R,S)-reticuline 7-O-methyltransferase-like(LOC113338380)
(R)-specific enoyl-CoA hydratase-like(LOC113338320)	(S)-2-hydroxy-acid oxidase GLO1(LOC113287338)
(R,S)-reticuline 7-O-methyltransferase-like(LOC113329987)	(S)-2-hydroxy-acid oxidase GLO1-like(LOC113288299)
(S)-2-hydroxy-acid oxidase GLO1(LOC113287338)	(S)-2-hydroxy-acid oxidase GLO1-like(LOC113301081)
(S)-2-hydroxy-acid oxidase GLO1-like(LOC113301081)	(S)-N-methylcoclaurine 3'-hydroxylase isozyme 1-like
(S)-ureidoglycine aminohydrolase-like	(S)-N-methylcoclaurine 3'-hydroxylase isozyme 1-like(LOC113283892)
1,2-dihydroxy-3-keto-5-methylthiopentene dioxygenase 1-like(LOC113338077)	1,2-dihydroxy-3-keto-5-methylthiopentene dioxygenase 1-like
1,2-dihydroxy-3-keto-5-methylthiopentene dioxygenase 2-like(LOC113318666)	1,2-dihydroxy-3-keto-5-methylthiopentene dioxygenase 1-like(LOC113304021)
1,4-dihydroxy-2-naphthoyl-CoA synthase-like(LOC113311995)	1,2-dihydroxy-3-keto-5-methylthiopentene dioxygenase 1-like(LOC113338127)
10 kDa chaperonin 1, chloroplastic-like(LOC113297326)	1,2-dihydroxy-3-keto-5-methylthiopentene dioxygenase 2-like(LOC113318666)
10 kDa chaperonin, mitochondrial-like(LOC113313263)	1,4-dihydroxy-2-naphthoyl-CoA synthase-like(LOC113311995)
11 kDa late embryogenesis abundant protein-like(LOC113278458)	10 kDa chaperonin 1, chloroplastic-like(LOC113297326)
11 kDa late embryogenesis abundant protein-like(LOC113313785)	110 kDa U5 small nuclear ribonucleoprotein component CLO-like
110 kDa U5 small nuclear ribonucleoprotein component CLO-like(LOC113295873)	110 kDa U5 small nuclear ribonucleoprotein component CLO-like(LOC113295873)
11S globulin seed storage protein 2-like(LOC113291900)	11S globulin seed storage protein 2-like
11S globulin seed storage protein 2-like(LOC113360979)	11S globulin seed storage protein 2-like
11S globulin subunit beta-like	11S globulin seed storage protein 2-like(LOC113291900)
11S globulin subunit beta-like(LOC113273680)	11S globulin seed storage protein 2-like(LOC113325251)
12-oxophytodienoate reductase 1-like(LOC113302155)	11S globulin seed storage protein 2-like(LOC113360979)
12-oxophytodienoate reductase 1-like(LOC113349273)	11S globulin subunit beta-like
12-oxophytodienoate reductase 3-like	11S globulin subunit beta-like(LOC113329612)
14 kDa proline-rich protein DC2.15-like(LOC113293249)	11S globulin subunit beta-like(LOC113339439)
15.4 kDa class V heat shock protein-like(LOC113285755)	12-oxophytodienoate reductase 1-like(LOC113302155)
15-cis-phytoene desaturase, chloroplastic/chromoplastic-like	12-oxophytodienoate reductase 1-like(LOC113349273)
15-cis-phytoene desaturase, chloroplastic/chromoplastic-like(LOC113340075)	12-oxophytodienoate reductase 3-like
17.1 kDa class II heat shock protein-like(LOC113307824)	12-oxophytodienoate reductase 3-like
17.3 kDa class II heat shock protein-like(LOC113307926)	12-oxophytodienoate reductase 3-like(LOC113326789)
17.3 kDa class II heat shock protein-like(LOC113328083)	13S globulin seed storage protein 2-like
17.3 kDa class II heat shock protein-like(LOC113339034)	13S globulin seed storage protein 2-like(LOC113318503)
17.7 kDa class I heat shock protein-like	14 kDa proline-rich protein DC2.15-like(LOC113348296)
17.7 kDa class I heat shock protein-like(LOC113324044)	14-3-3-like protein GF14 iota(LOC113334146)
17.8 kDa class I heat shock protein-like	18S ribosomal RNA
17.8 kDa class I heat shock protein-like(LOC113304335)	18S ribosomal RNA
17.8 kDa class I heat shock protein-like(LOC113310853)	18S ribosomal RNA(LOC113307376)
17.8 kDa class I heat shock protein-like(LOC113341183)	18S ribosomal RNA(LOC113330967)
17.9 kDa class II heat shock protein-like(LOC113273587)	18S ribosomal RNA(LOC113344472)
17.9 kDa class II heat shock protein-like(LOC113338401)	18S ribosomal RNA(LOC113354908)
18S ribosomal RNA	1-acyl-sn-glycerol-3-phosphate acyltransferase PLS1-like(LOC113314385)
18S ribosomal RNA	1-aminocyclopropane-1-carboxylate oxidase homolog 11-like(LOC113280854)
18S ribosomal RNA	1-aminocyclopropane-1-carboxylate oxidase homolog 11-like(LOC113296050)
18S ribosomal RNA(LOC113307376)	1-aminocyclopropane-1-carboxylate oxidase homolog 1-like(LOC113320235)
18S ribosomal RNA(LOC113314683)	1-aminocyclopropane-1-carboxylate oxidase homolog 1-like(LOC113357317)
18S ribosomal RNA(LOC113314684)	1-aminocyclopropane-1-carboxylate oxidase homolog 1-like(LOC113359957)
18S ribosomal RNA(LOC113328620)	1-aminocyclopropane-1-carboxylate oxidase homolog 3-like(LOC113275348)
18S ribosomal RNA(LOC113328622)	1-aminocyclopropane-1-carboxylate oxidase homolog 6-like
18S ribosomal RNA(LOC113330967)	1-aminocyclopropane-1-carboxylate oxidase homolog 6-like(LOC113336789)
18S ribosomal RNA(LOC113344472)	1-aminocyclopropane-1-carboxylate synthase 7-like
18S ribosomal RNA(LOC113345686)	1-aminocyclopropane-1-carboxylate synthase 7-like(LOC113353425)
18S ribosomal RNA(LOC113345688)	1-aminocyclopropane-1-carboxylate synthase-like(LOC113299227)
18S ribosomal RNA(LOC113354908)	1-Cys peroxiredoxin-like(LOC113352994)
18S rRNA (guanine-N(7))-methyltransferase RID2-like	1-phosphatidylinositol-3-phosphate 5-kinase FAB1A-like
1-acylglycerol-3-phosphate O-acyltransferase-like(LOC113289621)	1-phosphatidylinositol-3-phosphate 5-kinase FAB1A-like(LOC113348390)
1-acyl-sn-glycerol-3-phosphate acyltransferase PLS1-like(LOC113314385)	1-phosphatidylinositol-3-phosphate 5-kinase FAB1B-like
1-acyl-sn-glycerol-3-phosphate acyltransferase PLS1-like(LOC113323263)	1-phosphatidylinositol-3-phosphate 5-kinase FAB1B-like
1-aminocyclopropane-1-carboxylate oxidase 1-like(LOC113315055)	1-phosphatidylinositol-3-phosphate 5-kinase FAB1B-like(LOC113337067)
1-aminocyclopropane-1-carboxylate oxidase 3-like(LOC113303747)	1-phosphatidylinositol-3-phosphate 5-kinase FAB1B-like(LOC113337175)
1-aminocyclopropane-1-carboxylate oxidase homolog	2-(3-amino-3-carboxypropyl)histidine synthase subunit 1-like
1-aminocyclopropane-1-carboxylate oxidase homolog 11-like	2-(3-amino-3-carboxypropyl)histidine synthase subunit 1-like(LOC113356111)
1-aminocyclopropane-1-carboxylate oxidase homolog 11-like	20 kDa chaperonin, chloroplastic-like(LOC113347350)
1-aminocyclopropane-1-carboxylate oxidase homolog 11-like(LOC113280854)	24-methylenesterol C-methyltransferase 3-like(LOC113291543)
1-aminocyclopropane-1-carboxylate oxidase homolog 11-like(LOC113324732)	26S proteasome non-ATPase regulatory subunit 10-like(LOC113275867)
1-aminocyclopropane-1-carboxylate oxidase homolog 11-like(LOC113354190)	26S proteasome non-ATPase regulatory subunit 10-like(LOC113281745)
1-aminocyclopropane-1-carboxylate oxidase homolog 12-like(LOC113325020)	26S proteasome non-ATPase regulatory subunit 11 homolog
1-aminocyclopropane-1-carboxylate oxidase homolog 1-like	26S proteasome non-ATPase regulatory subunit 11 homolog(LOC113281708)
1-aminocyclopropane-1-carboxylate oxidase homolog 1-like(LOC113275510)	26S proteasome non-ATPase regulatory subunit 11 homolog(LOC113299896)
1-aminocyclopropane-1-carboxylate oxidase homolog 1-like(LOC113320235)	26S proteasome non-ATPase regulatory subunit 11 homolog(LOC113337472)
1-aminocyclopropane-1-carboxylate oxidase homolog 1-like(LOC113336681)	26S proteasome non-ATPase regulatory subunit 6 homolog(LOC113302678)
1-aminocyclopropane-1-carboxylate oxidase homolog 1-like(LOC113357317)	26S proteasome non-ATPase regulatory subunit 7 homolog A(LOC113306808)
1-aminocyclopropane-1-carboxylate oxidase homolog 1-like(LOC113357319)	26S proteasome regulatory subunit 4 homolog A(LOC113297727)
1-aminocyclopropane-1-carboxylate oxidase homolog 1-like(LOC113359957)	26S proteasome regulatory subunit 4 homolog A-like(LOC113338258)
1-aminocyclopropane-1-carboxylate oxidase homolog 2-like(LOC113277955)	26S proteasome regulatory subunit 8 homolog A-like(LOC113349041)
1-aminocyclopropane-1-carboxylate oxidase homolog 3-like(LOC113275348)	26S proteasome regulatory subunit S10B homolog B-like(LOC113355995)
1-aminocyclopropane-1-carboxylate oxidase homolog(LOC113282883)	28 kDa heat- and acid-stable phosphoprotein-like(LOC113307739)
1-aminocyclopropane-1-carboxylate oxidase homolog(LOC113329704)	28S ribosomal RNA
1-aminocyclopropane-1-carboxylate synthase 7-like(LOC113300612)	28S ribosomal RNA
1-aminocyclopropane-1-carboxylate synthase 7-like(LOC113316308)	28S ribosomal RNA
1-aminocyclopropane-1-carboxylate synthase-like(LOC113299227)	28S ribosomal RNA(LOC113292308)
1-Cys peroxiredoxin-like(LOC113352994)	28S ribosomal RNA(LOC113300937)
1-phosphatidylinositol-3-phosphate 5-kinase FAB1A-like(LOC113282807)	28S ribosomal RNA(LOC113345637)
1-phosphatidylinositol-3-phosphate 5-kinase FAB1B-like	28S ribosomal RNA(LOC113345699)
1-phosphatidylinositol-3-phosphate 5-kinase FAB1B-like	29 kDa ribonucleoprotein A, chloroplastic-like
1-phosphatidylinositol-3-phosphate 5-kinase FAB1B-like(LOC113337067)	29 kDa ribonucleoprotein A, chloroplastic-like(LOC113283081)
1-phosphatidylinositol-3-phosphate 5-kinase FAB1B-like(LOC113337175)	2-alkenal reductase (NADP(+)-dependent)-like
1-phosphatidylinositol-3-phosphate 5-kinase FAB1B-like(LOC113337249)	2-alkenal reductase (NADP(+)-dependent)-like(LOC113271782)
2,3-bisphosphoglycerate-independent phosphoglycerate mutase-like(LOC113322372)	2-alkenal reductase (NADP(+)-dependent)-like(LOC113317220)
20 kDa chaperonin, chloroplastic-like(LOC113280149)	2-carboxy-1,4-naphthoquinone phytyltransferase, chloroplastic-like(LOC113332100)
22.0 kDa heat shock protein-like(LOC113359548)	2-C-methyl-D-erythritol 2,4-cyclodiphosphate synthase, chloroplastic-like(LOC113274654)
24-methylenesterol C-methyltransferase 3-like(LOC113289029)	2-methoxy-6-polyprenyl-1,4-benzoquinol methylase, mitochondrial-like
24-methylenesterol C-methyltransferase 3-like(LOC113291543)	2-methyl-6-phytyl-1,4-hydroquinone methyltransferase, chloroplastic-like(LOC113347188)
25.3 kDa vesicle transport protein(LOC113274922)	2-methyl-6-phytyl-1,4-hydroquinone methyltransferase, chloroplastic-like(LOC113350010)
25.3 kDa vesicle transport protein(LOC113330156)	2-oxoglutarate-dependent dioxygenase AOP2-like(LOC113335438)
25.3 kDa vesicle transport protein-like(LOC113304047)	2-phytyl-1,4-beta-naphthoquinone methyltransferase, chloroplastic-like(LOC113274264)
25S rRNA (cytosine-C(5))-methyltransferase nop2-like	2S albumin-like(LOC113291289)
25S rRNA (cytosine-C(5))-methyltransferase nop2-like(LOC113348454)	30S ribosomal protein 2, chloroplastic-like
26S proteasome non-ATPase regulatory subunit 10-like	30S ribosomal protein 2, chloroplastic-like(LOC113296844)
26S proteasome non-ATPase regulatory subunit 10-like(LOC113275867)	30S ribosomal protein 3, chloroplastic-like(LOC113281979)
26S proteasome non-ATPase regulatory subunit 10-like(LOC113281745)	30S ribosomal protein S1, chloroplastic-like(LOC113357238)
26S proteasome non-ATPase regulatory subunit 10-like(LOC113318115)	30S ribosomal protein S11, chloroplastic-like
26S proteasome non-ATPase regulatory subunit 11 homolog(LOC113281708)	30S ribosomal protein S11, chloroplastic-like(LOC113351739)
26S proteasome non-ATPase regulatory subunit 11 homolog(LOC113300316)	30S ribosomal protein S13, chloroplastic-like(LOC113356496)
26S proteasome non-ATPase regulatory subunit 11 homolog(LOC113337472)	30S ribosomal protein S17-like(LOC113360922)
26S proteasome non-ATPase regulatory subunit 2 homolog A-like(LOC113309256)	30S ribosomal protein S20, chloroplastic-like(LOC113287565)
26S proteasome non-ATPase regulatory subunit 2 homolog A-like(LOC113321326)	30S ribosomal protein S21, chloroplastic-like(LOC113302681)
26S proteasome non-ATPase regulatory subunit 4 homolog(LOC113273342)	36.4 kDa proline-rich protein-like(LOC113325328)
26S proteasome non-ATPase regulatory subunit 4 homolog(LOC113357173)	39S ribosomal protein L23, mitochondrial-like(LOC113286861)
26S proteasome non-ATPase regulatory subunit 7 homolog A-like(LOC113356160)	3-dehydroquinate synthase homolog(LOC113331240)
26S proteasome non-ATPase regulatory subunit 9-like(LOC113301707)	3-deoxy-manno-octulosonate cytidylyltransferase, mitochondrial-like(LOC113277795)
26S proteasome regulatory subunit 4 homolog A(LOC113297727)	3-hydroxyisobutyryl-CoA hydrolase 1-like
26S proteasome regulatory subunit 6A homolog(LOC113313718)	3-hydroxyisobutyryl-CoA hydrolase 1-like(LOC113330170)
26S proteasome regulatory subunit 6A homolog(LOC113339845)	3-hydroxyisobutyryl-CoA hydrolase-like protein 3, mitochondrial(LOC113353906)
26S proteasome regulatory subunit 6B homolog(LOC113310453)	3'-hydroxy-N-methyl-(S)-coclaurine 4'-O-methyltransferase 1-like(LOC113294323)
26S proteasome regulatory subunit 6B homolog(LOC113316336)	3-ketoacyl-CoA synthase 10-like(LOC113326777)
26S proteasome regulatory subunit 8 homolog A-like(LOC113349041)	3-ketoacyl-CoA synthase 11-like(LOC113350017)
26S proteasome regulatory subunit S10B homolog B(LOC113306511)	3-ketoacyl-CoA synthase 4-like(LOC113273597)
26S proteasome regulatory subunit S10B homolog B-like(LOC113355995)	3-ketoacyl-CoA synthase 4-like(LOC113288652)
28 kDa heat- and acid-stable phosphoprotein-like(LOC113307739)	3-ketoacyl-CoA synthase 4-like(LOC113357951)
28 kDa ribonucleoprotein, chloroplastic-like(LOC113282391)	3-ketoacyl-CoA synthase 6-like(LOC113272203)
28 kDa ribonucleoprotein, chloroplastic-like(LOC113299467)	3-ketoacyl-CoA synthase 6-like(LOC113305272)
28 kDa ribonucleoprotein, chloroplastic-like(LOC113341934)	3-ketoacyl-CoA synthase 9-like(LOC113324492)
28S ribosomal RNA	3-ketoacyl-CoA thiolase 2, peroxisomal-like
28S ribosomal RNA	3-ketoacyl-CoA thiolase 2, peroxisomal-like(LOC113331449)
28S ribosomal RNA	3-oxoacyl-[acyl-carrier-protein] reductase FabG-like(LOC113281025)
28S ribosomal RNA	3-oxoacyl-[acyl-carrier-protein] synthase 3 A, chloroplastic-like(LOC113302398)
28S ribosomal RNA	3-oxoacyl-[acyl-carrier-protein] synthase I, chloroplastic-like
28S ribosomal RNA	3-oxoacyl-[acyl-carrier-protein] synthase I, chloroplastic-like(LOC113324825)
28S ribosomal RNA(LOC113292308)	3-oxoacyl-[acyl-carrier-protein] synthase II, chloroplastic-like(LOC113335741)
28S ribosomal RNA(LOC113300937)	3-oxoacyl-[acyl-carrier-protein] synthase, mitochondrial-like(LOC113348511)
28S ribosomal RNA(LOC113325649)	3-oxo-Delta(4,5)-steroid 5-beta-reductase(LOC113289204)
28S ribosomal RNA(LOC113328632)	3-phosphoinositide-dependent protein kinase 2-like(LOC113298759)
28S ribosomal RNA(LOC113345692)	3-phosphoinositide-dependent protein kinase 2-like(LOC113322803)
28S ribosomal RNA(LOC113345694)	40S ribosomal protein S10-3-like(LOC113286372)
28S ribosomal RNA(LOC113345696)	40S ribosomal protein S11-like(LOC113275390)
29 kDa ribonucleoprotein A, chloroplastic-like	40S ribosomal protein S12, mitochondrial-like(LOC113322614)
29 kDa ribonucleoprotein A, chloroplastic-like(LOC113283081)	40S ribosomal protein S14(LOC113323285)
2-alkenal reductase (NADP(+)-dependent)-like(LOC113317220)	40S ribosomal protein S15(LOC113283546)
2-carboxy-1,4-naphthoquinone phytyltransferase, chloroplastic-like(LOC113332100)	40S ribosomal protein S17-4-like(LOC113325399)
2-C-methyl-D-erythritol 2,4-cyclodiphosphate synthase, chloroplastic-like(LOC113274654)	40S ribosomal protein S18(LOC113330319)
2-dehydro-3-deoxyphosphooctonate aldolase 1(LOC113320282)	40S ribosomal protein S18-like(LOC113287093)
2-hydroxyacyl-CoA lyase-like(LOC113282348)	40S ribosomal protein S18-like(LOC113302105)
2-hydroxyacyl-CoA lyase-like(LOC113355684)	40S ribosomal protein S23
2-hydroxyisoflavanone dehydratase-like(LOC113291556)	40S ribosomal protein S23
2-methoxy-6-polyprenyl-1,4-benzoquinol methylase, mitochondrial-like	40S ribosomal protein S23(LOC113310902)
2-methyl-6-phytyl-1,4-hydroquinone methyltransferase, chloroplastic-like(LOC113347188)	40S ribosomal protein S23(LOC113313821)
2-methyl-6-phytyl-1,4-hydroquinone methyltransferase, chloroplastic-like(LOC113350010)	40S ribosomal protein S2-3-like(LOC113310422)
2-methylene-furan-3-one reductase-like(LOC113276441)	40S ribosomal protein S24-1
2-methylene-furan-3-one reductase-like(LOC113282405)	40S ribosomal protein S24-1(LOC113275300)
2-oxoglutarate-dependent dioxygenase AOP2-like(LOC113335438)	40S ribosomal protein S25-2-like(LOC113339007)
2-oxoglutarate-dependent dioxygenase DAO-like	40S ribosomal protein S26-1-like(LOC113283710)
2-oxoglutarate-dependent dioxygenase DAO-like	40S ribosomal protein S26-1-like(LOC113352595)
2-oxoglutarate-dependent dioxygenase DAO-like(LOC113334508)	40S ribosomal protein S26-2-like(LOC113281427)
2-oxoglutarate-dependent dioxygenase DAO-like(LOC113358046)	40S ribosomal protein S26-2-like(LOC113287172)
2-oxoisovalerate dehydrogenase subunit alpha 2, mitochondrial-like(LOC113356458)	40S ribosomal protein S26-3-like(LOC113281210)
2-oxoisovalerate dehydrogenase subunit beta 1, mitochondrial-like(LOC113274196)	40S ribosomal protein S26-like(LOC113279036)
2-phytyl-1,4-beta-naphthoquinone methyltransferase, chloroplastic-like(LOC113274264)	40S ribosomal protein S26-like(LOC113279490)
2S albumin-like(LOC113291289)	40S ribosomal protein S26-like(LOC113290948)
2-succinylbenzoate--CoA ligase, chloroplastic/peroxisomal(LOC113312453)	40S ribosomal protein S28(LOC113314320)
3',5'-nucleoside bisphosphate phosphatase-like(LOC113325834)	40S ribosomal protein S28-like(LOC113323105)
30 kDa salivary gland allergen Aed a 3-like(LOC113305836)	40S ribosomal protein S30(LOC113308555)
30-kDa cleavage and polyadenylation specificity factor 30-like(LOC113290126)	40S ribosomal protein S3a-like(LOC113271945)
30S ribosomal protein 2, chloroplastic-like(LOC113296844)	40S ribosomal protein S3a-like(LOC113272643)
30S ribosomal protein 2, chloroplastic-like(LOC113314381)	40S ribosomal protein S3a-like(LOC113311565)
30S ribosomal protein 3, chloroplastic-like(LOC113275609)	40S ribosomal protein S6-like(LOC113330667)
30S ribosomal protein S1, chloroplastic-like(LOC113357238)	46 kDa FK506-binding nuclear protein-like(LOC113295814)
30S ribosomal protein S10 alpha, chloroplastic-like(LOC113317518)	4-coumarate--CoA ligase-like 1
30S ribosomal protein S17, chloroplastic-like(LOC113337855)	4-coumarate--CoA ligase-like 1(LOC113342567)
30S ribosomal protein S17-like(LOC113360922)	4-coumarate--CoA ligase-like 9(LOC113276544)
30S ribosomal protein S2, chloroplastic-like(LOC113360016)	4-coumarate--CoA ligase-like 9(LOC113278992)
30S ribosomal protein S21, chloroplastic-like	4-coumarate--CoA ligase-like(LOC113308586)
30S ribosomal protein S21, chloroplastic-like(LOC113302681)	4-hydroxy-3-methylbut-2-enyl diphosphate reductase, chloroplastic-like(LOC113330580)
30S ribosomal protein S31, chloroplastic-like(LOC113321173)	4'-phosphopantetheinyl transferase HetI-like(LOC113297093)
30S ribosomal protein S9, mitochondrial-like(LOC113338103)	4-sulfomuconolactone hydrolase-like(LOC113281426)
36.4 kDa proline-rich protein-like	5.8S ribosomal RNA(LOC113300691)
36.4 kDa proline-rich protein-like(LOC113274187)	5.8S ribosomal RNA(LOC113307016)
36.4 kDa proline-rich protein-like(LOC113282771)	5.8S ribosomal RNA(LOC113314651)
36.4 kDa proline-rich protein-like(LOC113325328)	5.8S ribosomal RNA(LOC113314675)
39S ribosomal protein L23, mitochondrial-like(LOC113286861)	5.8S ribosomal RNA(LOC113325519)
3-dehydroquinate synthase homolog(LOC113317824)	5.8S ribosomal RNA(LOC113362544)
3-dehydroquinate synthase homolog(LOC113331240)	50S ribosomal protein L10, chloroplastic-like(LOC113307889)
3-dehydroquinate synthase, chloroplastic-like(LOC113290933)	50S ribosomal protein L18, chloroplastic-like(LOC113313459)
3-hydroxy-3-methylglutaryl-coenzyme A reductase 1-like(LOC113289689)	50S ribosomal protein L18-like(LOC113338811)
3-hydroxy-3-methylglutaryl-coenzyme A reductase-like(LOC113306397)	50S ribosomal protein L19, chloroplastic-like
3-hydroxyisobutyryl-CoA hydrolase-like protein 1, mitochondrial(LOC113302446)	50S ribosomal protein L21, chloroplastic-like
3-hydroxyisobutyryl-CoA hydrolase-like protein 3, mitochondrial(LOC113353906)	50S ribosomal protein L27-like(LOC113277763)
3-hydroxyisobutyryl-CoA hydrolase-like protein 4, mitochondrial(LOC113348316)	50S ribosomal protein L28, chloroplastic-like(LOC113283142)
3-isopropylmalate dehydrogenase, chloroplastic-like(LOC113275641)	50S ribosomal protein L3-2, chloroplastic-like
3-isopropylmalate dehydrogenase, chloroplastic-like(LOC113277576)	50S ribosomal protein L3-2, chloroplastic-like
3-ketoacyl-CoA synthase 10-like(LOC113326777)	50S ribosomal protein L3-2, chloroplastic-like(LOC113288444)
3-ketoacyl-CoA synthase 19-like	50S ribosomal protein L4-like
3-ketoacyl-CoA synthase 19-like(LOC113315658)	50S ribosomal protein L4-like(LOC113299749)
3-ketoacyl-CoA synthase 20-like(LOC113342465)	50S ribosomal protein L7/L12-like(LOC113288704)
3-ketoacyl-CoA synthase 3-like(LOC113351825)	5'-3' exoribonuclease 3-like(LOC113357153)
3-ketoacyl-CoA synthase 4-like	5'-3' exoribonuclease 4-like(LOC113318107)
3-ketoacyl-CoA synthase 4-like	5'-3' exoribonuclease 4-like(LOC113327032)
3-ketoacyl-CoA synthase 4-like(LOC113273597)	5'-3' exoribonuclease 4-like(LOC113350087)
3-ketoacyl-CoA synthase 4-like(LOC113288652)	54S ribosomal protein L51, mitochondrial-like(LOC113316983)
3-ketoacyl-CoA synthase 4-like(LOC113290445)	5'-adenylylsulfate reductase 1, chloroplastic-like(LOC113287967)
3-ketoacyl-CoA synthase 4-like(LOC113304444)	5'-adenylylsulfate reductase 1, chloroplastic-like(LOC113348553)
3-ketoacyl-CoA synthase 4-like(LOC113335869)	5-amino-6-(5-phospho-D-ribitylamino)uracil phosphatase, chloroplastic-like
3-ketoacyl-CoA synthase 4-like(LOC113357951)	5-amino-6-(5-phospho-D-ribitylamino)uracil phosphatase, chloroplastic-like(LOC113274598)
3-ketoacyl-CoA synthase 6-like(LOC113272203)	5-formyltetrahydrofolate cyclo-ligase, mitochondrial-like(LOC113331490)
3-ketoacyl-CoA synthase 6-like(LOC113305272)	5-methyltetrahydropteroyltriglutamate--homocysteine methyltransferase(LOC113313595)
3-ketoacyl-CoA synthase 7-like(LOC113315080)	5-methyltetrahydropteroyltriglutamate--homocysteine methyltransferase-like(LOC113304959)
3-oxoacyl-[acyl-carrier-protein] reductase 4-like(LOC113302755)	5-methyltetrahydropteroyltriglutamate--homocysteine methyltransferase-like(LOC113320268)
3-oxoacyl-[acyl-carrier-protein] reductase FabG-like(LOC113277444)	5-methylthioadenosine/S-adenosylhomocysteine deaminase-like(LOC113271613)
3-oxoacyl-[acyl-carrier-protein] reductase FabG-like(LOC113281025)	5'-methylthioadenosine/S-adenosylhomocysteine nucleosidase-like(LOC113304802)
3-oxoacyl-[acyl-carrier-protein] synthase 3 A, chloroplastic-like(LOC113355476)	5'-nucleotidase domain-containing protein 4-like(LOC113342231)
3-oxoacyl-[acyl-carrier-protein] synthase I, chloroplastic-like	5S ribosomal RNA(LOC113325452)
3-oxoacyl-[acyl-carrier-protein] synthase I, chloroplastic-like(LOC113340345)	5S ribosomal RNA(LOC113336357)
3-oxoacyl-[acyl-carrier-protein] synthase, mitochondrial-like(LOC113348511)	60S acidic ribosomal protein P1-like(LOC113321311)
3-oxo-Delta(4,5)-steroid 5-beta-reductase(LOC113289204)	60S acidic ribosomal protein P1-like(LOC113359472)
3-phosphoinositide-dependent protein kinase 2-like(LOC113298759)	60S acidic ribosomal protein P2-like(LOC113294221)
40S ribosomal protein S10-1-like	60S ribosomal protein L10a-like
40S ribosomal protein S10-1-like(LOC113280880)	60S ribosomal protein L10a-like(LOC113329201)
40S ribosomal protein S10-3-like(LOC113286372)	60S ribosomal protein L10-like(LOC113273698)
40S ribosomal protein S11-1(LOC113277805)	60S ribosomal protein L11-1(LOC113295782)
40S ribosomal protein S11-like(LOC113275390)	60S ribosomal protein L12-3(LOC113321037)
40S ribosomal protein S11-like(LOC113282228)	60S ribosomal protein L12-3-like(LOC113299249)
40S ribosomal protein S11-like(LOC113285368)	60S ribosomal protein L13-1-like(LOC113301802)
40S ribosomal protein S12-like(LOC113348491)	60S ribosomal protein L17(LOC113302887)
40S ribosomal protein S13-like(LOC113275197)	60S ribosomal protein L17-like
40S ribosomal protein S14(LOC113323285)	60S ribosomal protein L17-like(LOC113288888)
40S ribosomal protein S15(LOC113283546)	60S ribosomal protein L18-3-like(LOC113348888)
40S ribosomal protein S16-like(LOC113309166)	60S ribosomal protein L18a-like protein(LOC113347690)
40S ribosomal protein S17-4-like(LOC113325399)	60S ribosomal protein L19-1(LOC113355258)
40S ribosomal protein S18	60S ribosomal protein L21-2-like(LOC113271455)
40S ribosomal protein S18(LOC113330319)	60S ribosomal protein L23(LOC113281944)
40S ribosomal protein S18-like(LOC113287088)	60S ribosomal protein L23A-like(LOC113273514)
40S ribosomal protein S18-like(LOC113302105)	60S ribosomal protein L23A-like(LOC113274325)
40S ribosomal protein S2-3-like(LOC113355666)	60S ribosomal protein L23A-like(LOC113309158)
40S ribosomal protein S24-1	60S ribosomal protein L23A-like(LOC113318266)
40S ribosomal protein S24-1(LOC113275300)	60S ribosomal protein L23A-like(LOC113326089)
40S ribosomal protein S25-2(LOC113311093)	60S ribosomal protein L23A-like(LOC113332777)
40S ribosomal protein S26-1-like(LOC113283710)	60S ribosomal protein L26-1-like(LOC113287012)
40S ribosomal protein S26-1-like(LOC113352595)	60S ribosomal protein L27-like(LOC113299128)
40S ribosomal protein S26-2-like(LOC113281427)	60S ribosomal protein L28-2-like(LOC113347943)
40S ribosomal protein S26-2-like(LOC113287172)	60S ribosomal protein L30-like(LOC113340819)
40S ribosomal protein S26-3-like(LOC113281210)	60S ribosomal protein L32-1-like(LOC113355791)
40S ribosomal protein S26-like(LOC113279036)	60S ribosomal protein L32-1-like(LOC113358267)
40S ribosomal protein S26-like(LOC113279490)	60S ribosomal protein L32-2-like(LOC113273742)
40S ribosomal protein S26-like(LOC113290948)	60S ribosomal protein L3-2-like(LOC113300222)
40S ribosomal protein S26-like(LOC113332599)	60S ribosomal protein L35(LOC113314973)
40S ribosomal protein S29-like(LOC113283472)	60S ribosomal protein L35a-3-like(LOC113315059)
40S ribosomal protein S3a-like(LOC113271945)	60S ribosomal protein L35-like(LOC113323747)
40S ribosomal protein S3a-like(LOC113311565)	60S ribosomal protein L36-1-like(LOC113330666)
40S ribosomal protein S3a-like(LOC113316767)	60S ribosomal protein L36-2-like(LOC113320190)
40S ribosomal protein S3a-like(LOC113317718)	60S ribosomal protein L37-3-like(LOC113303812)
40S ribosomal protein S3a-like(LOC113326400)	60S ribosomal protein L37a(LOC113340375)
40S ribosomal protein S3a-like(LOC113350056)	60S ribosomal protein L37a-like(LOC113304351)
40S ribosomal protein S4-3(LOC113314206)	60S ribosomal protein L4-like(LOC113301162)
40S ribosomal protein S5-like(LOC113296733)	60S ribosomal protein L5-like
40S ribosomal protein S6-like(LOC113330667)	60S ribosomal protein L5-like(LOC113284651)
40S ribosomal protein S6-like(LOC113330686)	60S ribosomal protein L7-2-like(LOC113319043)
40S ribosomal protein S6-like(LOC113332059)	60S ribosomal protein L8-1(LOC113287807)
40S ribosomal protein S6-like(LOC113332130)	60S ribosomal protein L8-1-like
40S ribosomal protein S7-like(LOC113349020)	60S ribosomal protein L8-1-like(LOC113326265)
40S ribosomal protein S9-2(LOC113297993)	60S ribosomal protein L9(LOC113298847)
40S ribosomal protein S9-2-like(LOC113299161)	60S ribosomal protein L9(LOC113355318)
40S ribosomal protein SA-like	60S ribosomal protein L9-like(LOC113301454)
40S ribosomal protein SA-like	60S ribosome subunit biogenesis protein NIP7 homolog(LOC113361996)
40S ribosomal protein SA-like(LOC113287903)	65-kDa microtubule-associated protein 1-like
40S ribosomal protein SA-like(LOC113314247)	65-kDa microtubule-associated protein 1-like(LOC113293726)
46 kDa FK506-binding nuclear protein-like(LOC113295814)	65-kDa microtubule-associated protein 5-like(LOC113321462)
4-alpha-glucanotransferase DPE2-like(LOC113309751)	6-phosphogluconate dehydrogenase, decarboxylating 2, chloroplastic
4-coumarate--CoA ligase-like 5	6-phosphogluconate dehydrogenase, decarboxylating 2, chloroplastic(LOC113294600)
4-coumarate--CoA ligase-like 5(LOC113356974)	7-deoxyloganetic acid glucosyltransferase-like
4-coumarate--CoA ligase-like 6(LOC113322461)	7-deoxyloganetic acid glucosyltransferase-like
4-coumarate--CoA ligase-like 9	7-deoxyloganetic acid glucosyltransferase-like
4-coumarate--CoA ligase-like(LOC113308586)	7-deoxyloganetic acid glucosyltransferase-like(LOC113277253)
4-hydroxy-3-methylbut-2-enyl diphosphate reductase, chloroplastic-like(LOC113330580)	7-deoxyloganetic acid glucosyltransferase-like(LOC113293910)
4-hydroxy-3-methylbut-2-enyl diphosphate reductase-like(LOC113347432)	7-deoxyloganetic acid glucosyltransferase-like(LOC113300402)
4-hydroxy-tetrahydrodipicolinate synthase, chloroplastic-like(LOC113275088)	7-deoxyloganetic acid glucosyltransferase-like(LOC113315172)
4'-phosphopantetheinyl transferase HetI-like(LOC113297093)	7-deoxyloganetic acid glucosyltransferase-like(LOC113326249)
4-sulfomuconolactone hydrolase-like(LOC113271389)	7-deoxyloganetin glucosyltransferase-like(LOC113276913)
4-sulfomuconolactone hydrolase-like(LOC113281426)	7-deoxyloganetin glucosyltransferase-like(LOC113277789)
5.8S ribosomal RNA(LOC113300691)	7-deoxyloganetin glucosyltransferase-like(LOC113336055)
5.8S ribosomal RNA(LOC113307016)	7-deoxyloganetin glucosyltransferase-like(LOC113337770)
5.8S ribosomal RNA(LOC113314640)	7-methylguanosine phosphate-specific 5'-nucleotidase A-like(LOC113313157)
5.8S ribosomal RNA(LOC113314675)	9-cis-epoxycarotenoid dioxygenase NCED3, chloroplastic-like(LOC113301054)
5.8S ribosomal RNA(LOC113314685)	AAA-ATPase At2g46620-like(LOC113310478)
5.8S ribosomal RNA(LOC113325519)	AAA-ATPase At3g28510-like
5.8S ribosomal RNA(LOC113328618)	AAA-ATPase At3g28510-like(LOC113301181)
5.8S ribosomal RNA(LOC113362544)	AAA-ATPase At3g28510-like(LOC113301252)
50S ribosomal protein L10, chloroplastic-like(LOC113307889)	AAA-ATPase At3g28510-like(LOC113327869)
50S ribosomal protein L12, chloroplastic-like(LOC113300089)	AAA-ATPase At3g28540-like
50S ribosomal protein L18, chloroplastic-like(LOC113334431)	AAA-ATPase At3g28540-like(LOC113295775)
50S ribosomal protein L18, chloroplastic-like(LOC113358066)	AAA-ATPase At3g28540-like(LOC113328554)
50S ribosomal protein L18-like(LOC113338811)	AAA-ATPase At3g28600-like(LOC113360606)
50S ribosomal protein L19-like(LOC113282874)	AAA-ATPase At3g50940-like
50S ribosomal protein L24-like(LOC113350737)	AAA-ATPase At3g50940-like(LOC113299308)
50S ribosomal protein L29, chloroplastic-like(LOC113347359)	AAA-ATPase At3g50940-like(LOC113344143)
50S ribosomal protein L5, chloroplastic-like(LOC113301305)	AAA-ATPase At3g50940-like(LOC113357483)
50S ribosomal protein L7/L12-like(LOC113288704)	AAA-ATPase At4g25835-like(LOC113282069)
5'-3' exoribonuclease 3-like(LOC113290398)	ABC transporter A family member 11-like
5'-3' exoribonuclease 3-like(LOC113357153)	ABC transporter B family member 19-like
5'-3' exoribonuclease 4-like(LOC113350087)	ABC transporter B family member 19-like
54S ribosomal protein L51, mitochondrial-like(LOC113331520)	ABC transporter B family member 1-like
5'-adenylylsulfate reductase 1, chloroplastic-like(LOC113348553)	ABC transporter B family member 28-like
5'-adenylylsulfate reductase-like 4(LOC113335957)	ABC transporter C family member 10-like
5-amino-6-(5-phospho-D-ribitylamino)uracil phosphatase, chloroplastic-like(LOC113357814)	ABC transporter C family member 10-like
5-formyltetrahydrofolate cyclo-ligase, mitochondrial-like(LOC113331490)	ABC transporter F family member 1
5-methyltetrahydropteroyltriglutamate--homocysteine methyltransferase(LOC113313595)	ABC transporter F family member 1(LOC113309846)
5-methyltetrahydropteroyltriglutamate--homocysteine methyltransferase-like(LOC113304959)	ABC transporter F family member 4-like
5-methyltetrahydropteroyltriglutamate--homocysteine methyltransferase-like(LOC113320268)	ABC transporter F family member 4-like
5-methylthioadenosine/S-adenosylhomocysteine deaminase-like(LOC113271613)	ABC transporter F family member 4-like(LOC113272273)
5'-methylthioadenosine/S-adenosylhomocysteine nucleosidase 2-like(LOC113288860)	ABC transporter F family member 4-like(LOC113288184)
5'-nucleotidase domain-containing protein 4-like(LOC113342231)	ABC transporter F family member 4-like(LOC113295621)
5'-nucleotidase domain-containing protein 4-like(LOC113347043)	ABC transporter F family member 4-like(LOC113320536)
5'-nucleotidase SurE-like(LOC113295615)	ABC transporter F family member 4-like(LOC113324425)
5'-nucleotidase SurE-like(LOC113318309)	ABC transporter F family member 5-like(LOC113347445)
5-oxoprolinase-like(LOC113276469)	ABC transporter G family member 10-like(LOC113287481)
5-oxoprolinase-like(LOC113282439)	ABC transporter G family member 11-like(LOC113283209)
5S ribosomal RNA(LOC113284657)	ABC transporter G family member 20-like(LOC113290444)
5S ribosomal RNA(LOC113327128)	ABC transporter G family member 21(LOC113298460)
5S ribosomal RNA(LOC113333390)	ABC transporter G family member 22-like(LOC113350452)
5S ribosomal RNA(LOC113336357)	ABC transporter G family member 23-like
5S ribosomal RNA(LOC113341200)	ABC transporter G family member 23-like(LOC113325436)
60S acidic ribosomal protein P0-like(LOC113319198)	ABC transporter G family member 28-like
60S acidic ribosomal protein P1-like(LOC113298471)	ABC transporter G family member 28-like(LOC113281492)
60S acidic ribosomal protein P1-like(LOC113321311)	ABC transporter G family member 28-like(LOC113298612)
60S acidic ribosomal protein P1-like(LOC113337504)	ABC transporter G family member 29-like(LOC113341617)
60S acidic ribosomal protein P1-like(LOC113359472)	ABC transporter G family member 2-like
60S acidic ribosomal protein P2-2-like(LOC113325415)	ABC transporter G family member 2-like(LOC113339604)
60S acidic ribosomal protein P2-4-like	ABC transporter G family member 32-like(LOC113299693)
60S acidic ribosomal protein P2-4-like(LOC113318325)	ABC transporter G family member 36-like(LOC113349198)
60S acidic ribosomal protein P2-like(LOC113294221)	ABC transporter G family member 3-like
60S ribosomal protein L10-like(LOC113307696)	ABC transporter G family member 3-like(LOC113338804)
60S ribosomal protein L10-like(LOC113310884)	ABC transporter G family member 6-like
60S ribosomal protein L12-3(LOC113308196)	ABC transporter G family member 6-like
60S ribosomal protein L12-3(LOC113308617)	ABC transporter G family member 6-like(LOC113313296)
60S ribosomal protein L12-3(LOC113321037)	ABC transporter G family member 6-like(LOC113320808)
60S ribosomal protein L12-3-like(LOC113299249)	ABC transporter G family member 6-like(LOC113345722)
60S ribosomal protein L13a-3-like(LOC113303291)	ABC transporter G family member 7-like(LOC113303658)
60S ribosomal protein L13a-4-like(LOC113358537)	ABC transporter G family member 9-like
60S ribosomal protein L17(LOC113302887)	ABC transporter G family member 9-like(LOC113291777)
60S ribosomal protein L17-like	ABC transporter G family member 9-like(LOC113338030)
60S ribosomal protein L17-like(LOC113288888)	ABC transporter I family member 6, chloroplastic-like(LOC113322751)
60S ribosomal protein L18a-2(LOC113288630)	abscisic acid 8'-hydroxylase 1-like(LOC113292705)
60S ribosomal protein L18a-like protein(LOC113287354)	abscisic acid 8'-hydroxylase 4-like(LOC113352916)
60S ribosomal protein L18a-like protein(LOC113299758)	abscisic acid 8'-hydroxylase 4-like(LOC113356837)
60S ribosomal protein L18a-like protein(LOC113347690)	abscisic acid receptor PYL4-like(LOC113294530)
60S ribosomal protein L18a-like protein(LOC113350433)	accelerated cell death 11-like(LOC113345813)
60S ribosomal protein L19-1(LOC113345492)	acetolactate synthase 3, chloroplastic-like(LOC113276638)
60S ribosomal protein L19-1(LOC113355258)	acetolactate synthase small subunit 2, chloroplastic-like(LOC113329952)
60S ribosomal protein L19-1-like(LOC113348870)	acetyl-CoA acetyltransferase, cytosolic 1-like(LOC113302006)
60S ribosomal protein L21-2-like(LOC113281263)	acetyl-CoA carboxylase 1-like
60S ribosomal protein L21-2-like(LOC113310832)	acetyl-CoA carboxylase 1-like(LOC113347491)
60S ribosomal protein L23(LOC113281944)	acetylornithine aminotransferase, chloroplastic/mitochondrial-like(LOC113356183)
60S ribosomal protein L23A-like(LOC113273823)	acid beta-fructofuranosidase-like
60S ribosomal protein L23A-like(LOC113274325)	acid beta-fructofuranosidase-like(LOC113297137)
60S ribosomal protein L23A-like(LOC113303339)	acid phosphatase 1-like(LOC113297169)
60S ribosomal protein L23A-like(LOC113309158)	acidic leucine-rich nuclear phosphoprotein 32 family member B-like(LOC113312307)
60S ribosomal protein L23A-like(LOC113318266)	acidic leucine-rich nuclear phosphoprotein 32 family member B-like(LOC113350792)
60S ribosomal protein L23A-like(LOC113326089)	acidic leucine-rich nuclear phosphoprotein 32-related protein-like
60S ribosomal protein L23A-like(LOC113332777)	acidic leucine-rich nuclear phosphoprotein 32-related protein-like(LOC113321293)
60S ribosomal protein L23A-like(LOC113353859)	aconitate hydratase, cytoplasmic
60S ribosomal protein L26-1-like(LOC113287012)	ACT domain-containing protein ACR4-like
60S ribosomal protein L26-2-like(LOC113284473)	ACT domain-containing protein ACR4-like(LOC113271393)
60S ribosomal protein L27(LOC113289657)	ACT domain-containing protein ACR4-like(LOC113281430)
60S ribosomal protein L27a-2-like(LOC113318384)	ACT domain-containing protein ACR4-like(LOC113298447)
60S ribosomal protein L27-like(LOC113281952)	ACT domain-containing protein ACR4-like(LOC113302924)
60S ribosomal protein L28-2-like(LOC113347943)	actin-100-like(LOC113328262)
60S ribosomal protein L30-like(LOC113340819)	actin-7(LOC113301617)
60S ribosomal protein L3-2-like(LOC113300220)	actin-7-like(LOC113301616)
60S ribosomal protein L35a-3-like(LOC113315059)	actin-depolymerizing factor 1-like(LOC113343023)
60S ribosomal protein L35-like(LOC113323747)	actin-depolymerizing factor 4-like(LOC113310055)
60S ribosomal protein L36-1-like(LOC113330666)	actin-like
60S ribosomal protein L36-2-like(LOC113320190)	actin-like(LOC113289773)
60S ribosomal protein L36a(LOC113308477)	actin-related protein 2/3 complex subunit 2A-like(LOC113299106)
60S ribosomal protein L37a-like(LOC113297303)	actin-related protein 2/3 complex subunit 2A-like(LOC113306961)
60S ribosomal protein L38-like(LOC113317092)	actin-related protein 5-like
60S ribosomal protein L7-2-like(LOC113319043)	actin-related protein 5-like(LOC113310928)
60S ribosomal protein L7-4-like(LOC113303159)	actin-related protein 9-like(LOC113296857)
60S ribosomal protein L8-1(LOC113287807)	acyl carrier protein 1, chloroplastic-like(LOC113300054)
60S ribosomal protein L8-1-like(LOC113326265)	acyl carrier protein 4, chloroplastic-like(LOC113362780)
60S ribosomal protein L8-3-like(LOC113325290)	acyl carrier protein-like(LOC113288167)
60S ribosomal protein L9(LOC113297729)	acylamino-acid-releasing enzyme-like(LOC113319090)
60S ribosomal protein L9-like(LOC113301454)	acyl-CoA thioesterase 2-like(LOC113274565)
60S ribosome subunit biogenesis protein NIP7 homolog(LOC113299243)	acyl-CoA-binding domain-containing protein 3-like(LOC113287731)
60S ribosome subunit biogenesis protein NIP7 homolog(LOC113308245)	acyl-CoA-binding domain-containing protein 4-like(LOC113313230)
60S ribosome subunit biogenesis protein NIP7 homolog(LOC113361996)	acyl-CoA-binding domain-containing protein 4-like(LOC113350234)
65-kDa microtubule-associated protein 1-like(LOC113293726)	acyl-CoA-binding domain-containing protein 5-like(LOC113349627)
65-kDa microtubule-associated protein 5-like(LOC113321462)	acyl-coenzyme A thioesterase 9, mitochondrial-like
65-kDa microtubule-associated protein 6-like(LOC113298375)	acyl-coenzyme A thioesterase 9, mitochondrial-like(LOC113338914)
6-phosphogluconate dehydrogenase, decarboxylating 2, chloroplastic	acyl-protein thioesterase 2-like(LOC113352075)
6-phosphogluconate dehydrogenase, decarboxylating 2, chloroplastic(LOC113294600)	acyltransferase-like protein At1g54570, chloroplastic(LOC113349599)
7-deoxyloganetic acid glucosyltransferase-like	adagio protein 1-like(LOC113299263)
7-deoxyloganetic acid glucosyltransferase-like	ADAMTS-like protein 2(LOC113348326)
7-deoxyloganetic acid glucosyltransferase-like(LOC113286391)	adenosylhomocysteinase(LOC113282884)
7-deoxyloganetic acid glucosyltransferase-like(LOC113293910)	adenylate kinase 4-like(LOC113322447)
7-deoxyloganetic acid glucosyltransferase-like(LOC113294542)	adenylosuccinate lyase-like(LOC113356256)
7-deoxyloganetic acid glucosyltransferase-like(LOC113300400)	adoMet-dependent rRNA methyltransferase spb1-like
7-deoxyloganetic acid glucosyltransferase-like(LOC113326249)	adoMet-dependent rRNA methyltransferase spb1-like
7-deoxyloganetin glucosyltransferase-like	adoMet-dependent rRNA methyltransferase spb1-like(LOC113288248)
7-deoxyloganetin glucosyltransferase-like	adoMet-dependent rRNA methyltransferase spb1-like(LOC113288258)
7-deoxyloganetin glucosyltransferase-like(LOC113289595)	adoMet-dependent rRNA methyltransferase spb1-like(LOC113288667)
7-deoxyloganetin glucosyltransferase-like(LOC113310354)	ADP,ATP carrier protein 1, chloroplastic-like(LOC113284509)
7-deoxyloganetin glucosyltransferase-like(LOC113336055)	ADP,ATP carrier protein 1, mitochondrial-like(LOC113358181)
7-deoxyloganetin glucosyltransferase-like(LOC113336093)	ADP,ATP carrier protein 2, chloroplastic-like(LOC113282026)
7-deoxyloganetin glucosyltransferase-like(LOC113337770)	ADP-ribosylation factor GTPase-activating protein AGD12-like
7-deoxyloganetin glucosyltransferase-like(LOC113344182)	ADP-ribosylation factor GTPase-activating protein AGD4-like(LOC113303276)
7-ethoxycoumarin O-deethylase-like(LOC113305399)	ADP-ribosylation factor-like protein 8a(LOC113283502)
7-hydroxymethyl chlorophyll a reductase, chloroplastic-like(LOC113315605)	afadin- and alpha-actinin-binding protein-like(LOC113299251)
8-amino-7-oxononanoate synthase-like(LOC113284278)	AFG1-like ATPase(LOC113301422)
8-amino-7-oxononanoate synthase-like(LOC113361000)	agamous-like MADS-box protein AGL23(LOC113359580)
AAA-ATPase At3g28580-like(LOC113328551)	agamous-like MADS-box protein AGL29(LOC113348906)
AAA-ATPase At3g28600-like(LOC113360606)	agamous-like MADS-box protein AGL61(LOC113285920)
AAA-ATPase At3g50940-like(LOC113293259)	agamous-like MADS-box protein AGL61(LOC113301588)
AAA-ATPase At3g50940-like(LOC113295769)	agamous-like MADS-box protein AGL62(LOC113328466)
AAA-ATPase At3g50940-like(LOC113299308)	agamous-like MADS-box protein AGL80(LOC113279776)
AAA-ATPase At3g50940-like(LOC113357483)	agamous-like MADS-box protein AGL97(LOC113306463)
AAA-ATPase At4g25835-like(LOC113282069)	agamous-like MADS-box protein AGL97(LOC113312310)
ABC transporter A family member 11-like	agmatine coumaroyltransferase-2-like
ABC transporter A family member 11-like	agmatine coumaroyltransferase-2-like(LOC113280799)
ABC transporter A family member 11-like	aladin-like(LOC113310277)
ABC transporter B family member 11-like	alanine--glyoxylate aminotransferase 2 homolog 3, mitochondrial-like(LOC113357789)
ABC transporter B family member 15-like	alanine--tRNA ligase, chloroplastic/mitochondrial-like(LOC113356977)
ABC transporter B family member 19-like	ALBINO3-like protein 1, chloroplastic(LOC113327600)
ABC transporter B family member 19-like	ALBINO3-like protein 2, chloroplastic(LOC113276402)
ABC transporter B family member 1-like	alcohol-forming fatty acyl-CoA reductase-like(LOC113287005)
ABC transporter B family member 25, mitochondrial-like	alcohol-forming fatty acyl-CoA reductase-like(LOC113305347)
ABC transporter B family member 28	aldehyde dehydrogenase family 2 member B4, mitochondrial-like(LOC113333532)
ABC transporter B family member 28-like	aldehyde dehydrogenase family 2 member B7, mitochondrial-like(LOC113297914)
ABC transporter B family member 4-like	aldehyde oxidase GLOX1-like(LOC113362229)
ABC transporter B family member 5-like	aldehyde oxidase GLOX1-like(LOC113362231)
ABC transporter C family member 10-like	alkane hydroxylase MAH1-like(LOC113273723)
ABC transporter C family member 10-like	alkane hydroxylase MAH1-like(LOC113290417)
ABC transporter C family member 4-like	alkane hydroxylase MAH1-like(LOC113316300)
ABC transporter C family member 8-like	alkane hydroxylase MAH1-like(LOC113335726)
ABC transporter E family member 2-like	alkane hydroxylase MAH1-like(LOC113335909)
ABC transporter E family member 2-like(LOC113322717)	alkane hydroxylase MAH1-like(LOC113337700)
ABC transporter E family member 2-like(LOC113337450)	allantoate deiminase 2-like(LOC113295159)
ABC transporter E family member 2-like(LOC113351095)	allantoinase(LOC113306645)
ABC transporter F family member 1	alpha carbonic anhydrase 1, chloroplastic-like(LOC113323704)
ABC transporter F family member 1(LOC113309846)	alpha carbonic anhydrase 7-like(LOC113339809)
ABC transporter F family member 1-like(LOC113309907)	alpha N-terminal protein methyltransferase 1-like(LOC113280837)
ABC transporter F family member 1-like(LOC113338340)	alpha/beta hydrolase domain-containing protein 17B-like(LOC113297447)
ABC transporter F family member 3-like(LOC113322108)	alpha/beta hydrolase domain-containing protein 17B-like(LOC113301670)
ABC transporter F family member 4-like(LOC113288184)	alpha/beta hydrolase domain-containing protein 17B-like(LOC113341902)
ABC transporter F family member 4-like(LOC113295621)	alpha-1-purothionin-like(LOC113344465)
ABC transporter F family member 4-like(LOC113305554)	alpha-amylase-like(LOC113291569)
ABC transporter F family member 4-like(LOC113320536)	alpha-dioxygenase 1
ABC transporter F family member 4-like(LOC113324425)	alpha-dioxygenase 1(LOC113319234)
ABC transporter F family member 4-like(LOC113331289)	alpha-dioxygenase 2-like(LOC113275454)
ABC transporter F family member 4-like(LOC113357375)	alpha-dioxygenase 2-like(LOC113277622)
ABC transporter G family member 10-like(LOC113287481)	alpha-glucosidase 2-like
ABC transporter G family member 11-like	alpha-glucosidase 2-like(LOC113323663)
ABC transporter G family member 11-like(LOC113283170)	alpha-glucosidase-like(LOC113287448)
ABC transporter G family member 14-like	alpha-ketoglutarate-dependent dioxygenase alkB-like(LOC113281071)
ABC transporter G family member 14-like(LOC113344105)	alpha-L-arabinofuranosidase 1-like(LOC113309545)
ABC transporter G family member 26-like(LOC113351117)	alpha-L-fucosidase 1-like(LOC113272197)
ABC transporter G family member 28-like	alpha-mannosidase I MNS4-like(LOC113335486)
ABC transporter G family member 28-like	alpha-mannosidase I MNS4-like(LOC113347235)
ABC transporter G family member 28-like(LOC113276587)	alpha-mannosidase-like
ABC transporter G family member 28-like(LOC113281492)	alpha-mannosidase-like(LOC113339682)
ABC transporter G family member 28-like(LOC113298612)	alpha-protein kinase 1-like(LOC113282205)
ABC transporter G family member 29-like	alpha-xylosidase 1-like(LOC113308178)
ABC transporter G family member 2-like	alpha-xylosidase 1-like(LOC113321893)
ABC transporter G family member 2-like(LOC113339604)	altered inheritance of mitochondria protein 32-like(LOC113303922)
ABC transporter G family member 32-like(LOC113299693)	altered inheritance of mitochondria protein 32-like(LOC113344017)
ABC transporter G family member 36-like(LOC113349198)	aluminum-activated malate transporter 10-like(LOC113304767)
ABC transporter G family member 6-like(LOC113313296)	aluminum-activated malate transporter 10-like(LOC113321647)
ABC transporter G family member 6-like(LOC113320808)	aluminum-activated malate transporter 2-like(LOC113313914)
ABC transporter G family member 6-like(LOC113323248)	aluminum-activated malate transporter 6-like(LOC113358405)
ABC transporter G family member 6-like(LOC113345722)	aluminum-activated malate transporter 8-like(LOC113313918)
ABC transporter G family member 7-like(LOC113303658)	amino acid permease 4-like
ABC transporter G family member 9-like	amino acid permease 4-like(LOC113340035)
ABC transporter G family member 9-like	amino acid permease 6-like
ABC transporter G family member 9-like(LOC113291777)	amino acid permease 6-like(LOC113336930)
ABC transporter G family member 9-like(LOC113306094)	amino acid permease 8-like
ABC transporter G family member 9-like(LOC113338030)	amino acid permease 8-like
ABC transporter G family member 9-like(LOC113350317)	amino acid permease 8-like(LOC113300551)
ABC transporter G family member 9-like(LOC113353942)	amino acid permease 8-like(LOC113316976)
ABC transporter G family member 9-like(LOC113353991)	amino acid permease 8-like(LOC113319224)
ABC transporter I family member 17-like(LOC113358564)	amino acid permease 8-like(LOC113356052)
ABC transporter I family member 19-like(LOC113349907)	amino acid transporter AVT1A-like(LOC113294871)
ABC transporter I family member 1-like(LOC113297889)	amino acid transporter AVT1C-like(LOC113298649)
ABC transporter I family member 1-like(LOC113308213)	amino acid transporter AVT1C-like(LOC113309212)
ABC transporter I family member 1-like(LOC113321646)	amino acid transporter AVT1H-like(LOC113326184)
ABC transporter I family member 6, chloroplastic-like(LOC113322751)	amino acid transporter AVT1H-like(LOC113336736)
aberrant root formation protein 4(LOC113306943)	amino acid transporter AVT1H-like(LOC113360094)
ABSCISIC ACID-INSENSITIVE 5-like protein 1(LOC113310275)	amino acid transporter AVT1I-like(LOC113272712)
abscisic acid 8'-hydroxylase 1-like(LOC113292705)	amino acid transporter AVT1J-like
abscisic acid 8'-hydroxylase 4-like(LOC113352916)	amino acid transporter AVT1J-like(LOC113277542)
abscisic acid 8'-hydroxylase 4-like(LOC113356837)	amino acid transporter AVT3C-like(LOC113349316)
abscisic acid receptor PYL4-like(LOC113294530)	amino acid transporter AVT6C-like
acanthoscurrin-1-like(LOC113277931)	amino acid transporter AVT6C-like
accelerated cell death 11-like(LOC113345813)	amino acid transporter AVT6C-like(LOC113357773)
ACD11 homolog protein-like(LOC113303069)	amino acid transporter AVT6E-like(LOC113289793)
acetolactate synthase small subunit 2, chloroplastic-like	aminoacylase-1A-like(LOC113361498)
acetolactate synthase small subunit 2, chloroplastic-like(LOC113314201)	ammonium transporter 1 member 3-like
acetolactate synthase small subunit 2, chloroplastic-like(LOC113329952)	ammonium transporter 1 member 3-like(LOC113320253)
acetyl-CoA carboxylase 1-like	ammonium transporter 2-like
acetyl-CoA carboxylase 1-like(LOC113347491)	ammonium transporter 2-like(LOC113313606)
acetyl-coenzyme A carboxylase carboxyl transferase subunit alpha, chloroplastic-like(LOC113321007)	ammonium transporter 3 member 3-like
acetylornithine deacetylase(LOC113297378)	ammonium transporter 3 member 3-like(LOC113359224)
acid beta-fructofuranosidase-like	AMSH-like ubiquitin thioesterase 2(LOC113317734)
acid beta-fructofuranosidase-like(LOC113302395)	anamorsin homolog
acid phosphatase 1-like(LOC113297169)	anamorsin homolog
acid phosphatase 1-like(LOC113348077)	anamorsin homolog(LOC113303307)
acidic leucine-rich nuclear phosphoprotein 32 family member B-like(LOC113339447)	anaphase-promoting complex subunit 10-like(LOC113285985)
acidic leucine-rich nuclear phosphoprotein 32 family member B-like(LOC113344567)	anaphase-promoting complex subunit 13-like
acidic leucine-rich nuclear phosphoprotein 32 family member B-like(LOC113359889)	anaphase-promoting complex subunit 13-like(LOC113323024)
aconitate hydratase, cytoplasmic	ankyrin repeat and KH domain-containing protein mask-like(LOC113322683)
aconitate hydratase, cytoplasmic(LOC113287928)	ankyrin repeat and SAM domain-containing protein 3-like(LOC113281864)
aconitate hydratase, cytoplasmic-like	ankyrin repeat and SAM domain-containing protein 6-like(LOC113273293)
aconitate hydratase, cytoplasmic-like(LOC113304963)	ankyrin repeat and SAM domain-containing protein 6-like(LOC113358264)
ACT domain-containing protein ACR4-like(LOC113271393)	ankyrin repeat domain-containing protein 39 homolog(LOC113279568)
ACT domain-containing protein ACR4-like(LOC113271705)	ankyrin repeat-containing protein At5g02620-like(LOC113362499)
ACT domain-containing protein ACR4-like(LOC113298447)	ankyrin repeat-containing protein BDA1-like(LOC113325209)
ACT domain-containing protein ACR4-like(LOC113302924)	ankyrin repeat-containing protein BDA1-like(LOC113353290)
ACT domain-containing protein ACR6-like	ankyrin repeat-containing protein ITN1-like(LOC113274475)
ACT domain-containing protein ACR6-like	ankyrin repeat-containing protein ITN1-like(LOC113314440)
ACT domain-containing protein ACR6-like(LOC113271391)	ankyrin repeat-containing protein NPR4-like(LOC113326381)
ACT domain-containing protein ACR6-like(LOC113281428)	ankyrin-1-like
ACT domain-containing protein ACR8-like(LOC113275107)	ankyrin-1-like(LOC113280943)
actin(LOC113323526)	ankyrin-1-like(LOC113359091)
actin-66-like(LOC113289774)	ankyrin-3-like(LOC113273374)
actin-7(LOC113301617)	ankyrin-3-like(LOC113357386)
actin-7-like(LOC113301616)	annexin D2-like(LOC113336157)
actin-depolymerizing factor 1-like(LOC113343023)	annexin D4-like(LOC113308559)
actin-depolymerizing factor 5-like(LOC113288922)	anoctamin-like protein Os01g0706700
actin-like	anoctamin-like protein Os01g0706700(LOC113349446)
actin-like(LOC113289773)	anther-specific protein LAT52-like(LOC113325879)
actin-related protein 2/3 complex subunit 1A-like(LOC113281528)	anthocyanidin 3-O-glucoside 2''-O-glucosyltransferase-like(LOC113360678)
actin-related protein 2/3 complex subunit 1A-like(LOC113287195)	anthocyanidin reductase ((2S)-flavan-3-ol-forming)-like
actin-related protein 5-like	anthocyanidin reductase ((2S)-flavan-3-ol-forming)-like(LOC113348609)
activating signal cointegrator 1 complex subunit 2 homolog	anti-H(O) lectin 1-like(LOC113328525)
activating signal cointegrator 1 complex subunit 2 homolog(LOC113310744)	antimicrobial peptide 1-like(LOC113329167)
acyl carrier protein 1, chloroplastic-like(LOC113319695)	antimicrobial peptide 1-like(LOC113329176)
acyl carrier protein 1, mitochondrial-like(LOC113297330)	antimicrobial peptide 1-like(LOC113340603)
acyl carrier protein 2, mitochondrial-like(LOC113307847)	antimicrobial peptide 1-like(LOC113340606)
acyl carrier protein 2, mitochondrial-like(LOC113320167)	anti-sigma-I factor RsgI-like(LOC113276035)
acyl carrier protein 4, chloroplastic-like(LOC113350193)	AP2/ERF and B3 domain-containing transcription factor At1g50680-like(LOC113271934)
acyl carrier protein-like(LOC113288167)	AP2/ERF and B3 domain-containing transcription factor At1g50680-like(LOC113339574)
acyl-CoA thioesterase 2-like(LOC113306900)	AP2/ERF and B3 domain-containing transcription factor At1g50680-like(LOC113357941)
acyl-CoA-binding domain-containing protein 3-like(LOC113287731)	AP2-like ethylene-responsive transcription factor AIL5(LOC113361999)
acyl-CoA-binding domain-containing protein 4-like	AP2-like ethylene-responsive transcription factor ANT(LOC113283533)
acyl-CoA-binding domain-containing protein 4-like(LOC113313230)	AP2-like ethylene-responsive transcription factor At2g41710(LOC113314191)
acyl-CoA-binding domain-containing protein 4-like(LOC113318520)	AP2-like ethylene-responsive transcription factor CRL5(LOC113356718)
acyl-CoA-binding domain-containing protein 4-like(LOC113332601)	AP2-like ethylene-responsive transcription factor PLT2(LOC113297997)
acyl-CoA-binding domain-containing protein 4-like(LOC113357524)	AP-5 complex subunit mu-like(LOC113317894)
acyl-CoA-binding domain-containing protein 5-like(LOC113349627)	AP-5 complex subunit mu-like(LOC113350145)
acyl-CoA-binding domain-containing protein 6-like	APO protein 2, chloroplastic-like(LOC113306905)
acyl-CoA-binding domain-containing protein 6-like(LOC113321862)	APO protein 4, mitochondrial-like(LOC113304733)
acyl-coenzyme A oxidase 3, peroxisomal-like(LOC113307828)	apoptosis inhibitor 5-like protein API5
acyl-coenzyme A oxidase 4, peroxisomal-like(LOC113322788)	apoptosis inhibitor 5-like protein API5(LOC113287514)
acyl-coenzyme A thioesterase 9, mitochondrial-like	apoptosis inhibitor 5-like protein API5(LOC113308171)
acyl-coenzyme A thioesterase 9, mitochondrial-like	apoptosis-inducing factor homolog B-like(LOC113323552)
acyl-coenzyme A thioesterase 9, mitochondrial-like(LOC113312452)	aquaporin NIP2-1-like
acyl-coenzyme A thioesterase 9, mitochondrial-like(LOC113338914)	aquaporin PIP2-5-like
acyl-lipid (9-3)-desaturase-like(LOC113322696)	aquaporin PIP2-7-like
acyl-protein thioesterase 2-like(LOC113355702)	ARF guanine-nucleotide exchange factor GNL2-like
acyltransferase-like protein At1g54570, chloroplastic	ARF guanine-nucleotide exchange factor GNL2-like
acyltransferase-like protein At1g54570, chloroplastic(LOC113281120)	ARF guanine-nucleotide exchange factor GNL2-like(LOC113284062)
acyltransferase-like protein At1g54570, chloroplastic(LOC113349599)	ARF guanine-nucleotide exchange factor GNL2-like(LOC113316139)
acyltransferase-like protein At1g54570, chloroplastic(LOC113362811)	arginine decarboxylase-like(LOC113357666)
acyltransferase-like protein At3g26840, chloroplastic(LOC113271561)	arginine--tRNA ligase, chloroplastic/mitochondrial-like(LOC113315991)
ADAMTS-like protein 2(LOC113348326)	arginine--tRNA ligase, chloroplastic/mitochondrial-like(LOC113347295)
adenine phosphoribosyltransferase 1-like(LOC113283478)	argininosuccinate lyase, chloroplastic-like
adenine phosphoribosyltransferase 1-like(LOC113283479)	arginyl-tRNA--protein transferase 2-like(LOC113310220)
adenine phosphoribosyltransferase 3-like(LOC113297140)	ARM REPEAT PROTEIN INTERACTING WITH ABF2-like(LOC113317476)
adenine phosphoribosyltransferase 3-like(LOC113302406)	armadillo repeat-containing protein 8-like(LOC113310407)
adenosine deaminase-like protein(LOC113348702)	arogenate dehydratase/prephenate dehydratase 2, chloroplastic-like(LOC113360360)
adenosine kinase 2-like(LOC113313144)	arogenate dehydratase/prephenate dehydratase 6, chloroplastic-like(LOC113298789)
adenosylhomocysteinase(LOC113282884)	arogenate dehydratase/prephenate dehydratase 6, chloroplastic-like(LOC113310843)
adenylate isopentenyltransferase 5, chloroplastic-like(LOC113354350)	arp2/3 complex-activating protein rickA-like(LOC113345481)
adenylate isopentenyltransferase 5, chloroplastic-like(LOC113355300)	asparagine synthetase [glutamine-hydrolyzing]
adenylate isopentenyltransferase-like(LOC113294472)	asparagine synthetase [glutamine-hydrolyzing] 2(LOC113286853)
adenylate kinase 5, chloroplastic-like(LOC113355935)	asparagine synthetase [glutamine-hydrolyzing]-like(LOC113310290)
adenylate-forming reductase 06235-like(LOC113301409)	asparagine--tRNA ligase, cytoplasmic 2-like
adenylosuccinate lyase-like	asparagine--tRNA ligase, cytoplasmic 2-like(LOC113283878)
adenylosuccinate lyase-like(LOC113323659)	aspartate aminotransferase, chloroplastic-like(LOC113355938)
adenylyl-sulfate kinase 3-like(LOC113283496)	aspartate carbamoyltransferase, chloroplastic-like(LOC113282852)
adenylyl-sulfate kinase 3-like(LOC113323361)	aspartate--tRNA ligase, chloroplastic/mitochondrial-like(LOC113331996)
adoMet-dependent rRNA methyltransferase spb1-like(LOC113288667)	aspartic proteinase CDR1-like
adoMet-dependent rRNA methyltransferase spb1-like(LOC113298883)	aspartic proteinase CDR1-like(LOC113278723)
ADP,ATP carrier protein 1, mitochondrial-like	aspartic proteinase CDR1-like(LOC113280065)
ADP,ATP carrier protein 1, mitochondrial-like(LOC113334746)	aspartic proteinase CDR1-like(LOC113280594)
ADP,ATP carrier protein 1, mitochondrial-like(LOC113358181)	aspartic proteinase CDR1-like(LOC113280621)
ADP,ATP carrier protein ER-ANT1-like(LOC113320365)	aspartic proteinase CDR1-like(LOC113293949)
ADP-ribosylation factor 1-like 2(LOC113297596)	aspartic proteinase CDR1-like(LOC113306409)
ADP-ribosylation factor 1-like(LOC113356883)	aspartic proteinase CDR1-like(LOC113328005)
ADP-ribosylation factor 2-like(LOC113280280)	aspartic proteinase CDR1-like(LOC113328007)
ADP-ribosylation factor 3(LOC113301322)	aspartic proteinase CDR1-like(LOC113328412)
ADP-ribosylation factor GTPase-activating protein AGD12-like	aspartic proteinase CDR1-like(LOC113340868)
ADP-ribosylation factor GTPase-activating protein AGD12-like(LOC113290249)	aspartic proteinase CDR1-like(LOC113349239)
ADP-ribosylation factor GTPase-activating protein AGD3-like	aspartic proteinase CDR1-like(LOC113359025)
ADP-ribosylation factor GTPase-activating protein AGD3-like(LOC113271578)	aspartic proteinase nepenthesin-1-like
ADP-ribosylation factor GTPase-activating protein AGD3-like(LOC113281153)	aspartic proteinase nepenthesin-1-like(LOC113280052)
ADP-ribosylation factor GTPase-activating protein AGD4-like(LOC113298263)	aspartic proteinase nepenthesin-1-like(LOC113327905)
ADP-ribosylation factor GTPase-activating protein AGD5-like(LOC113318206)	aspartic proteinase nepenthesin-1-like(LOC113327944)
ADP-ribosylation factor-related protein 1-like(LOC113274880)	aspartic proteinase nepenthesin-2-like
adrenodoxin-like protein 1, mitochondrial(LOC113335802)	aspartic proteinase nepenthesin-2-like
adult-specific cuticular protein ACP-22-like(LOC113326930)	aspartic proteinase nepenthesin-2-like(LOC113291337)
aerolysin-like protein(LOC113345871)	aspartic proteinase nepenthesin-2-like(LOC113294445)
afadin- and alpha-actinin-binding protein-like(LOC113299251)	aspartic proteinase nepenthesin-2-like(LOC113311207)
agamous-like MADS-box protein AGL12(LOC113304427)	aspartic proteinase nepenthesin-2-like(LOC113327907)
agamous-like MADS-box protein AGL14(LOC113337982)	aspartic proteinase nepenthesin-2-like(LOC113332792)
agamous-like MADS-box protein AGL29(LOC113348906)	aspartic proteinase PCS1-like
agamous-like MADS-box protein AGL61(LOC113301671)	aspartic proteinase PCS1-like(LOC113298823)
agamous-like MADS-box protein AGL62	aspartic proteinase PCS1-like(LOC113344631)
agamous-like MADS-box protein AGL62(LOC113329165)	aspartic proteinase-like protein 1(LOC113331984)
agamous-like MADS-box protein AGL80(LOC113294420)	aspartic proteinase-like protein 2
agamous-like MADS-box protein AGL97(LOC113306463)	aspartic proteinase-like protein 2(LOC113338226)
agmatine coumaroyltransferase-2-like	aspartic proteinase-like(LOC113287988)
agmatine coumaroyltransferase-2-like(LOC113278601)	aspartyl protease AED3-like(LOC113356318)
AIG2-like protein D(LOC113299966)	aspartyl protease APCB1-like(LOC113298398)
AIG2-like protein D(LOC113358800)	aspartyl protease family protein 2-like(LOC113340982)
aladin-like(LOC113287412)	aspartyl protease family protein At5g10770-like(LOC113301259)
aladin-like(LOC113310277)	aspartyl protease family protein At5g10770-like(LOC113302295)
ALA-interacting subunit 3-like	AT-hook motif nuclear-localized protein 14-like
ALA-interacting subunit 3-like(LOC113312951)	AT-hook motif nuclear-localized protein 14-like(LOC113319607)
alanine--glyoxylate aminotransferase 2 homolog 3, mitochondrial-like(LOC113357789)	AT-hook motif nuclear-localized protein 16-like(LOC113291718)
alanine--tRNA ligase, chloroplastic/mitochondrial-like(LOC113356977)	AT-hook motif nuclear-localized protein 1-like(LOC113275112)
alanine--tRNA ligase-like(LOC113298082)	AT-hook motif nuclear-localized protein 20-like(LOC113314236)
alanine--tRNA ligase-like(LOC113314956)	AT-hook motif nuclear-localized protein 25-like(LOC113278103)
alanine--tRNA ligase-like(LOC113344042)	AT-hook motif nuclear-localized protein 28-like(LOC113308422)
ALBINO3-like protein 1, chloroplastic(LOC113327600)	AT-hook motif nuclear-localized protein 28-like(LOC113356790)
ALBINO3-like protein 2, chloroplastic(LOC113282522)	AT-hook motif nuclear-localized protein 9-like(LOC113274603)
alcohol dehydrogenase-like(LOC113283374)	ATP synthase subunit b', chloroplastic-like(LOC113348968)
alcohol-forming fatty acyl-CoA reductase-like(LOC113287005)	ATP synthase subunit gamma, mitochondrial-like(LOC113280971)
alcohol-forming fatty acyl-CoA reductase-like(LOC113305347)	ATPase 10, plasma membrane-type-like
alcohol-forming fatty acyl-CoA reductase-like(LOC113335916)	ATPase 4, plasma membrane-type-like(LOC113331430)
aldehyde dehydrogenase 22A1-like(LOC113358122)	ATPase family AAA domain-containing protein 1-B-like(LOC113303603)
aldehyde dehydrogenase family 2 member B4, mitochondrial-like	ATPase family AAA domain-containing protein 1-like(LOC113319674)
aldehyde dehydrogenase family 2 member B4, mitochondrial-like(LOC113282497)	ATPase family AAA domain-containing protein 3-like(LOC113357028)
aldehyde dehydrogenase family 2 member B4, mitochondrial-like(LOC113328381)	ATP-citrate synthase beta chain protein 2(LOC113346902)
aldehyde dehydrogenase family 2 member B4, mitochondrial-like(LOC113333532)	ATP-dependent (S)-NAD(P)H-hydrate dehydratase-like(LOC113273035)
aldehyde dehydrogenase family 2 member B7, mitochondrial-like(LOC113297914)	ATP-dependent 6-phosphofructokinase 5, chloroplastic-like
aldehyde dehydrogenase family 2 member B7, mitochondrial-like(LOC113340968)	ATP-dependent 6-phosphofructokinase 5, chloroplastic-like(LOC113281634)
aldehyde dehydrogenase family 2 member C4-like	ATP-dependent 6-phosphofructokinase 5, chloroplastic-like(LOC113298009)
aldehyde dehydrogenase family 2 member C4-like(LOC113348311)	ATP-dependent Clp protease proteolytic subunit 4, chloroplastic-like
aldehyde dehydrogenase family 2 member C4-like(LOC113349052)	ATP-dependent Clp protease proteolytic subunit 4, chloroplastic-like(LOC113301803)
aldehyde dehydrogenase family 3 member F1-like(LOC113313787)	ATP-dependent Clp protease proteolytic subunit-related protein 4, chloroplastic-like(LOC113297281)
aldehyde dehydrogenase family 7 member B4-like	ATP-dependent DNA helicase PIF1-like(LOC113281550)
aldehyde dehydrogenase family 7 member B4-like(LOC113332085)	ATP-dependent DNA helicase PIF1-like(LOC113286979)
aldehyde dehydrogenase family 7 member B4-like(LOC113337233)	ATP-dependent DNA helicase PIF1-like(LOC113318613)
aldehyde oxidase GLOX1-like	ATP-dependent DNA helicase PIF1-like(LOC113331280)
aldehyde oxidase GLOX1-like	ATP-dependent DNA helicase PIF1-like(LOC113351472)
aldehyde oxidase GLOX1-like	ATP-dependent DNA helicase PIF1-like(LOC113355059)
aldehyde oxidase GLOX1-like(LOC113297674)	ATP-dependent DNA helicase PIF1-like(LOC113359042)
aldehyde oxidase GLOX1-like(LOC113309381)	ATP-dependent DNA helicase PIF2-like(LOC113360001)
aldehyde oxidase GLOX1-like(LOC113335153)	ATP-dependent DNA helicase PIF4-like(LOC113332850)
aldehyde oxidase GLOX1-like(LOC113335240)	ATP-dependent DNA helicase pif1-like(LOC113306292)
aldehyde oxidase GLOX1-like(LOC113358864)	ATP-dependent DNA helicase pif1-like(LOC113355393)
aldehyde oxidase GLOX1-like(LOC113362229)	ATP-dependent DNA helicase pif1-like(LOC113359351)
aldehyde oxidase GLOX1-like(LOC113362231)	ATP-dependent DNA helicase Q-like 4A(LOC113283383)
aldehyde oxidase GLOX-like	ATP-dependent DNA helicase Q-like SIM(LOC113349653)
aldehyde oxidase GLOX-like(LOC113331119)	ATP-dependent helicase rhp16-like(LOC113303817)
aldehyde oxidase GLOX-like(LOC113332881)	ATP-dependent RNA helicase DBP2-like(LOC113303966)
aldehyde oxidase GLOX-like(LOC113350734)	ATP-dependent RNA helicase DEAH13-like
alkaline ceramidase-like(LOC113314121)	ATP-dependent RNA helicase DEAH13-like(LOC113313852)
alkaline/neutral invertase A, mitochondrial-like(LOC113332288)	ATP-dependent RNA helicase DEAH13-like(LOC113317783)
alkane hydroxylase MAH1-like	ATP-dependent RNA helicase SUV3, mitochondrial-like(LOC113350052)
alkane hydroxylase MAH1-like	ATP-dependent zinc metalloprotease FTSH 11, chloroplastic/mitochondrial-like(LOC113340002)
alkane hydroxylase MAH1-like(LOC113273723)	ATP-dependent zinc metalloprotease FTSH 12, chloroplastic-like
alkane hydroxylase MAH1-like(LOC113290417)	ATP-dependent zinc metalloprotease FTSH 4, mitochondrial-like(LOC113350573)
alkane hydroxylase MAH1-like(LOC113290425)	ATP-dependent zinc metalloprotease FTSH 4, mitochondrial-like(LOC113352348)
alkane hydroxylase MAH1-like(LOC113305351)	ATP-dependent zinc metalloprotease FTSH 5, mitochondrial-like
alkane hydroxylase MAH1-like(LOC113331868)	ATP-dependent zinc metalloprotease FTSH 5, mitochondrial-like
alkane hydroxylase MAH1-like(LOC113337700)	ATP-dependent zinc metalloprotease FTSH 5, mitochondrial-like(LOC113351191)
alkylated DNA repair protein ALKBH8 homolog	ATP-dependent zinc metalloprotease FTSH 5, mitochondrial-like(LOC113352902)
alkylated DNA repair protein ALKBH8 homolog(LOC113350487)	ATP-dependent zinc metalloprotease FTSH 7, chloroplastic-like(LOC113310012)
allene oxide cyclase, chloroplastic-like(LOC113282007)	AT-rich interactive domain-containing protein 1-like(LOC113354073)
allene oxide synthase 1, chloroplastic-like	AT-rich interactive domain-containing protein 4-like(LOC113340005)
allene oxide synthase 1, chloroplastic-like(LOC113294602)	AT-rich interactive domain-containing protein 5-like(LOC113299468)
allene oxide synthase 1, chloroplastic-like(LOC113330566)	AUGMIN subunit 2-like(LOC113320097)
allene oxide synthase 1, chloroplastic-like(LOC113353517)	autophagy-related protein 16-like(LOC113341935)
alpha N-terminal protein methyltransferase 1-like(LOC113280837)	autophagy-related protein 18a-like(LOC113340551)
alpha/beta hydrolase domain-containing protein 17B-like(LOC113282224)	autophagy-related protein 18h-like(LOC113284160)
alpha/beta hydrolase domain-containing protein 17B-like(LOC113297447)	autophagy-related protein 3-like(LOC113302476)
alpha/beta-gliadin A-II-like(LOC113294829)	autophagy-related protein 8C-like(LOC113348548)
alpha-1,3-mannosyl-glycoprotein 2-beta-N-acetylglucosaminyltransferase-like(LOC113357026)	autophagy-related protein 8f-like(LOC113331138)
alpha-1,4 glucan phosphorylase L isozyme, chloroplastic/amyloplastic-like	autophagy-related protein 9-like
alpha-1,4 glucan phosphorylase L isozyme, chloroplastic/amyloplastic-like(LOC113300201)	autophagy-related protein 9-like
alpha-1,6-mannosyl-glycoprotein 2-beta-N-acetylglucosaminyltransferase-like(LOC113336956)	auxin response factor 17-like(LOC113300529)
alpha-1-purothionin-like	auxin response factor 18-like
alpha-1-purothionin-like(LOC113344465)	auxin response factor 18-like(LOC113310429)
alpha-aminoadipic semialdehyde synthase-like	auxin response factor 18-like(LOC113322211)
alpha-aminoadipic semialdehyde synthase-like(LOC113339287)	auxin response factor 19-like(LOC113358798)
alpha-amylase 3, chloroplastic-like(LOC113331405)	auxin response factor 2B-like(LOC113361649)
alpha-dioxygenase 2-like(LOC113275454)	auxin response factor 4-like(LOC113298515)
alpha-dioxygenase 2-like(LOC113277622)	auxin response factor 5-like
alpha-galactosidase-like(LOC113299660)	auxin response factor 5-like(LOC113357651)
alpha-glucan water dikinase, chloroplastic-like(LOC113300111)	auxin-induced protein 22D-like(LOC113347237)
alpha-glucosidase-like	auxin-induced protein 6B-like(LOC113305517)
alpha-glucosidase-like(LOC113287448)	auxin-induced protein PCNT115-like
alpha-glucosidase-like(LOC113351300)	auxin-induced protein PCNT115-like(LOC113278379)
alpha-ketoglutarate-dependent dioxygenase alkB homolog 6-like(LOC113310493)	auxin-repressed 12.5 kDa protein-like(LOC113307567)
alpha-ketoglutarate-dependent dioxygenase alkB-like(LOC113281071)	auxin-responsive protein IAA14-like(LOC113350045)
alpha-L-fucosidase 1-like(LOC113272197)	auxin-responsive protein IAA16(LOC113347238)
alpha-mannosidase I MNS4-like(LOC113335486)	auxin-responsive protein SAUR36-like(LOC113273205)
alpha-mannosidase I MNS4-like(LOC113347235)	auxin-responsive protein SAUR50-like(LOC113289915)
alpha-mannosidase-like	auxin-responsive protein SAUR50-like(LOC113361707)
alpha-mannosidase-like(LOC113326414)	auxin-responsive protein SAUR78-like(LOC113325940)
alpha-mannosidase-like(LOC113339682)	B2 protein-like(LOC113277340)
alpha-N-acetylglucosaminidase-like(LOC113319542)	B3 domain-containing protein At3g11580-like(LOC113320408)
alpha-protein kinase 1-like(LOC113282205)	B3 domain-containing protein At3g19184-like(LOC113353208)
alpha-xylosidase 1-like(LOC113308178)	B3 domain-containing protein At5g42700-like
alpha-xylosidase 1-like(LOC113321893)	B3 domain-containing protein At5g42700-like(LOC113326295)
aluminum-activated malate transporter 10-like	B3 domain-containing protein Os01g0234100-like
aluminum-activated malate transporter 10-like(LOC113304767)	B3 domain-containing protein Os01g0234100-like
aluminum-activated malate transporter 10-like(LOC113321647)	B3 domain-containing protein Os01g0234100-like(LOC113292933)
aluminum-activated malate transporter 10-like(LOC113339861)	B3 domain-containing protein Os01g0234100-like(LOC113327855)
aluminum-activated malate transporter 12-like(LOC113275172)	B3 domain-containing protein Os01g0234100-like(LOC113337102)
aluminum-activated malate transporter 12-like(LOC113283323)	B3 domain-containing protein Os01g0723500-like
aluminum-activated malate transporter 2-like(LOC113313914)	B3 domain-containing protein Os01g0723500-like(LOC113273437)
aluminum-activated malate transporter 2-like(LOC113324846)	B3 domain-containing protein Os01g0723500-like(LOC113313130)
aluminum-activated malate transporter 2-like(LOC113338253)	B3 domain-containing protein Os03g0120900-like(LOC113297451)
aluminum-activated malate transporter 6-like(LOC113299186)	B3 domain-containing protein Os03g0619600-like(LOC113316475)
amino acid permease 3-like	B3 domain-containing protein Os03g0619800-like
amino acid permease 3-like(LOC113346426)	B3 domain-containing protein Os03g0620400-like(LOC113297770)
amino acid permease 3-like(LOC113356424)	B3 domain-containing protein Os06g0194400-like(LOC113328556)
amino acid permease 3-like(LOC113356425)	B3 domain-containing protein Os07g0679700-like
amino acid permease 4-like	B3 domain-containing protein Os07g0679700-like(LOC113357859)
amino acid permease 4-like	B3 domain-containing protein Os11g0197600-like(LOC113278530)
amino acid permease 4-like(LOC113322392)	B3 domain-containing protein Os11g0197600-like(LOC113341021)
amino acid permease 4-like(LOC113340035)	B3 domain-containing protein REM16-like(LOC113356519)
amino acid permease 6-like	B3 domain-containing protein REM9-like
amino acid permease 6-like(LOC113336930)	B3 domain-containing protein REM9-like
amino acid permease 6-like(LOC113357274)	B3 domain-containing transcription factor VRN1-like
amino acid permease 8-like	B3 domain-containing transcription factor VRN1-like
amino acid permease 8-like(LOC113296378)	B3 domain-containing transcription factor VRN1-like(LOC113278756)
amino acid permease 8-like(LOC113300551)	B3 domain-containing transcription factor VRN1-like(LOC113291081)
amino acid permease 8-like(LOC113316438)	B3 domain-containing transcription factor VRN1-like(LOC113311758)
amino acid permease 8-like(LOC113319224)	B3 domain-containing transcription factor VRN1-like(LOC113320958)
amino acid permease 8-like(LOC113356052)	B3 domain-containing transcription factor VRN1-like(LOC113330119)
amino acid transporter AVT1A(LOC113304653)	B3 domain-containing transcription factor VRN1-like(LOC113360755)
amino acid transporter AVT1A-like(LOC113294871)	BAG family molecular chaperone regulator 1-like(LOC113300038)
amino acid transporter AVT1C-like(LOC113298649)	BAG family molecular chaperone regulator 5, mitochondrial-like(LOC113333787)
amino acid transporter AVT1H-like	BAHD acyltransferase DCR-like
amino acid transporter AVT1H-like(LOC113360094)	BAHD acyltransferase DCR-like(LOC113304294)
amino acid transporter AVT1I-like(LOC113272712)	basic 7S globulin 2-like
amino acid transporter AVT1J-like	basic 7S globulin 2-like(LOC113343222)
amino acid transporter AVT6A-like	basic 7S globulin 2-like(LOC113352020)
amino acid transporter AVT6C-like	basic 7S globulin 2-like(LOC113355165)
aminoacylase-1A-like(LOC113361498)	basic 7S globulin-like
aminodeoxychorismate synthase, chloroplastic-like(LOC113298898)	basic 7S globulin-like
ammonium transporter 1 member 3-like	basic 7S globulin-like
ammonium transporter 1 member 3-like	basic 7S globulin-like
ammonium transporter 1 member 3-like(LOC113314157)	basic 7S globulin-like
ammonium transporter 1 member 3-like(LOC113320253)	basic 7S globulin-like
ammonium transporter 2-like	basic 7S globulin-like(LOC113294398)
ammonium transporter 2-like(LOC113313606)	basic 7S globulin-like(LOC113311324)
ammonium transporter 3 member 3-like	basic 7S globulin-like(LOC113315787)
ammonium transporter 3 member 3-like(LOC113359224)	basic 7S globulin-like(LOC113340197)
AMP deaminase-like	basic 7S globulin-like(LOC113340590)
AMP deaminase-like(LOC113310273)	basic 7S globulin-like(LOC113350131)
AMP deaminase-like(LOC113318644)	basic 7S globulin-like(LOC113355592)
AMP deaminase-like(LOC113331411)	basic 7S globulin-like(LOC113358351)
AMSH-like ubiquitin thioesterase 3(LOC113325058)	basic 7S globulin-like(LOC113358359)
anaphase-promoting complex subunit 10-like(LOC113285985)	basic 7S globulin-like(LOC113358366)
anaphase-promoting complex subunit 1-like(LOC113310274)	basic 7S globulin-like(LOC113358377)
anaphase-promoting complex subunit 5-like(LOC113301850)	basic blue protein-like(LOC113333507)
ankyrin repeat and SAM domain-containing protein 3-like(LOC113275744)	basic blue protein-like(LOC113362096)
ankyrin repeat and SAM domain-containing protein 6-like(LOC113273293)	basic form of pathogenesis-related protein 1-like
ankyrin repeat and SAM domain-containing protein 6-like(LOC113334888)	basic form of pathogenesis-related protein 1-like(LOC113293656)
ankyrin repeat and SAM domain-containing protein 6-like(LOC113358264)	basic form of pathogenesis-related protein 1-like(LOC113314347)
ankyrin repeat and SOCS box protein 14-like	basic helix-loop-helix protein A-like(LOC113357352)
ankyrin repeat and SOCS box protein 14-like(LOC113342466)	basic leucine zipper 19-like
ankyrin repeat domain-containing protein 13C	basic leucine zipper 19-like(LOC113336245)
ankyrin repeat domain-containing protein 13C(LOC113331789)	basic leucine zipper 19-like(LOC113336261)
ankyrin repeat domain-containing protein 2A-like(LOC113281284)	basic transcription factor 3-like(LOC113333763)
ankyrin repeat domain-containing protein 2A-like(LOC113323072)	bax inhibitor 1-like(LOC113302571)
ankyrin repeat domain-containing protein 2-like(LOC113282556)	B-box zinc finger protein 21-like(LOC113289319)
ankyrin repeat domain-containing protein 30A-like(LOC113322216)	B-cell receptor-associated protein 31-like(LOC113287985)
ankyrin repeat domain-containing protein 65-like(LOC113326897)	BEL1-like homeodomain protein 11(LOC113349814)
ankyrin repeat domain-containing protein, chloroplastic-like(LOC113280012)	BEL1-like homeodomain protein 7
ankyrin repeat-containing protein At2g01680-like	BEL1-like homeodomain protein 7(LOC113349813)
ankyrin repeat-containing protein At2g01680-like(LOC113275335)	benzyl alcohol O-benzoyltransferase-like
ankyrin repeat-containing protein At5g02620-like	benzyl alcohol O-benzoyltransferase-like(LOC113301919)
ankyrin repeat-containing protein At5g02620-like	benzyl alcohol O-benzoyltransferase-like(LOC113348288)
ankyrin repeat-containing protein At5g02620-like(LOC113273502)	berberine bridge enzyme-like 23(LOC113347689)
ankyrin repeat-containing protein At5g02620-like(LOC113310495)	berberine bridge enzyme-like 23(LOC113355806)
ankyrin repeat-containing protein At5g02620-like(LOC113314458)	berberine bridge enzyme-like 26
ankyrin repeat-containing protein At5g02620-like(LOC113349204)	berberine bridge enzyme-like 26(LOC113340878)
ankyrin repeat-containing protein At5g02620-like(LOC113353337)	berberine bridge enzyme-like 8(LOC113281386)
ankyrin repeat-containing protein At5g02620-like(LOC113362499)	berberine bridge enzyme-like 8(LOC113282805)
ankyrin repeat-containing protein BDA1-like(LOC113290595)	berberine bridge enzyme-like 8(LOC113326933)
ankyrin repeat-containing protein BDA1-like(LOC113341737)	bet1-like SNARE 1-1(LOC113290018)
ankyrin repeat-containing protein BDA1-like(LOC113351031)	beta-(1,2)-xylosyltransferase-like(LOC113336852)
ankyrin repeat-containing protein BDA1-like(LOC113353290)	beta-(1,2)-xylosyltransferase-like(LOC113348483)
ankyrin repeat-containing protein ITN1-like	beta-adaptin-like protein C(LOC113319716)
ankyrin repeat-containing protein ITN1-like(LOC113271957)	beta-amylase 1, chloroplastic(LOC113319053)
ankyrin repeat-containing protein ITN1-like(LOC113304403)	beta-amylase 3, chloroplastic-like(LOC113302616)
ankyrin repeat-containing protein ITN1-like(LOC113332562)	beta-amyrin 28-monooxygenase-like(LOC113279768)
ankyrin repeat-containing protein NPR4-like	beta-amyrin 28-monooxygenase-like(LOC113326676)
ankyrin repeat-containing protein NPR4-like(LOC113332053)	beta-amyrin 28-monooxygenase-like(LOC113338734)
ankyrin repeat-containing protein NPR4-like(LOC113339238)	beta-Amyrin Synthase 1-like(LOC113353971)
ankyrin-1-like	beta-amyrin synthase-like
ankyrin-1-like(LOC113343185)	beta-amyrin synthase-like
ankyrin-1-like(LOC113359091)	beta-amyrin synthase-like(LOC113298951)
ankyrin-3-like(LOC113273374)	beta-amyrin synthase-like(LOC113358745)
ankyrin-3-like(LOC113289801)	beta-catenin-like protein 1(LOC113303216)
annexin D1-like(LOC113336156)	beta-D-glucosyl crocetin beta-1,6-glucosyltransferase-like(LOC113337545)
annexin D2-like(LOC113336157)	beta-D-glucosyl crocetin beta-1,6-glucosyltransferase-like(LOC113337565)
annexin D4-like(LOC113308559)	beta-fructofuranosidase, insoluble isoenzyme 1-like
annexin D5-like(LOC113319528)	beta-fructofuranosidase, insoluble isoenzyme 1-like(LOC113310830)
annexin-like protein RJ4(LOC113320595)	beta-fructofuranosidase, insoluble isoenzyme 1-like(LOC113320712)
anoctamin-like protein Os01g0706700	beta-fructofuranosidase, insoluble isoenzyme CWINV1-like
anoctamin-like protein Os01g0706700(LOC113347930)	beta-fructofuranosidase, insoluble isoenzyme CWINV1-like(LOC113319295)
anoctamin-like protein Os01g0706700(LOC113349446)	beta-galactosidase 10-like(LOC113346238)
anthocyanidin 3-O-glucoside 2''-O-glucosyltransferase-like(LOC113360678)	beta-galactosidase 17-like(LOC113350570)
anthocyanidin 3-O-glucosyltransferase 7-like(LOC113272402)	beta-galactosidase 3-like(LOC113355341)
anthocyanidin 3-O-glucosyltransferase 7-like(LOC113272404)	beta-galactosidase-like
anthocyanidin 3-O-glucosyltransferase 7-like(LOC113299339)	beta-galactosidase-like
anthocyanidin reductase ((2S)-flavan-3-ol-forming)-like	beta-galactosidase-like(LOC113347869)
anthocyanidin reductase ((2S)-flavan-3-ol-forming)-like	beta-glucosidase 11-like(LOC113323913)
anthocyanidin reductase ((2S)-flavan-3-ol-forming)-like(LOC113318553)	beta-glucosidase 12-like
anthocyanidin reductase ((2S)-flavan-3-ol-forming)-like(LOC113348609)	beta-glucosidase 12-like(LOC113320551)
anthrax toxin receptor 1-like(LOC113339788)	beta-glucosidase 12-like(LOC113324569)
anti-H(O) lectin 1-like(LOC113328525)	beta-glucosidase 22-like(LOC113338042)
antimicrobial peptide 1-like	beta-glucosidase 40-like(LOC113299578)
antimicrobial peptide 1-like(LOC113329167)	beta-glucosidase 42-like(LOC113284539)
antimicrobial peptide 1-like(LOC113340598)	beta-glucosidase 44-like(LOC113301784)
antimicrobial peptide 1-like(LOC113340602)	beta-glucosidase 44-like(LOC113322572)
antimicrobial peptide 1-like(LOC113352847)	beta-glucosidase BoGH3B-like
anti-sigma-I factor RsgI2-like	beta-glucosidase BoGH3B-like
anti-sigma-I factor RsgI2-like(LOC113347022)	beta-glucosidase BoGH3B-like
anti-sigma-I factor RsgI6-like(LOC113285330)	beta-glucosidase BoGH3B-like(LOC113307901)
anti-sigma-I factor RsgI6-like(LOC113285333)	beta-glucosidase BoGH3B-like(LOC113315859)
anti-sigma-I factor RsgI6-like(LOC113286967)	beta-glucosidase BoGH3B-like(LOC113320717)
anti-sigma-I factor RsgI6-like(LOC113326356)	beta-glucosidase BoGH3B-like(LOC113320844)
anti-sigma-I factor RsgI-like(LOC113276035)	beta-glucuronosyltransferase GlcAT14A-like
AP-1 complex subunit mu-2-like(LOC113318596)	beta-glucuronosyltransferase GlcAT14A-like(LOC113303109)
AP-1 complex subunit sigma-1(LOC113278087)	beta-glucuronosyltransferase GlcAT14A-like(LOC113358659)
AP-1 complex subunit sigma-1-like(LOC113356744)	beta-glucuronosyltransferase GlcAT14B-like(LOC113318268)
AP-2 complex subunit sigma-like(LOC113290199)	betaine aldehyde dehydrogenase 1, chloroplastic-like(LOC113276374)
AP2/ERF and B3 domain-containing transcription factor At1g50680-like(LOC113357941)	beta-xylosidase/alpha-L-arabinofuranosidase 2-like(LOC113282677)
AP2-like ethylene-responsive transcription factor AIL1	bifunctional dethiobiotin synthetase/7,8-diamino-pelargonic acid aminotransferase, mitochondrial-like(LOC113297725)
AP2-like ethylene-responsive transcription factor PLT1	bifunctional monothiol glutaredoxin-S16, chloroplastic-like(LOC113320218)
AP-3 complex subunit delta-like(LOC113275389)	bifunctional protein FolD 4, chloroplastic-like
AP-3 complex subunit delta-like(LOC113282230)	bifunctional protein FolD 4, chloroplastic-like(LOC113324046)
AP-4 complex subunit sigma-like(LOC113299584)	bifunctional riboflavin kinase/FMN phosphatase-like(LOC113280955)
AP-4 complex subunit sigma-like(LOC113302489)	bifunctional TH2 protein, mitochondrial-like(LOC113273941)
AP-5 complex subunit mu-like(LOC113317894)	bifunctional TH2 protein, mitochondrial-like(LOC113276259)
AP-5 complex subunit mu-like(LOC113350145)	binding partner of ACD11 1-like(LOC113281622)
apoptosis-inducing factor 2-like	biogenesis of lysosome-related organelles complex 1 subunit 2-like(LOC113292586)
apoptosis-inducing factor 2-like(LOC113302573)	biotin carboxyl carrier protein of acetyl-CoA carboxylase-like(LOC113341028)
apoptosis-inducing factor 2-like(LOC113307867)	blue copper protein-like(LOC113330730)
apoptosis-inducing factor homolog B-like(LOC113323552)	branched-chain-amino-acid aminotransferase 2, chloroplastic-like(LOC113285924)
aquaporin TIP1-3-like	BRCA1-associated RING domain protein 1-like(LOC113303164)
arabinogalactan protein 13-like(LOC113310215)	brefeldin A-inhibited guanine nucleotide-exchange protein 2-like(LOC113275095)
arabinogalactan protein 23-like(LOC113323630)	bromo and FHA domain-containing protein DDB_G0267958-like(LOC113358281)
arabinosyltransferase RRA2-like	bromodomain and WD repeat-containing protein 3-like(LOC113333812)
arabinosyltransferase RRA2-like(LOC113296433)	bromodomain-containing protein DDB_G0270170-like
arabinosyltransferase XEG113-like(LOC113322701)	bromodomain-containing protein DDB_G0270170-like(LOC113289804)
ARF guanine-nucleotide exchange factor GNL2-like	bromodomain-containing protein DDB_G0270170-like(LOC113314044)
ARF guanine-nucleotide exchange factor GNL2-like	bromodomain-containing protein DDB_G0278469-like(LOC113335578)
ARF guanine-nucleotide exchange factor GNL2-like(LOC113284062)	BTB/POZ and MATH domain-containing protein 2-like(LOC113280121)
ARF guanine-nucleotide exchange factor GNL2-like(LOC113316139)	BTB/POZ and MATH domain-containing protein 2-like(LOC113345394)
ARF guanine-nucleotide exchange factor GNOM-like(LOC113301814)	BTB/POZ and MATH domain-containing protein 3-like(LOC113296383)
arginase 1, mitochondrial(LOC113305926)	BTB/POZ and MATH domain-containing protein 3-like(LOC113305477)
arginine--tRNA ligase, chloroplastic/mitochondrial-like(LOC113315991)	BTB/POZ and MATH domain-containing protein 3-like(LOC113359431)
arginine--tRNA ligase, chloroplastic/mitochondrial-like(LOC113333110)	BTB/POZ and MATH domain-containing protein 3-like(LOC113359432)
arginine--tRNA ligase, cytoplasmic-like(LOC113319272)	BTB/POZ and TAZ domain-containing protein 1-like(LOC113337897)
ARM REPEAT PROTEIN INTERACTING WITH ABF2-like	BTB/POZ and TAZ domain-containing protein 1-like(LOC113341458)
ARM REPEAT PROTEIN INTERACTING WITH ABF2-like(LOC113350111)	BTB/POZ and TAZ domain-containing protein 1-like(LOC113341839)
armadillo repeat-containing protein 4	BTB/POZ domain and ankyrin repeat-containing protein NPR1-like(LOC113349550)
armadillo repeat-containing protein 4(LOC113276112)	BTB/POZ domain-containing protein At1g01640-like(LOC113324158)
armadillo repeat-containing protein 6-like(LOC113289463)	BTB/POZ domain-containing protein At1g30440-like(LOC113279397)
armadillo repeat-containing protein 8-like(LOC113310407)	BTB/POZ domain-containing protein At1g67900-like
arogenate dehydratase/prephenate dehydratase 2, chloroplastic-like(LOC113360360)	BTB/POZ domain-containing protein At1g67900-like(LOC113299514)
arogenate dehydrogenase 1, chloroplastic-like(LOC113320481)	BTB/POZ domain-containing protein At1g67900-like(LOC113341907)
aromatic aminotransferase ISS1-like(LOC113303656)	BTB/POZ domain-containing protein At2g04740-like(LOC113302925)
asparagine synthetase [glutamine-hydrolyzing] 1(LOC113277800)	BTB/POZ domain-containing protein At2g24240-like(LOC113334079)
asparagine synthetase [glutamine-hydrolyzing]-like(LOC113310290)	BTB/POZ domain-containing protein At2g30600-like(LOC113356996)
asparagine--tRNA ligase, cytoplasmic 2-like	BTB/POZ domain-containing protein At3g05675-like(LOC113301492)
asparagine--tRNA ligase, cytoplasmic 2-like(LOC113283878)	BTB/POZ domain-containing protein At3g08570-like
aspartate carbamoyltransferase, chloroplastic-like(LOC113282852)	BTB/POZ domain-containing protein At3g08570-like(LOC113311107)
aspartate, glycine, lysine and serine-rich protein-like	BTB/POZ domain-containing protein At3g19850-like(LOC113303292)
aspartate, glycine, lysine and serine-rich protein-like(LOC113294928)	BTB/POZ domain-containing protein At3g50780-like(LOC113340765)
aspartate, glycine, lysine and serine-rich protein-like(LOC113338019)	BTB/POZ domain-containing protein At3g56230-like
aspartate-semialdehyde dehydrogenase-like(LOC113335221)	BTB/POZ domain-containing protein At3g56230-like(LOC113306451)
aspartate--tRNA ligase, chloroplastic/mitochondrial-like(LOC113331996)	BTB/POZ domain-containing protein At3g56230-like(LOC113309043)
aspartic proteinase CDR1-like	BTB/POZ domain-containing protein At3g56230-like(LOC113337991)
aspartic proteinase CDR1-like	BTB/POZ domain-containing protein At5g03250-like
aspartic proteinase CDR1-like	BTB/POZ domain-containing protein At5g03250-like(LOC113308973)
aspartic proteinase CDR1-like	BTB/POZ domain-containing protein At5g17580-like
aspartic proteinase CDR1-like	BTB/POZ domain-containing protein At5g17580-like(LOC113329033)
aspartic proteinase CDR1-like(LOC113272775)	BTB/POZ domain-containing protein At5g48130-like(LOC113333149)
aspartic proteinase CDR1-like(LOC113275593)	BTB/POZ domain-containing protein At5g48800-like
aspartic proteinase CDR1-like(LOC113278723)	BTB/POZ domain-containing protein At5g48800-like(LOC113289607)
aspartic proteinase CDR1-like(LOC113280053)	BTB/POZ domain-containing protein FBL11-like(LOC113320300)
aspartic proteinase CDR1-like(LOC113280065)	BTB/POZ domain-containing protein SR1IP1-like
aspartic proteinase CDR1-like(LOC113280248)	BTB/POZ domain-containing protein SR1IP1-like
aspartic proteinase CDR1-like(LOC113280621)	BTB/POZ domain-containing protein SR1IP1-like(LOC113287547)
aspartic proteinase CDR1-like(LOC113280627)	BTB/POZ domain-containing protein SR1IP1-like(LOC113288607)
aspartic proteinase CDR1-like(LOC113293949)	BURP domain protein RD22-like(LOC113318668)
aspartic proteinase CDR1-like(LOC113305247)	bystin-like(LOC113309910)
aspartic proteinase CDR1-like(LOC113310675)	bZIP transcription factor 17-like(LOC113309505)
aspartic proteinase CDR1-like(LOC113311391)	bZIP transcription factor 17-like(LOC113322974)
aspartic proteinase CDR1-like(LOC113311506)	bZIP transcription factor 27-like(LOC113288977)
aspartic proteinase CDR1-like(LOC113325355)	C2 and GRAM domain-containing protein At1g03370-like(LOC113288208)
aspartic proteinase CDR1-like(LOC113328005)	C2 and GRAM domain-containing protein At1g03370-like(LOC113301770)
aspartic proteinase CDR1-like(LOC113328412)	C2 domain-containing protein At1g53590-like(LOC113289726)
aspartic proteinase CDR1-like(LOC113340868)	cadmium/zinc-transporting ATPase HMA2-like(LOC113335140)
aspartic proteinase CDR1-like(LOC113341225)	caffeic acid 3-O-methyltransferase-like(LOC113286544)
aspartic proteinase CDR1-like(LOC113343107)	caffeic acid 3-O-methyltransferase-like(LOC113298729)
aspartic proteinase CDR1-like(LOC113359143)	caffeoylshikimate esterase-like
aspartic proteinase CDR1-like(LOC113359293)	caffeoylshikimate esterase-like(LOC113281328)
aspartic proteinase nepenthesin-1-like	caffeoylshikimate esterase-like(LOC113287644)
aspartic proteinase nepenthesin-1-like	caffeoylshikimate esterase-like(LOC113322649)
aspartic proteinase nepenthesin-1-like(LOC113272049)	caffeoylshikimate esterase-like(LOC113323184)
aspartic proteinase nepenthesin-1-like(LOC113327905)	caffeoylshikimate esterase-like(LOC113331001)
aspartic proteinase nepenthesin-1-like(LOC113327944)	calcineurin subunit B-like(LOC113293629)
aspartic proteinase nepenthesin-1-like(LOC113329079)	calcineurin subunit B-like(LOC113293630)
aspartic proteinase nepenthesin-1-like(LOC113351860)	calcineurin-binding protein 1-like(LOC113348071)
aspartic proteinase nepenthesin-2-like	calcium sensing receptor, chloroplastic-like
aspartic proteinase nepenthesin-2-like	calcium sensing receptor, chloroplastic-like(LOC113318373)
aspartic proteinase nepenthesin-2-like	calcium uniporter protein 2, mitochondrial-like(LOC113294385)
aspartic proteinase nepenthesin-2-like	calcium uniporter protein 2, mitochondrial-like(LOC113296734)
aspartic proteinase nepenthesin-2-like	calcium uniporter protein 6, mitochondrial-like(LOC113309368)
aspartic proteinase nepenthesin-2-like(LOC113273257)	calcium uptake protein, mitochondrial-like
aspartic proteinase nepenthesin-2-like(LOC113311343)	calcium uptake protein, mitochondrial-like(LOC113348408)
aspartic proteinase nepenthesin-2-like(LOC113311388)	calcium-binding protein CP1-like(LOC113332772)
aspartic proteinase nepenthesin-2-like(LOC113315936)	calcium-dependent protein kinase 14-like(LOC113293971)
aspartic proteinase nepenthesin-2-like(LOC113332792)	calcium-dependent protein kinase 26-like(LOC113299053)
aspartic proteinase nepenthesin-2-like(LOC113357810)	calcium-dependent protein kinase 26-like(LOC113357002)
aspartic proteinase nepenthesin-2-like(LOC113359144)	calcium-dependent protein kinase 29-like(LOC113289012)
aspartic proteinase PCS1-like	calcium-dependent protein kinase 29-like(LOC113340132)
aspartic proteinase PCS1-like	calcium-dependent protein kinase 2-like
aspartic proteinase PCS1-like	calcium-dependent protein kinase 2-like(LOC113304999)
aspartokinase 2, chloroplastic-like(LOC113281164)	calcium-dependent protein kinase 2-like(LOC113348580)
aspartyl protease family protein At5g10770-like	calcium-dependent protein kinase 30-like
ataxin-7-like protein 3(LOC113284220)	calcium-dependent protein kinase 30-like(LOC113276046)
ataxin-7-like protein 3(LOC113360991)	calcium-dependent protein kinase 6-like(LOC113326837)
ATG8-interacting protein 1-like(LOC113282972)	calcium-transporting ATPase 12, plasma membrane-type-like
AT-hook motif nuclear-localized protein 16-like(LOC113291718)	calcium-transporting ATPase 12, plasma membrane-type-like(LOC113351461)
AT-hook motif nuclear-localized protein 1-like	calcyclin-binding protein-like(LOC113287346)
AT-hook motif nuclear-localized protein 1-like(LOC113275112)	callose synthase 10-like
AT-hook motif nuclear-localized protein 1-like(LOC113304735)	callose synthase 12-like
AT-hook motif nuclear-localized protein 1-like(LOC113325440)	callose synthase 3-like
AT-hook motif nuclear-localized protein 20-like(LOC113298844)	callose synthase 3-like(LOC113287367)
AT-hook motif nuclear-localized protein 20-like(LOC113314236)	callose synthase 5-like(LOC113289969)
AT-hook motif nuclear-localized protein 25-like(LOC113278103)	callose synthase 7-like
AT-hook motif nuclear-localized protein 25-like(LOC113356769)	callose synthase 7-like(LOC113295681)
AT-hook motif nuclear-localized protein 28-like(LOC113308422)	callose synthase 7-like(LOC113299740)
AT-hook motif nuclear-localized protein 28-like(LOC113313028)	callose synthase 9-like(LOC113309419)
ATP phosphoribosyltransferase 2, chloroplastic-like(LOC113295332)	calmodulin binding protein PICBP-like(LOC113322398)
ATP synthase delta chain, chloroplastic-like(LOC113286978)	calmodulin(LOC113298359)
ATP synthase gamma chain, chloroplastic-like(LOC113317791)	calmodulin-7
ATP synthase gamma chain, chloroplastic-like(LOC113348575)	calmodulin-7(LOC113322014)
ATP synthase gamma chain-like(LOC113276545)	calmodulin-binding transcription activator 2-like(LOC113333032)
ATP synthase mitochondrial F1 complex assembly factor 1-like(LOC113287517)	calmodulin-binding transcription activator 3-like(LOC113347356)
ATP synthase mitochondrial F1 complex assembly factor 2-like(LOC113299680)	calmodulin-binding transcription activator 4-like(LOC113276653)
ATP synthase subunit b', chloroplastic-like(LOC113348968)	calmodulin-binding transcription activator 4-like(LOC113281456)
ATP synthase subunit gamma, mitochondrial-like(LOC113280971)	calmodulin-binding transcription activator 6-like(LOC113303023)
ATPase 10, plasma membrane-type-like	calmodulin-binding transcription activator 6-like(LOC113334565)
ATPase 10, plasma membrane-type-like(LOC113339307)	calmodulin-interacting protein 111-like(LOC113310960)
ATPase 4, plasma membrane-type-like(LOC113331430)	calmodulin-like(LOC113275306)
ATPase family AAA domain-containing protein 1-A-like(LOC113302070)	calmodulin-like(LOC113350521)
ATPase family AAA domain-containing protein 1-B-like	calnexin homolog 2-like
ATPase family AAA domain-containing protein 1-B-like(LOC113301531)	calnexin homolog 2-like(LOC113281298)
ATPase family AAA domain-containing protein 1-B-like(LOC113303603)	calsequestrin-1-like(LOC113279081)
ATPase family AAA domain-containing protein 1-like(LOC113319674)	calsequestrin-1-like(LOC113290839)
ATPase family AAA domain-containing protein 3-like(LOC113349815)	caltractin-like(LOC113289508)
ATP-citrate synthase beta chain protein 2-like(LOC113333005)	calumenin-B-like(LOC113299607)
ATP-dependent (S)-NAD(P)H-hydrate dehydratase-like(LOC113273035)	carbon catabolite repressor protein 4 homolog 6-like(LOC113284529)
ATP-dependent 6-phosphofructokinase 5, chloroplastic-like	carnosine N-methyltransferase-like(LOC113294720)
ATP-dependent 6-phosphofructokinase 5, chloroplastic-like(LOC113281634)	carotenoid 9,10(9',10')-cleavage dioxygenase 1-like(LOC113305042)
ATP-dependent Clp protease adapter protein CLPS1, chloroplastic-like	carotenoid 9,10(9',10')-cleavage dioxygenase 1-like(LOC113338023)
ATP-dependent Clp protease ATP-binding subunit ClpA homolog CD4B, chloroplastic	casparian strip membrane protein 3-like(LOC113308234)
ATP-dependent Clp protease ATP-binding subunit CLPT1, chloroplastic-like(LOC113275102)	CASP-like protein 1F1(LOC113281119)
ATP-dependent Clp protease proteolytic subunit-related protein 4, chloroplastic-like(LOC113302583)	CASP-like protein 2A1(LOC113302477)
ATP-dependent DNA helicase DDM1-like(LOC113349839)	CASP-like protein 3A1(LOC113341420)
ATP-dependent DNA helicase PIF1-like	CASP-like protein 4B1(LOC113322006)
ATP-dependent DNA helicase PIF1-like(LOC113280209)	CASP-like protein 5B3(LOC113354292)
ATP-dependent DNA helicase PIF1-like(LOC113281550)	CASP-like protein 5C1(LOC113337716)
ATP-dependent DNA helicase PIF1-like(LOC113305149)	cation/H(+) antiporter 15-like
ATP-dependent DNA helicase PIF1-like(LOC113318613)	cation/H(+) antiporter 15-like
ATP-dependent DNA helicase PIF1-like(LOC113331280)	cation/H(+) antiporter 15-like
ATP-dependent DNA helicase PIF1-like(LOC113351472)	cation/H(+) antiporter 15-like
ATP-dependent DNA helicase PIF1-like(LOC113355059)	cation/H(+) antiporter 15-like
ATP-dependent DNA helicase PIF1-like(LOC113359042)	cation/H(+) antiporter 15-like
ATP-dependent DNA helicase PIF2-like(LOC113360001)	cation/H(+) antiporter 15-like
ATP-dependent DNA helicase PIF4-like(LOC113274318)	cation/H(+) antiporter 15-like
ATP-dependent DNA helicase PIF4-like(LOC113332850)	cation/H(+) antiporter 15-like
ATP-dependent DNA helicase PIF7-like	cation/H(+) antiporter 15-like
ATP-dependent DNA helicase PIF7-like(LOC113295034)	cation/H(+) antiporter 18-like
ATP-dependent DNA helicase PIF7-like(LOC113361462)	cation/H(+) antiporter 28-like
ATP-dependent DNA helicase pif1-like(LOC113296353)	cation/H(+) antiporter 2-like
ATP-dependent DNA helicase pif1-like(LOC113306292)	cationic peroxidase 1-like
ATP-dependent DNA helicase pif1-like(LOC113330457)	cationic peroxidase 1-like(LOC113307952)
ATP-dependent DNA helicase pif1-like(LOC113350698)	cationic peroxidase 1-like(LOC113324162)
ATP-dependent DNA helicase pif1-like(LOC113355393)	cationic peroxidase 1-like(LOC113358510)
ATP-dependent DNA helicase pif1-like(LOC113359351)	CBL-interacting protein kinase 5-like
ATP-dependent DNA helicase pif1-like(LOC113360107)	CBS domain-containing protein CBSCBSPB1-like(LOC113281048)
ATP-dependent DNA helicase Q-like SIM(LOC113349653)	CBS domain-containing protein CBSX1, chloroplastic-like(LOC113346682)
ATP-dependent DNA helicase RRM3-like(LOC113290878)	CBS domain-containing protein CBSX1, chloroplastic-like(LOC113356914)
ATP-dependent RNA helicase DBP2-like(LOC113303966)	CCA tRNA nucleotidyltransferase, mitochondrial-like
ATP-dependent RNA helicase DEAH13-like	CCA tRNA nucleotidyltransferase, mitochondrial-like(LOC113311316)
ATP-dependent RNA helicase DEAH13-like(LOC113313852)	CCG-binding protein 1-like(LOC113294446)
ATP-dependent RNA helicase DEAH13-like(LOC113317783)	CCHC-type zinc finger protein CG3800-like(LOC113351834)
ATP-dependent RNA helicase eIF4A-like(LOC113346646)	CDPK-related protein kinase-like(LOC113356804)
ATP-dependent RNA helicase RhlE-like	CDT1-like protein b(LOC113343617)
ATP-dependent RNA helicase RhlE-like(LOC113296531)	cell differentiation protein rcd1-like(LOC113302024)
ATP-dependent RNA helicase SUV3, mitochondrial-like(LOC113316877)	cell division control protein 45 homolog(LOC113320461)
ATP-dependent zinc metalloprotease FTSH 10, mitochondrial-like(LOC113298816)	cell division control protein 48 homolog C-like(LOC113287516)
ATP-dependent zinc metalloprotease FTSH 10, mitochondrial-like(LOC113308832)	cell division control protein 48 homolog D(LOC113310500)
ATP-dependent zinc metalloprotease FTSH 2, chloroplastic	cell division control protein 48 homolog D-like(LOC113298642)
ATP-dependent zinc metalloprotease FTSH 4, mitochondrial-like	cell division cycle 20.2, cofactor of APC complex-like
ATP-dependent zinc metalloprotease FTSH 5, mitochondrial-like	cell division cycle 20.2, cofactor of APC complex-like(LOC113349121)
ATP-dependent zinc metalloprotease FTSH 5, mitochondrial-like	cell division cycle 20.2, cofactor of APC complex-like(LOC113349122)
ATP-dependent zinc metalloprotease FTSH 5, mitochondrial-like	cell division cycle-associated protein 7-like(LOC113294461)
ATP-dependent zinc metalloprotease FTSH 5, mitochondrial-like	cell division protein FtsZ homolog 1, chloroplastic-like(LOC113271685)
AT-rich interactive domain-containing protein 1-like	cell division protein FtsZ homolog 2-1, chloroplastic-like(LOC113310115)
AT-rich interactive domain-containing protein 1-like(LOC113353511)	cell division protein FtsZ homolog 2-2, chloroplastic-like(LOC113313799)
autophagy protein 5-like(LOC113298320)	cell number regulator 5(LOC113314263)
autophagy-related protein 16-like(LOC113341935)	cell number regulator 6-like(LOC113287190)
autophagy-related protein 18a-like	cell number regulator 8-like
autophagy-related protein 18a-like(LOC113340551)	cell number regulator 8-like(LOC113298518)
autophagy-related protein 18b-like(LOC113301846)	cell wall / vacuolar inhibitor of fructosidase 2-like
autophagy-related protein 18h-like	cell wall / vacuolar inhibitor of fructosidase 2-like(LOC113329794)
autophagy-related protein 18h-like(LOC113319338)	cell wall integrity and stress response component 1-like(LOC113353575)
autophagy-related protein 3-like(LOC113302476)	cell wall integrity protein scw1-like(LOC113301329)
autophagy-related protein 8C(LOC113305160)	cell wall protein DAN4-like(LOC113293794)
autophagy-related protein 8C-like(LOC113318759)	cellulose synthase A catalytic subunit 4 [UDP-forming]-like(LOC113317397)
autophagy-related protein 8f-like(LOC113331138)	cellulose synthase-like protein D2(LOC113301669)
auxilin-like protein 1(LOC113288277)	cellulose synthase-like protein D3
auxilin-related protein 2-like(LOC113356427)	cellulose synthase-like protein D3(LOC113355598)
auxin efflux carrier component 3-like	cellulose synthase-like protein D4
auxin response factor 18-like	cellulose synthase-like protein D4(LOC113283578)
auxin response factor 18-like	cellulose synthase-like protein E6(LOC113289966)
auxin response factor 3-like	cellulose synthase-like protein G2(LOC113278182)
auxin response factor 6-like	cellulose synthase-like protein G3(LOC113277198)
auxin response factor 8-like	cellulose synthase-like protein G3(LOC113278271)
auxin transporter-like protein 2(LOC113290568)	cellulose synthase-like protein G3(LOC113318377)
auxin-induced protein 6B-like(LOC113305517)	centromere protein C-like(LOC113303621)
auxin-repressed 12.5 kDa protein-like(LOC113287585)	centromere protein O-like
auxin-responsive protein IAA32-like	centrosomal protein of 131 kDa-like(LOC113311705)
auxin-responsive protein SAUR21-like(LOC113289949)	chalcone synthase-like(LOC113271507)
auxin-responsive protein SAUR23-like(LOC113288835)	chaperone protein ClpB3, mitochondrial-like(LOC113355945)
auxin-responsive protein SAUR23-like(LOC113289990)	chaperone protein dnaJ 11, chloroplastic-like(LOC113288895)
auxin-responsive protein SAUR24-like(LOC113357642)	chaperone protein dnaJ 15-like(LOC113298068)
auxin-responsive protein SAUR32-like(LOC113338264)	chaperone protein dnaJ 2-like
auxin-responsive protein SAUR36-like(LOC113273205)	chaperone protein dnaJ 2-like(LOC113343123)
auxin-responsive protein SAUR50-like(LOC113288826)	chaperone protein dnaJ 72-like(LOC113281101)
auxin-responsive protein SAUR50-like(LOC113289915)	chaperone protein dnaJ A6, chloroplastic-like(LOC113347336)
auxin-responsive protein SAUR50-like(LOC113312117)	chaperone protein DnaJ-like(LOC113325832)
auxin-responsive protein SAUR50-like(LOC113354251)	chaperone protein DnaK-like(LOC113331120)
auxin-responsive protein SAUR50-like(LOC113361707)	chaperone protein DnaK-like(LOC113350852)
auxin-responsive protein SAUR71-like(LOC113293559)	chaperonin 60 subunit beta 3, chloroplastic-like(LOC113348032)
auxin-responsive protein SAUR72-like(LOC113361402)	chaperonin CPN60-like 2, mitochondrial(LOC113323666)
auxin-responsive protein SAUR72-like(LOC113361439)	CHD3-type chromatin-remodeling factor PICKLE-like
auxin-responsive protein SAUR78-like(LOC113328368)	chitinase 5-like
axial regulator YABBY 5-like	chitinase 5-like(LOC113317272)
B2 protein-like(LOC113333364)	chitin-binding lectin 1-like
B3 domain-containing protein At3g19184-like(LOC113353208)	chitin-binding lectin 1-like
B3 domain-containing protein At3g19184-like(LOC113359309)	chitin-binding lectin 1-like(LOC113311314)
B3 domain-containing protein At5g24050-like	chitin-binding lectin 1-like(LOC113326053)
B3 domain-containing protein At5g24050-like(LOC113359568)	chitin-binding lectin 1-like(LOC113338236)
B3 domain-containing protein At5g26805-like(LOC113352783)	chitin-binding lectin 1-like(LOC113339614)
B3 domain-containing protein At5g42700-like	chitin-inducible gibberellin-responsive protein 1-like(LOC113304243)
B3 domain-containing protein At5g42700-like(LOC113326295)	chlorophyll a-b binding protein 8, chloroplastic-like
B3 domain-containing protein At5g42700-like(LOC113326300)	chlorophyll a-b binding protein 8, chloroplastic-like(LOC113284082)
B3 domain-containing protein At5g42700-like(LOC113339594)	chlorophyll a-b binding protein CP24, chloroplastic-like(LOC113325842)
B3 domain-containing protein Os01g0234100-like	chlorophyll a-b binding protein of LHCII type 1-like
B3 domain-containing protein Os01g0234100-like	chlorophyll a-b binding protein of LHCII type 1-like
B3 domain-containing protein Os01g0234100-like(LOC113292933)	chlorophyll a-b binding protein of LHCII type 1-like
B3 domain-containing protein Os01g0234100-like(LOC113308669)	chlorophyll a-b binding protein of LHCII type 1-like
B3 domain-containing protein Os01g0234100-like(LOC113327855)	chlorophyll a-b binding protein of LHCII type 1-like
B3 domain-containing protein Os01g0234100-like(LOC113337058)	chlorophyll a-b binding protein of LHCII type 1-like
B3 domain-containing protein Os01g0234100-like(LOC113337102)	chlorophyll a-b binding protein of LHCII type 1-like
B3 domain-containing protein Os01g0723500-like	chlorophyll a-b binding protein of LHCII type 1-like(LOC113282208)
B3 domain-containing protein Os01g0723500-like(LOC113273437)	chlorophyll a-b binding protein of LHCII type 1-like(LOC113284080)
B3 domain-containing protein Os01g0723500-like(LOC113313130)	chlorophyll a-b binding protein of LHCII type 1-like(LOC113309733)
B3 domain-containing protein Os01g0723500-like(LOC113327687)	chlorophyll a-b binding protein of LHCII type 1-like(LOC113310644)
B3 domain-containing protein Os03g0120900-like(LOC113297451)	chlorophyll a-b binding protein of LHCII type 1-like(LOC113316290)
B3 domain-containing protein Os03g0619600-like(LOC113316475)	chlorophyll a-b binding protein of LHCII type 1-like(LOC113316329)
B3 domain-containing protein Os03g0620400-like(LOC113297770)	chlorophyll a-b binding protein of LHCII type 1-like(LOC113322070)
B3 domain-containing protein Os06g0194400-like(LOC113328556)	chlorophyll a-b binding protein of LHCII type 1-like(LOC113338248)
B3 domain-containing protein Os07g0679700-like(LOC113310501)	chlorophyll a-b binding protein of LHCII type 1-like(LOC113348559)
B3 domain-containing protein Os11g0197600-like	chlorophyll(ide) b reductase NOL, chloroplastic-like(LOC113308544)
B3 domain-containing protein Os11g0197600-like(LOC113278530)	chloroplast sensor kinase, chloroplastic-like(LOC113299414)
B3 domain-containing protein Os11g0197600-like(LOC113339672)	chloroplastic import inner membrane translocase subunit HP30-2-like
B3 domain-containing protein Os11g0197600-like(LOC113361052)	chloroplastic import inner membrane translocase subunit HP30-2-like
B3 domain-containing protein REM16-like(LOC113356519)	chloroplastic import inner membrane translocase subunit HP30-2-like(LOC113271447)
B3 domain-containing transcription factor ABI3-like(LOC113344140)	chloroplastic import inner membrane translocase subunit HP30-2-like(LOC113280851)
B3 domain-containing transcription factor ABI3-like(LOC113358300)	chloroplastic import inner membrane translocase subunit HP30-2-like(LOC113309392)
B3 domain-containing transcription factor VRN1-like	chloroplastic import inner membrane translocase subunit HP30-2-like(LOC113311547)
B3 domain-containing transcription factor VRN1-like	choline monooxygenase, chloroplastic-like(LOC113358627)
B3 domain-containing transcription factor VRN1-like(LOC113272909)	chorion class B protein M3A5-like(LOC113333040)
B3 domain-containing transcription factor VRN1-like(LOC113273349)	chorismate mutase 3, chloroplastic-like
B3 domain-containing transcription factor VRN1-like(LOC113278756)	chorismate mutase 3, chloroplastic-like(LOC113300244)
B3 domain-containing transcription factor VRN1-like(LOC113286307)	chromatin accessibility complex protein 1-like(LOC113327626)
B3 domain-containing transcription factor VRN1-like(LOC113294274)	chromatin modification-related protein EAF7-like(LOC113272331)
B3 domain-containing transcription factor VRN1-like(LOC113294510)	chromatin structure-remodeling complex protein SYD-like
B3 domain-containing transcription factor VRN1-like(LOC113298205)	chromatin structure-remodeling complex protein SYD-like(LOC113338658)
B3 domain-containing transcription factor VRN1-like(LOC113311758)	chromatin-remodeling ATPase INO80-like
B3 domain-containing transcription factor VRN1-like(LOC113320958)	chromatin-remodeling ATPase INO80-like(LOC113322148)
B3 domain-containing transcription factor VRN1-like(LOC113332684)	chromobox protein homolog 7-like(LOC113273061)
BAG family molecular chaperone regulator 3-like(LOC113276307)	cilia- and flagella-associated protein 251-like(LOC113272872)
BAG family molecular chaperone regulator 5, mitochondrial-like(LOC113278968)	cilia- and flagella-associated protein 251-like(LOC113285933)
BAG family molecular chaperone regulator 5, mitochondrial-like(LOC113333787)	cilia- and flagella-associated protein 251-like(LOC113295993)
BAHD acyltransferase DCR-like	cilia- and flagella-associated protein 251-like(LOC113333635)
BAHD acyltransferase DCR-like(LOC113304294)	cilia- and flagella-associated protein 298-B-like(LOC113325442)
basic 7S globulin 2-like	cilia- and flagella-associated protein 58-like(LOC113278862)
basic 7S globulin 2-like	cingulin-like
basic 7S globulin 2-like	cingulin-like(LOC113309301)
basic 7S globulin-like	cinnamoyl-CoA reductase 1-like(LOC113310538)
basic 7S globulin-like	cinnamoyl-CoA reductase 2-like
basic 7S globulin-like	cinnamoyl-CoA reductase 2-like
basic blue protein-like(LOC113278010)	cinnamoyl-CoA reductase 2-like(LOC113289680)
basic blue protein-like(LOC113295789)	cinnamoyl-CoA reductase 2-like(LOC113299404)
basic blue protein-like(LOC113317881)	cinnamoyl-CoA reductase-like SNL6(LOC113319706)
basic blue protein-like(LOC113318018)	classical arabinogalactan protein 10-like(LOC113293322)
basic blue protein-like(LOC113361288)	classical arabinogalactan protein 11-like
basic blue protein-like(LOC113362096)	classical arabinogalactan protein 11-like(LOC113295882)
basic form of pathogenesis-related protein 1-like(LOC113285918)	classical arabinogalactan protein 4-like(LOC113334961)
basic form of pathogenesis-related protein 1-like(LOC113293656)	classical arabinogalactan protein 4-like(LOC113357312)
basic helix-loop-helix protein A-like(LOC113336870)	clathrin interactor EPSIN 1-like
basic helix-loop-helix protein A-like(LOC113357352)	clavaminate synthase-like protein At3g21360(LOC113349221)
basic leucine zipper 19-like	cleavage and polyadenylation specificity factor subunit 1-like
basic leucine zipper 19-like	cleavage and polyadenylation specificity factor subunit 1-like(LOC113275099)
basic leucine zipper 23-like	cleavage and polyadenylation specificity factor subunit 1-like(LOC113304725)
basic leucine zipper 4-like(LOC113328901)	cleavage and polyadenylation specificity factor subunit 3-II-like(LOC113282539)
basic leucine zipper 61-like(LOC113308180)	cleavage and polyadenylation specificity factor subunit 3-I-like(LOC113297540)
basic proline-rich protein-like	cleavage stimulation factor subunit 77-like
basic proline-rich protein-like(LOC113288718)	cleavage stimulation factor subunit 77-like
basic proline-rich protein-like(LOC113293493)	cleft lip and palate transmembrane protein 1 homolog(LOC113347302)
basic transcription factor 3-like(LOC113298249)	clumping factor A-like(LOC113312379)
basic transcription factor 3-like(LOC113303258)	clumping factor A-like(LOC113350924)
basic transcription factor 3-like(LOC113333763)	clumping factor A-like(LOC113354556)
bax inhibitor 1-like(LOC113297272)	clumping factor B-like
bax inhibitor 1-like(LOC113302571)	clumping factor B-like(LOC113331288)
B-box zinc finger protein 32-like(LOC113360656)	clumping factor B-like(LOC113347888)
B-cell receptor-associated protein 31-like(LOC113287985)	clumping factor B-like(LOC113351080)
beclin-1-like protein(LOC113349706)	clumping factor B-like(LOC113351978)
BEL1-like homeodomain protein 6	CMP-sialic acid transporter 2-like(LOC113286270)
BEL1-like homeodomain protein 7	CMP-sialic acid transporter 2-like(LOC113299083)
benzyl alcohol O-benzoyltransferase-like	CMP-sialic acid transporter 5-like(LOC113347527)
benzyl alcohol O-benzoyltransferase-like(LOC113301919)	c-Myc-binding protein homolog(LOC113317534)
benzyl alcohol O-benzoyltransferase-like(LOC113348288)	CO(2)-response secreted protease-like
berberine bridge enzyme-like 13(LOC113303790)	CO(2)-response secreted protease-like(LOC113322608)
berberine bridge enzyme-like 13(LOC113304726)	CO(2)-response secreted protease-like(LOC113330526)
berberine bridge enzyme-like 15(LOC113342786)	coatomer subunit alpha-1-like(LOC113357714)
berberine bridge enzyme-like 22(LOC113322411)	coatomer subunit beta-1(LOC113299364)
berberine bridge enzyme-like 23(LOC113347689)	coatomer subunit gamma-2-like(LOC113294234)
berberine bridge enzyme-like 26	coatomer subunit gamma-2-like(LOC113342155)
berberine bridge enzyme-like 26(LOC113352626)	COBRA-like protein 10
berberine bridge enzyme-like 8(LOC113281386)	COBRA-like protein 10
berberine bridge enzyme-like 8(LOC113282805)	COBRA-like protein 2(LOC113359427)
berberine bridge enzyme-like 8(LOC113303200)	COBRA-like protein 3(LOC113301272)
berberine bridge enzyme-like 8(LOC113326899)	COBRA-like protein 7
bet1-like SNARE 1-1(LOC113280295)	COBRA-like protein 7(LOC113296944)
bet1-like SNARE 1-1(LOC113290018)	COBW domain-containing protein 1-like(LOC113339738)
beta-(1,2)-xylosyltransferase-like(LOC113336852)	co-chaperone protein p23-2-like(LOC113308756)
beta-1,3-galactosyltransferase 7-like(LOC113307759)	codeine O-demethylase-like(LOC113326610)
beta-1,3-galactosyltransferase GALT1-like(LOC113281681)	codeine O-demethylase-like(LOC113329555)
beta-1,4-mannosyl-glycoprotein 4-beta-N-acetylglucosaminyltransferase-like	codeine O-demethylase-like(LOC113347640)
beta-1,4-mannosyl-glycoprotein 4-beta-N-acetylglucosaminyltransferase-like(LOC113324128)	codeine O-demethylase-like(LOC113347643)
beta-adaptin-like protein C	coiled-coil domain-containing protein 1-like
beta-adaptin-like protein C(LOC113319716)	coiled-coil domain-containing protein 1-like(LOC113295257)
beta-amylase 1, chloroplastic(LOC113319053)	coiled-coil domain-containing protein 1-like(LOC113296449)
beta-amylase 3, chloroplastic-like(LOC113302616)	coiled-coil domain-containing protein 9-like(LOC113348297)
beta-amylase 8-like	coiled-coil domain-containing protein SCD2-like(LOC113281355)
beta-amylase 8-like(LOC113297537)	coiled-coil domain-containing protein SCD2-like(LOC113310811)
beta-amyrin 28-monooxygenase-like	cold-regulated 413 plasma membrane protein 2-like
beta-amyrin 28-monooxygenase-like(LOC113272949)	cold-regulated 413 plasma membrane protein 2-like(LOC113330326)
beta-amyrin 28-monooxygenase-like(LOC113279768)	cold-regulated 413 plasma membrane protein 2-like(LOC113361567)
beta-amyrin 28-monooxygenase-like(LOC113295428)	COMPASS-like H3K4 histone methylase component WDR5A(LOC113288452)
beta-amyrin 28-monooxygenase-like(LOC113306266)	condensin complex subunit 1-like(LOC113310987)
beta-amyrin 28-monooxygenase-like(LOC113326440)	condensin-2 complex subunit D3-like(LOC113349678)
beta-amyrin 28-monooxygenase-like(LOC113338734)	conserved oligomeric Golgi complex subunit 1-like
beta-amyrin 28-monooxygenase-like(LOC113362147)	conserved oligomeric Golgi complex subunit 1-like
beta-amyrin synthase-like	conserved oligomeric Golgi complex subunit 1-like(LOC113300415)
beta-amyrin synthase-like	conserved oligomeric Golgi complex subunit 1-like(LOC113319652)
beta-amyrin synthase-like(LOC113298951)	conserved oligomeric Golgi complex subunit 4-like(LOC113356581)
beta-amyrin synthase-like(LOC113326783)	conserved oligomeric Golgi complex subunit 5-like(LOC113295633)
beta-amyrin synthase-like(LOC113340264)	COP1-interacting protein 7-like
beta-amyrin synthase-like(LOC113358744)	COP1-interacting protein 7-like(LOC113306237)
beta-carotene isomerase D27, chloroplastic	COP1-interacting protein 7-like(LOC113319011)
beta-carotene isomerase D27, chloroplastic(LOC113340254)	COP1-interacting protein 7-like(LOC113349898)
beta-catenin-like protein 1	COP9 signalosome complex subunit 3-like(LOC113298144)
beta-catenin-like protein 1 homolog	COP9 signalosome complex subunit 5b-like(LOC113358340)
beta-catenin-like protein 1 homolog(LOC113310879)	COP9 signalosome complex subunit 7-like(LOC113297147)
beta-catenin-like protein 1(LOC113303216)	COP9 signalosome complex subunit 7-like(LOC113302542)
beta-catenin-like protein 1(LOC113337467)	COP9 signalosome complex subunit 8-like(LOC113297895)
beta-fructofuranosidase, insoluble isoenzyme 1-like	copper chaperone for superoxide dismutase, chloroplastic/cytosolic-like(LOC113274979)
beta-fructofuranosidase, insoluble isoenzyme 1-like(LOC113310830)	copper methylamine oxidase-like
beta-fructofuranosidase, insoluble isoenzyme 1-like(LOC113323471)	copper methylamine oxidase-like(LOC113276172)
beta-fructofuranosidase, insoluble isoenzyme CWINV1-like(LOC113295526)	copper methylamine oxidase-like(LOC113282356)
beta-galactosidase 10-like(LOC113346238)	copper transporter 1-like(LOC113320659)
beta-galactosidase 15-like(LOC113335778)	copper-transporting ATPase HMA4-like
beta-galactosidase 17-like(LOC113350570)	copper-transporting ATPase HMA4-like
beta-galactosidase 3-like(LOC113355341)	copper-transporting ATPase HMA4-like(LOC113282303)
beta-galactosidase 6-like(LOC113356418)	copper-transporting ATPase HMA4-like(LOC113286989)
beta-galactosidase-like	coproporphyrinogen-III oxidase 1, chloroplastic-like(LOC113275690)
beta-glucosidase 11-like(LOC113323913)	coronatine-insensitive protein 1-like(LOC113309735)
beta-glucosidase 22-like(LOC113338042)	coronatine-insensitive protein 1-like(LOC113310750)
beta-glucosidase 40-like(LOC113299578)	costars family protein-like(LOC113297199)
beta-glucosidase 42-like(LOC113280703)	CRIB domain-containing protein RIC4-like(LOC113315476)
beta-glucosidase 43-like(LOC113326760)	CRIB domain-containing protein RIC7-like
beta-glucosidase 44-like(LOC113301784)	CRIB domain-containing protein RIC7-like(LOC113300642)
beta-glucosidase 44-like(LOC113303774)	CRM-domain containing factor CFM3, chloroplastic/mitochondrial-like(LOC113329948)
beta-glucosidase 4-like	crossover junction endonuclease EME1B-like(LOC113357214)
beta-glucosidase 4-like(LOC113278549)	cryptochrome-1(LOC113347363)
beta-glucosidase BoGH3B-like	CSC1-like protein At3g21620(LOC113318714)
beta-glucosidase BoGH3B-like(LOC113310360)	CSC1-like protein At4g02900(LOC113345516)
beta-glucosidase BoGH3B-like(LOC113310978)	CTD nuclear envelope phosphatase 1 homolog(LOC113310891)
beta-glucosidase BoGH3B-like(LOC113320717)	CTD small phosphatase-like protein 2(LOC113289731)
beta-glucosidase BoGH3B-like(LOC113320844)	CTD small phosphatase-like protein 2(LOC113299768)
beta-glucuronosyltransferase GlcAT14A-like	CTD small phosphatase-like protein 2(LOC113326077)
beta-glucuronosyltransferase GlcAT14A-like	CTP synthase-like(LOC113308914)
beta-glucuronosyltransferase GlcAT14A-like(LOC113298880)	cucumber peeling cupredoxin-like(LOC113304347)
beta-glucuronosyltransferase GlcAT14A-like(LOC113303147)	cullin-1-like
beta-glucuronosyltransferase GlcAT14A-like(LOC113308782)	cullin-1-like(LOC113315894)
beta-glucuronosyltransferase GlcAT14B-like(LOC113318268)	cullin-1-like(LOC113315901)
betaine aldehyde dehydrogenase 1, chloroplastic-like(LOC113276374)	cullin-1-like(LOC113332873)
beta-ureidopropionase-like(LOC113294104)	cullin-1-like(LOC113337445)
bidirectional sugar transporter N3-like(LOC113277370)	cullin-1-like(LOC113349644)
bidirectional sugar transporter SWEET14-like(LOC113293607)	cullin-1-like(LOC113357521)
bidirectional sugar transporter SWEET14-like(LOC113316015)	cullin-3A-like(LOC113275970)
bidirectional sugar transporter SWEET16-like(LOC113360873)	cullin-3A-like(LOC113281664)
bidirectional sugar transporter SWEET16-like(LOC113360874)	cullin-4-like(LOC113295464)
bidirectional sugar transporter SWEET17-like(LOC113355186)	cyclic dof factor 2-like(LOC113313689)
bidirectional sugar transporter SWEET1-like(LOC113288367)	cyclic dof factor 4-like(LOC113344455)
bidirectional sugar transporter SWEET6b-like(LOC113293590)	cyclic nucleotide-gated ion channel 4-like(LOC113348664)
bidirectional sugar transporter SWEET6b-like(LOC113319118)	cyclin-A2-2-like(LOC113303655)
bidirectional sugar transporter SWEET7-like(LOC113272780)	cyclin-B1-2-like(LOC113280771)
bidirectional sugar transporter SWEET7-like(LOC113272789)	cyclin-B2-4-like(LOC113278727)
bifunctional 3-dehydroquinate dehydratase/shikimate dehydrogenase, chloroplastic-like(LOC113325382)	cyclin-D2-1-like(LOC113295414)
bifunctional 3-dehydroquinate dehydratase/shikimate dehydrogenase, chloroplastic-like(LOC113329154)	cyclin-dependent protein kinase inhibitor SMR6-like(LOC113274097)
bifunctional monothiol glutaredoxin-S16, chloroplastic-like(LOC113314042)	cyclin-dependent protein kinase inhibitor SMR6-like(LOC113279415)
bifunctional phosphatase IMPL2, chloroplastic-like(LOC113308035)	cyclin-P3-1-like(LOC113350113)
bifunctional purple acid phosphatase 26-like	cycloartenol synthase 2-like(LOC113300013)
bifunctional purple acid phosphatase 26-like(LOC113355873)	cycloartenol synthase 2-like(LOC113358759)
bifunctional riboflavin biosynthesis protein RIBA 1, chloroplastic-like	cycloeucalenol cycloisomerase-like
bifunctional riboflavin biosynthesis protein RIBA 1, chloroplastic-like(LOC113329417)	cycloeucalenol cycloisomerase-like(LOC113281490)
bifunctional riboflavin biosynthesis protein RIBA 1, chloroplastic-like(LOC113330569)	cysteine desulfurase, mitochondrial-like(LOC113346767)
bifunctional riboflavin biosynthesis protein RIBA 1, chloroplastic-like(LOC113335188)	cysteine proteinase inhibitor B-like(LOC113335852)
bifunctional riboflavin kinase/FMN phosphatase-like(LOC113348674)	cysteine proteinase inhibitor B-like(LOC113335870)
bifunctional TH2 protein, mitochondrial-like(LOC113273941)	cysteine synthase, chloroplastic/chromoplastic-like
bifunctional TH2 protein, mitochondrial-like(LOC113276036)	cysteine synthase, chloroplastic/chromoplastic-like(LOC113284644)
bifunctional TH2 protein, mitochondrial-like(LOC113276259)	cysteine synthase-like(LOC113318056)
binding partner of ACD11 1-like(LOC113281622)	cysteine-rich receptor-like protein kinase 2
binding partner of ACD11 1-like(LOC113345952)	cysteine-rich receptor-like protein kinase 7
biogenesis of lysosome-related organelles complex 1 subunit 2-like(LOC113292586)	cysteine-rich repeat secretory protein 15-like
biotin carboxyl carrier protein of acetyl-CoA carboxylase, chloroplastic-like(LOC113275831)	cysteine-rich repeat secretory protein 15-like(LOC113356007)
biotin carboxyl carrier protein of acetyl-CoA carboxylase-like(LOC113320262)	cysteine--tRNA ligase 2, cytoplasmic-like
biotin carboxyl carrier protein of acetyl-CoA carboxylase-like(LOC113341028)	cysteine--tRNA ligase 2, cytoplasmic-like(LOC113282946)
blue copper protein-like(LOC113281497)	cystinosin homolog(LOC113274209)
blue copper protein-like(LOC113313619)	cytadherence high molecular weight protein 1-like(LOC113347071)
blue copper protein-like(LOC113330730)	cytochrome b561 and DOMON domain-containing protein At2g04850-like
blue copper protein-like(LOC113359279)	cytochrome b561 and DOMON domain-containing protein At2g04850-like(LOC113288105)
Bowman-Birk type proteinase inhibitor-like(LOC113277643)	cytochrome b561 and DOMON domain-containing protein At3g61750-like
branched-chain amino acid aminotransferase 2, chloroplastic-like(LOC113356601)	cytochrome b561 and DOMON domain-containing protein At3g61750-like(LOC113320694)
branched-chain-amino-acid aminotransferase 2, chloroplastic-like(LOC113285924)	cytochrome b561 and DOMON domain-containing protein At5g47530-like(LOC113333163)
branched-chain-amino-acid aminotransferase-like protein 2(LOC113350150)	cytochrome B5-like protein(LOC113348137)
branchpoint-bridging protein-like(LOC113350736)	cytochrome b5-like(LOC113330048)
brassinosteroid LRR receptor kinase BRL2-like(LOC113352138)	cytochrome b5-like(LOC113339410)
BRCA1-associated protein-like(LOC113348366)	cytochrome b-c1 complex subunit Rieske-4, mitochondrial-like(LOC113271520)
BRCA1-associated RING domain protein 1-like(LOC113298340)	cytochrome c biogenesis protein CCS1, chloroplastic-like(LOC113357099)
BRCT domain-containing protein At4g02110-like	cytochrome c oxidase subunit 5C-2(LOC113334408)
BRCT domain-containing protein At4g02110-like(LOC113358165)	cytochrome c oxidase subunit 5C-like(LOC113293194)
BRI1 kinase inhibitor 1-like(LOC113289493)	cytochrome c oxidase subunit 6b-2(LOC113302215)
BRI1 kinase inhibitor 1-like(LOC113297521)	cytochrome c-type biogenesis ccda-like chloroplastic protein
bromo and FHA domain-containing protein DDB_G0267958-like(LOC113358281)	cytochrome c-type biogenesis ccda-like chloroplastic protein(LOC113348670)
bromodomain and WD repeat-containing protein 3-like(LOC113333812)	cytochrome P450 716B1-like(LOC113286356)
bromodomain-containing protein 9-like(LOC113333152)	cytochrome P450 71A1-like
bromodomain-containing protein DDB_G0270170-like(LOC113289804)	cytochrome P450 71A1-like(LOC113275002)
bromodomain-containing protein DDB_G0278469-like(LOC113272098)	cytochrome P450 71A1-like(LOC113277933)
BTB/POZ and MATH domain-containing protein 2-like	cytochrome P450 71A1-like(LOC113306264)
BTB/POZ and MATH domain-containing protein 2-like(LOC113280121)	cytochrome P450 71A1-like(LOC113324995)
BTB/POZ and MATH domain-containing protein 2-like(LOC113345394)	cytochrome P450 71A1-like(LOC113325821)
BTB/POZ and MATH domain-containing protein 3-like	cytochrome P450 71A1-like(LOC113329648)
BTB/POZ and MATH domain-containing protein 3-like(LOC113272014)	cytochrome P450 71A1-like(LOC113348156)
BTB/POZ and MATH domain-containing protein 3-like(LOC113311828)	cytochrome P450 71A9-like
BTB/POZ and MATH domain-containing protein 3-like(LOC113332451)	cytochrome P450 71A9-like(LOC113294652)
BTB/POZ and MATH domain-containing protein 3-like(LOC113359431)	cytochrome P450 71A9-like(LOC113306324)
BTB/POZ and TAZ domain-containing protein 1-like(LOC113341458)	cytochrome P450 71A9-like(LOC113319576)
BTB/POZ and TAZ domain-containing protein 1-like(LOC113341592)	cytochrome P450 71A9-like(LOC113323044)
BTB/POZ domain and ankyrin repeat-containing protein NPR1-like(LOC113349550)	cytochrome P450 71B10-like
BTB/POZ domain and ankyrin repeat-containing protein NPR1-like(LOC113354181)	cytochrome P450 71B10-like(LOC113296068)
BTB/POZ domain-containing protein At1g01640-like(LOC113316803)	cytochrome P450 71B10-like(LOC113313123)
BTB/POZ domain-containing protein At1g01640-like(LOC113324158)	cytochrome P450 71B10-like(LOC113335684)
BTB/POZ domain-containing protein At1g21780-like(LOC113346505)	cytochrome P450 71B26-like(LOC113307776)
BTB/POZ domain-containing protein At1g30440-like	cytochrome P450 71B35-like(LOC113329866)
BTB/POZ domain-containing protein At1g67900-like	cytochrome P450 71B36-like(LOC113329538)
BTB/POZ domain-containing protein At1g67900-like	cytochrome P450 71B36-like(LOC113339193)
BTB/POZ domain-containing protein At1g67900-like(LOC113299514)	cytochrome P450 71B36-like(LOC113344170)
BTB/POZ domain-containing protein At1g67900-like(LOC113341907)	cytochrome P450 71D8-like(LOC113351424)
BTB/POZ domain-containing protein At2g04740-like(LOC113288081)	cytochrome P450 734A1-like
BTB/POZ domain-containing protein At2g04740-like(LOC113302925)	cytochrome P450 734A6-like(LOC113308513)
BTB/POZ domain-containing protein At2g24240-like(LOC113328359)	cytochrome P450 76A2-like
BTB/POZ domain-containing protein At2g30600-like(LOC113346802)	cytochrome P450 76A2-like(LOC113323892)
BTB/POZ domain-containing protein At2g30600-like(LOC113356996)	cytochrome P450 76A2-like(LOC113348182)
BTB/POZ domain-containing protein At3g08570-like(LOC113311107)	cytochrome P450 76A2-like(LOC113353956)
BTB/POZ domain-containing protein At3g50780-like(LOC113311504)	cytochrome P450 77A4-like(LOC113311690)
BTB/POZ domain-containing protein At3g50780-like(LOC113314254)	cytochrome P450 78A7-like(LOC113290532)
BTB/POZ domain-containing protein At3g50780-like(LOC113314430)	cytochrome P450 81E8-like(LOC113346728)
BTB/POZ domain-containing protein At3g50780-like(LOC113340765)	cytochrome P450 82C4-like(LOC113355405)
BTB/POZ domain-containing protein At3g56230-like	cytochrome P450 84A1-like(LOC113288769)
BTB/POZ domain-containing protein At3g56230-like(LOC113306451)	cytochrome P450 86B1-like(LOC113272995)
BTB/POZ domain-containing protein At3g56230-like(LOC113308244)	cytochrome P450 86B1-like(LOC113306534)
BTB/POZ domain-containing protein At3g56230-like(LOC113309043)	cytochrome P450 86B1-like(LOC113348085)
BTB/POZ domain-containing protein At4g08455-like(LOC113356440)	cytochrome P450 87A3-like
BTB/POZ domain-containing protein At4g30940-like(LOC113320729)	cytochrome P450 87A3-like
BTB/POZ domain-containing protein At5g03250-like(LOC113310726)	cytochrome P450 89A2-like(LOC113317478)
BTB/POZ domain-containing protein At5g17580-like	cytochrome P450 93A3-like
BTB/POZ domain-containing protein At5g17580-like	cytochrome P450 93A3-like(LOC113311111)
BTB/POZ domain-containing protein At5g17580-like(LOC113295991)	cytochrome P450 94A1-like
BTB/POZ domain-containing protein At5g17580-like(LOC113329033)	cytochrome P450 CYP736A12-like
BTB/POZ domain-containing protein At5g17580-like(LOC113340687)	cytochrome P450 CYP736A12-like(LOC113283356)
BTB/POZ domain-containing protein At5g47800-like(LOC113348925)	cytochrome P450 CYP749A22-like(LOC113273950)
BTB/POZ domain-containing protein FBL11-like	cytochrome P450 CYP749A22-like(LOC113298437)
BTB/POZ domain-containing protein FBL11-like(LOC113342553)	cytochrome P450 CYP82D47-like
BTB/POZ domain-containing protein NPY5-like(LOC113356661)	cytochrome P450 CYP82D47-like
BTB/POZ domain-containing protein SR1IP1-like(LOC113288607)	cytochrome P450 CYP82D47-like
BURP domain protein RD22-like(LOC113337423)	cytochrome P450 CYP82D47-like
butyrate--CoA ligase AAE11, peroxisomal-like(LOC113299676)	cytochrome P450 CYP82D47-like(LOC113279787)
bystin-like(LOC113287690)	cytochrome P450 CYP82D47-like(LOC113307793)
bystin-like(LOC113314065)	cytochrome P450 CYP82D47-like(LOC113312549)
bZIP transcription factor 12-like(LOC113331988)	cytochrome P450 CYP82D47-like(LOC113338329)
bZIP transcription factor 17-like(LOC113322974)	cytochrome P450 CYP82D47-like(LOC113338881)
bZIP transcription factor 27-like(LOC113288977)	cytochrome P450 CYP82D47-like(LOC113352403)
bZIP transcription factor TRAB1-like(LOC113356852)	cytochrome P450 CYP82D47-like(LOC113357615)
C2 and GRAM domain-containing protein At5g50170-like(LOC113299948)	cytokinin dehydrogenase 3-like(LOC113352879)
C2 and GRAM domain-containing protein At5g50170-like(LOC113358812)	cytokinin dehydrogenase 5-like(LOC113357260)
C2 domain-containing protein At1g53590-like(LOC113287350)	cytokinin hydroxylase-like(LOC113325271)
C2 domain-containing protein At1g53590-like(LOC113289726)	cytokinin riboside 5'-monophosphate phosphoribohydrolase LOG3-like(LOC113293028)
C2 domain-containing protein At1g53590-like(LOC113295563)	cytokinin riboside 5'-monophosphate phosphoribohydrolase LOG5-like(LOC113292384)
C2 domain-containing protein At1g63220-like	cytoplasmic 60S subunit biogenesis factor REI1 homolog 2-like(LOC113358353)
C2 domain-containing protein At1g63220-like(LOC113284584)	cytoplasmic tRNA 2-thiolation protein 2-like(LOC113292706)
cactin-like(LOC113311036)	cytoplasmic tRNA 2-thiolation protein 2-like(LOC113301935)
cadmium-induced protein AS8-like(LOC113312833)	cytoskeletal protein Sojo-like(LOC113299022)
caffeic acid 3-O-methyltransferase-like(LOC113286544)	cytosolic enolase 3-like(LOC113295199)
caffeic acid 3-O-methyltransferase-like(LOC113298729)	cytosolic sulfotransferase 12-like(LOC113328866)
caffeic acid 3-O-methyltransferase-like(LOC113341805)	cytosolic sulfotransferase 12-like(LOC113351062)
caffeoyl-CoA O-methyltransferase(LOC113289540)	cytosolic sulfotransferase 12-like(LOC113353140)
caffeoylshikimate esterase-like	cytosolic sulfotransferase 5-like(LOC113302512)
caffeoylshikimate esterase-like	DCN1-like protein 2(LOC113329047)
caffeoylshikimate esterase-like	DCN1-like protein 5(LOC113299082)
caffeoylshikimate esterase-like(LOC113306049)	DDB1- and CUL4-associated factor 13-like(LOC113272342)
caffeoylshikimate esterase-like(LOC113313739)	DDB1- and CUL4-associated factor 4-like
caffeoylshikimate esterase-like(LOC113322649)	DDB1- and CUL4-associated factor 4-like(LOC113310547)
caffeoylshikimate esterase-like(LOC113323184)	DDT domain-containing protein DDR4-like(LOC113304584)
caffeoylshikimate esterase-like(LOC113331001)	DEAD-box ATP-dependent RNA helicase 13-like(LOC113310341)
caffeoylshikimate esterase-like(LOC113337676)	DEAD-box ATP-dependent RNA helicase 14-like(LOC113282440)
caffeoylshikimate esterase-like(LOC113337688)	DEAD-box ATP-dependent RNA helicase 17-like(LOC113273315)
calcineurin subunit B-like(LOC113293629)	DEAD-box ATP-dependent RNA helicase 1-like
calcineurin-binding protein 1-like(LOC113348071)	DEAD-box ATP-dependent RNA helicase 21-like
calcium uniporter protein 2, mitochondrial-like(LOC113294385)	DEAD-box ATP-dependent RNA helicase 21-like(LOC113271422)
calcium uniporter protein 2, mitochondrial-like(LOC113296246)	DEAD-box ATP-dependent RNA helicase 22-like
calcium uniporter protein 2, mitochondrial-like(LOC113296734)	DEAD-box ATP-dependent RNA helicase 22-like(LOC113276387)
calcium uniporter protein 6, mitochondrial-like(LOC113309368)	DEAD-box ATP-dependent RNA helicase 22-like(LOC113343726)
calcium-binding protein 39(LOC113319128)	DEAD-box ATP-dependent RNA helicase 35-like(LOC113355908)
calcium-binding protein CML42-like(LOC113323343)	DEAD-box ATP-dependent RNA helicase 42-like
calcium-binding protein CP1-like(LOC113332772)	DEAD-box ATP-dependent RNA helicase 42-like(LOC113338946)
calcium-binding protein KIC-like(LOC113297707)	DEAD-box ATP-dependent RNA helicase 56(LOC113318082)
calcium-binding protein KRP1-like(LOC113351708)	DEAD-box ATP-dependent RNA helicase 9, mitochondrial-like
calcium-dependent protein kinase 29-like	DEAD-box ATP-dependent RNA helicase 9, mitochondrial-like(LOC113323861)
calcium-dependent protein kinase 30-like	defensin-like protein 19(LOC113336667)
calcium-dependent protein kinase 6-like(LOC113326837)	dehydration-responsive element-binding protein 1A-like
calcium-transporting ATPase 10, plasma membrane-type-like(LOC113288572)	dehydration-responsive element-binding protein 1A-like(LOC113323995)
calcium-transporting ATPase 12, plasma membrane-type-like(LOC113290971)	dehydration-responsive element-binding protein 1A-like(LOC113324002)
calcium-transporting ATPase 12, plasma membrane-type-like(LOC113351461)	dehydration-responsive element-binding protein 1A-like(LOC113324004)
calcium-transporting ATPase 4, plasma membrane-type-like(LOC113309476)	dehydration-responsive element-binding protein 1D-like(LOC113324010)
calcium-transporting ATPase 4, plasma membrane-type-like(LOC113323583)	dehydration-responsive element-binding protein 3-like(LOC113351014)
calcium-transporting ATPase, endoplasmic reticulum-type-like(LOC113301510)	DELLA protein RGL1-like
calcyclin-binding protein-like(LOC113287346)	DELLA protein RGL1-like(LOC113316917)
callose synthase 3-like(LOC113287367)	delta(8)-fatty-acid desaturase-like(LOC113299171)
callose synthase 3-like(LOC113309629)	delta-9 acyl-lipid desaturase 1-like(LOC113330576)
callose synthase 5-like(LOC113289969)	dentin sialophosphoprotein-like
callose synthase 5-like(LOC113356051)	dentin sialophosphoprotein-like(LOC113340531)
callose synthase 7-like	dentin sialophosphoprotein-like(LOC113353160)
callose synthase 7-like(LOC113289729)	derlin-2.2(LOC113348590)
callose synthase 7-like(LOC113295681)	deSI-like protein At4g17486(LOC113348330)
callose synthase 7-like(LOC113299740)	deSI-like protein At4g17486(LOC113357070)
calmodulin binding protein PICBP-like(LOC113322398)	desiccation protectant protein Lea14 homolog
calmodulin(LOC113303148)	desiccation protectant protein Lea14 homolog(LOC113322307)
calmodulin-binding protein 60 A-like	desiccation protectant protein Lea14 homolog(LOC113344171)
calmodulin-binding protein 60 A-like(LOC113333304)	desiccation-related protein PCC13-62-like
calmodulin-binding protein 60 B-like	desiccation-related protein PCC13-62-like(LOC113274411)
calmodulin-binding protein 60 B-like(LOC113301474)	desumoylating isopeptidase 1-like
calmodulin-binding receptor kinase CaMRLK-like	desumoylating isopeptidase 1-like
calmodulin-binding receptor kinase CaMRLK-like	desumoylating isopeptidase 1-like(LOC113310875)
calmodulin-binding receptor-like cytoplasmic kinase 2	desumoylating isopeptidase 1-like(LOC113318825)
calmodulin-binding transcription activator 6-like	deubiquitinase OTUD6B-like(LOC113313127)
calmodulin-interacting protein 111-like(LOC113310960)	DExH-box ATP-dependent RNA helicase DExH11-like(LOC113310138)
calmodulin-like protein 1(LOC113356835)	DExH-box ATP-dependent RNA helicase DExH1-like(LOC113322137)
calmodulin-like protein 11(LOC113319594)	DExH-box ATP-dependent RNA helicase DExH3-like
calmodulin-like protein 11(LOC113342475)	DExH-box ATP-dependent RNA helicase DExH3-like(LOC113322662)
calmodulin-like(LOC113350521)	DExH-box ATP-dependent RNA helicase DExH9-like(LOC113321769)
calmodulin-lysine N-methyltransferase-like(LOC113357170)	D-galacturonate reductase-like
calnexin homolog	D-galacturonate reductase-like(LOC113293294)
calnexin homolog 2-like	D-galacturonate reductase-like(LOC113360647)
calnexin homolog 2-like(LOC113281298)	D-glycerate 3-kinase, chloroplastic-like(LOC113348325)
calnexin homolog(LOC113271429)	diacylglycerol kinase 7-like(LOC113301333)
calnexin homolog(LOC113281257)	diacylglycerol O-acyltransferase 1A-like(LOC113350524)
calsequestrin-1-like(LOC113279082)	dihydroflavonol 4-reductase-like(LOC113345760)
calsequestrin-1-like(LOC113290839)	dihydrolipoyllysine-residue succinyltransferase component of 2-oxoglutarate dehydrogenase complex 2, mitochondrial-like(LOC113347365)
calsequestrin-1-like(LOC113290935)	dihydroorotase, mitochondrial-like(LOC113275118)
calsequestrin-1-like(LOC113350839)	dihydroorotate dehydrogenase (quinone), mitochondrial-like(LOC113306916)
calsequestrin-1-like(LOC113351664)	dihydropyrimidinase
calumenin-B-like(LOC113299607)	dihydropyrimidinase(LOC113307880)
carbamoyl-phosphate synthase small chain, chloroplastic-like(LOC113299348)	diphthine--ammonia ligase-like(LOC113319064)
carbon catabolite repressor protein 4 homolog 1-like	dirigent protein 11-like(LOC113287033)
carbon catabolite repressor protein 4 homolog 1-like(LOC113360785)	dirigent protein 20-like(LOC113320583)
carbon catabolite repressor protein 4 homolog 2-like(LOC113347535)	dirigent protein 22-like
carbon catabolite repressor protein 4 homolog 4-like(LOC113297543)	dirigent protein 22-like(LOC113291320)
carbon catabolite repressor protein 4 homolog 6-like(LOC113284529)	dirigent protein 22-like(LOC113322886)
carbonic anhydrase 2-like(LOC113282411)	dirigent protein 22-like(LOC113323411)
carboxylesterase 1-like	dirigent protein 22-like(LOC113323723)
carboxylesterase 1-like(LOC113301127)	dirigent protein 2-like
carboxylesterase 1-like(LOC113304567)	dirigent protein 2-like(LOC113281098)
carnosine N-methyltransferase-like(LOC113294720)	dirigent protein 2-like(LOC113287032)
carotenoid 9,10(9',10')-cleavage dioxygenase 1-like	dirigent protein 2-like(LOC113327428)
carotenoid 9,10(9',10')-cleavage dioxygenase 1-like	dirigent protein 5-like(LOC113343282)
carotenoid 9,10(9',10')-cleavage dioxygenase-like	dirigent protein 6-like
casein kinase 1-like protein 2	dirigent protein 6-like(LOC113343284)
casparian strip membrane protein 3-like(LOC113308234)	disease resistance protein RGA2-like
CASP-like protein 1D1(LOC113354212)	disease resistance protein RGA2-like
CASP-like protein 1D1(LOC113357455)	disease resistance protein RPP13-like(LOC113290304)
CASP-like protein 1D1(LOC113361659)	divinyl chlorophyllide a 8-vinyl-reductase, chloroplastic-like(LOC113349600)
CASP-like protein 1F1(LOC113278949)	divinyl chlorophyllide a 8-vinyl-reductase, chloroplastic-like(LOC113357464)
CASP-like protein 2B1(LOC113333088)	D-lactate dehydrogenase [cytochrome], mitochondrial-like(LOC113322947)
CASP-like protein 2D1(LOC113287950)	DNA (cytosine-5)-methyltransferase 1B-like(LOC113347389)
CASP-like protein 3A1(LOC113316526)	DNA (cytosine-5)-methyltransferase 3B-like(LOC113298713)
CASP-like protein 3A1(LOC113341420)	DNA (cytosine-5)-methyltransferase CMT2-like
CASP-like protein 4B1(LOC113310035)	DNA (cytosine-5)-methyltransferase CMT2-like(LOC113294748)
CASP-like protein 4B1(LOC113322006)	DNA (cytosine-5)-methyltransferase CMT3-like(LOC113298274)
CASP-like protein 5B2(LOC113322935)	DNA annealing helicase and endonuclease ZRANB3-like(LOC113357417)
CASP-like protein 5B3(LOC113318902)	DNA excision repair protein ERCC-1-like(LOC113301529)
CASP-like protein 5B3(LOC113354292)	DNA gyrase subunit A, chloroplastic/mitochondrial-like(LOC113294988)
CASP-like protein 5C1(LOC113295979)	DNA gyrase subunit A, chloroplastic/mitochondrial-like(LOC113295003)
CASP-like protein 5C1(LOC113295986)	DNA gyrase subunit B, chloroplastic/mitochondrial-like(LOC113310934)
cathepsin B-like protease 2	DNA ligase 1-like(LOC113320919)
cathepsin B-like protease 2(LOC113332667)	DNA mismatch repair protein MSH1, mitochondrial-like(LOC113354211)
cation/H(+) antiporter 14-like	DNA mismatch repair protein MSH2-like(LOC113298056)
cation/H(+) antiporter 15-like	DNA mismatch repair protein MSH5(LOC113287971)
cation/H(+) antiporter 15-like	DNA polymerase I B, chloroplastic/mitochondrial-like
cation/H(+) antiporter 15-like	DNA polymerase I B, chloroplastic/mitochondrial-like(LOC113281245)
cation/H(+) antiporter 15-like	DNA polymerase I-like
cation/H(+) antiporter 15-like	DNA polymerase I-like(LOC113317197)
cation/H(+) antiporter 15-like	DNA polymerase kappa(LOC113286997)
cation/H(+) antiporter 15-like	DNA polymerase zeta catalytic subunit-like
cation/H(+) antiporter 15-like	DNA polymerase zeta catalytic subunit-like(LOC113349628)
cation/H(+) antiporter 15-like	DNA polymerase zeta processivity subunit-like(LOC113341803)
cation/H(+) antiporter 15-like	DNA repair protein RAD51 homolog 2-like(LOC113314166)
cation/H(+) antiporter 15-like	DNA repair protein RAD51 homolog A-like(LOC113288294)
cation/H(+) antiporter 15-like	DNA repair protein RAD5A-like(LOC113298775)
cation/H(+) antiporter 15-like	DNA repair protein recA homolog 1, chloroplastic-like
cation/H(+) antiporter 15-like	DNA repair protein recA homolog 1, chloroplastic-like(LOC113290230)
cation/H(+) antiporter 15-like	DNA repair RAD52-like protein 2, chloroplastic(LOC113271439)
cation/H(+) antiporter 18-like	DNA repair RAD52-like protein 2, chloroplastic(LOC113281285)
cationic amino acid transporter 5-like	DNA replication complex GINS protein PSF2-like(LOC113288691)
cationic peroxidase 1-like	DNA replication complex GINS protein PSF3-like
cationic peroxidase 1-like(LOC113307952)	DNA replication complex GINS protein PSF3-like(LOC113309010)
cationic peroxidase 1-like(LOC113314258)	DNA replication complex GINS protein SLD5-like(LOC113313463)
cationic peroxidase 1-like(LOC113322362)	DNA replication licensing factor MCM2-like
cationic peroxidase 1-like(LOC113324162)	DNA replication licensing factor MCM2-like(LOC113281255)
cationic peroxidase 2-like(LOC113353172)	DNA replication licensing factor MCM4-like(LOC113323453)
CBBY-like protein(LOC113276096)	DNA replication licensing factor MCM6-like
CBL-interacting protein kinase 5-like	DNA replication licensing factor MCM6-like(LOC113310752)
CBL-interacting serine/threonine-protein kinase 9-like	DNA topoisomerase 1 alpha-like(LOC113346088)
CBS domain-containing protein CBSCBSPB1-like(LOC113281048)	DNA topoisomerase 1 beta-like(LOC113278810)
CBS domain-containing protein CBSX1, chloroplastic-like(LOC113346682)	DNA topoisomerase 2-binding protein 1-A-like(LOC113356430)
CCA tRNA nucleotidyltransferase, mitochondrial-like(LOC113309675)	DNA topoisomerase 3-alpha-like(LOC113357556)
CCA tRNA nucleotidyltransferase, mitochondrial-like(LOC113311316)	DNA-(apurinic or apyrimidinic site) lyase-like
CCG-binding protein 1-like(LOC113294446)	DNA-(apurinic or apyrimidinic site) lyase-like(LOC113358831)
CCHC-type zinc finger protein CG3800-like(LOC113351834)	DNA-3-methyladenine glycosylase 1-like(LOC113288056)
CCR4-NOT transcription complex subunit 10-like(LOC113355854)	DNA-3-methyladenine glycosylase-like(LOC113287388)
CCR4-NOT transcription complex subunit 11-like(LOC113332852)	DNA-binding protein SMUBP-2-like(LOC113322050)
CDP-diacylglycerol--glycerol-3-phosphate 3-phosphatidyltransferase 1, chloroplastic-like(LOC113325383)	DNA-directed RNA polymerase 3, chloroplastic-like(LOC113279581)
CDP-diacylglycerol--glycerol-3-phosphate 3-phosphatidyltransferase 2-like(LOC113323821)	DNA-directed RNA polymerase I subunit 1-like
CDPK-related kinase 3-like	DNA-directed RNA polymerase I subunit 1-like(LOC113308046)
CDT1-like protein a, chloroplastic(LOC113303456)	DNA-directed RNA polymerase I subunit 1-like(LOC113325031)
CDT1-like protein b(LOC113343617)	DNA-directed RNA polymerase III subunit 1-like(LOC113280979)
cell differentiation protein rcd1-like(LOC113302024)	DNA-directed RNA polymerase III subunit 2-like
cell division control protein 45 homolog(LOC113320461)	DNA-directed RNA polymerase III subunit 2-like(LOC113273507)
cell division control protein 48 homolog D(LOC113310500)	DNA-directed RNA polymerase III subunit 2-like(LOC113361658)
cell division control protein 48 homolog D-like(LOC113298642)	DNA-directed RNA polymerase III subunit RPC10-like(LOC113304599)
cell division cycle 20.2, cofactor of APC complex-like(LOC113271500)	DNA-directed RNA polymerase V subunit 1-like
cell division cycle 20.2, cofactor of APC complex-like(LOC113281219)	DNA-directed RNA polymerases II and IV subunit 5A-like(LOC113280353)
cell division cycle 20.2, cofactor of APC complex-like(LOC113299368)	DNA-directed RNA polymerases II, IV and V subunit 11-like(LOC113302245)
cell division cycle 20.2, cofactor of APC complex-like(LOC113349123)	DNA-directed RNA polymerases IV and V subunit 2-like(LOC113276596)
cell division cycle 5-like protein(LOC113314963)	DNA-directed RNA polymerases IV and V subunit 4-like(LOC113348427)
cell division cycle protein 123 homolog	dnaJ homolog subfamily B member 13-like
cell division cycle protein 123 homolog(LOC113349214)	dnaJ homolog subfamily B member 13-like(LOC113308042)
cell division protein FtsZ homolog 1, chloroplastic-like(LOC113271685)	dnaJ homolog subfamily B member 13-like(LOC113331474)
cell division protein FtsZ homolog 1, chloroplastic-like(LOC113348499)	dnaJ homolog subfamily C member 12-like(LOC113341769)
cell number regulator 8-like	dnaJ homolog subfamily C member 21-like(LOC113355727)
cell number regulator 8-like(LOC113310986)	dnaJ homolog subfamily C member 28-like(LOC113314466)
cell wall / vacuolar inhibitor of fructosidase 2-like(LOC113303640)	dnaJ homolog subfamily C member 2-like(LOC113289897)
cell wall / vacuolar inhibitor of fructosidase 2-like(LOC113329794)	dnaJ protein homolog(LOC113283001)
cell wall / vacuolar inhibitor of fructosidase 2-like(LOC113329812)	dnaJ protein homolog(LOC113321822)
cell wall integrity protein scw1-like(LOC113297763)	dnaJ protein homolog(LOC113343675)
cell wall integrity protein scw1-like(LOC113301329)	DNAJ protein JJJ1 homolog(LOC113280967)
cellulose synthase A catalytic subunit 3 [UDP-forming]-like(LOC113313682)	dnaJ protein P58IPK homolog(LOC113298498)
cellulose synthase A catalytic subunit 4 [UDP-forming]-like	dnaJ protein P58IPK homolog(LOC113310436)
cellulose synthase A catalytic subunit 4 [UDP-forming]-like(LOC113317397)	dof zinc finger protein DOF1.4-like(LOC113278374)
cellulose synthase A catalytic subunit 4 [UDP-forming]-like(LOC113331037)	dof zinc finger protein DOF5.3-like(LOC113293005)
cellulose synthase-like protein D1	dof zinc finger protein DOF5.4-like(LOC113298454)
cellulose synthase-like protein D1(LOC113341514)	dof zinc finger protein DOF5.6-like(LOC113300100)
cellulose synthase-like protein D2(LOC113301669)	dolichyl-diphosphooligosaccharide--protein glycosyltransferase subunit DAD1-like(LOC113320674)
cellulose synthase-like protein D3(LOC113297448)	dormancy-associated protein homolog 4-like(LOC113341720)
cellulose synthase-like protein D4	double-stranded RNA-binding protein 1-like(LOC113307927)
cellulose synthase-like protein D4	double-stranded RNA-binding protein 3-like
cellulose synthase-like protein D4(LOC113283578)	double-stranded RNA-binding protein 6-like(LOC113298590)
cellulose synthase-like protein D4(LOC113356765)	double-stranded RNA-binding protein 6-like(LOC113313972)
cellulose synthase-like protein E6(LOC113289966)	DPH4 homolog
cellulose synthase-like protein G2(LOC113278182)	DPH4 homolog(LOC113338256)
cellulose synthase-like protein G3(LOC113277198)	dr1-associated corepressor-like(LOC113310356)
cellulose synthase-like protein G3(LOC113278271)	dual specificity protein kinase shkD-like(LOC113305553)
cellulose synthase-like protein G3(LOC113318377)	dual specificity protein phosphatase PHS1-like(LOC113318504)
CENP-B homolog protein 2-like(LOC113301829)	DUF21 domain-containing protein At1g47330-like(LOC113287859)
centromere protein C-like(LOC113299727)	DUF21 domain-containing protein At2g14520-like(LOC113285929)
centromere protein C-like(LOC113303621)	DUF21 domain-containing protein At2g14520-like(LOC113356599)
centromere protein O-like(LOC113358552)	DUF21 domain-containing protein At4g14240-like
centromere-binding protein 1-like(LOC113359868)	DUF21 domain-containing protein At4g14240-like(LOC113318771)
centrosomal protein of 131 kDa-like(LOC113311705)	DUF724 domain-containing protein 10-like(LOC113272472)
ceramide kinase-like(LOC113302500)	DUF724 domain-containing protein 6-like
chalcone synthase-like(LOC113271507)	DUF724 domain-containing protein 7-like(LOC113284125)
chalcone synthase-like(LOC113348195)	D-xylose-proton symporter-like 2
chalcone--flavonone isomerase 2-like(LOC113345795)	dynamin-related protein 1C(LOC113321409)
chaperone protein ClpB1-like(LOC113337939)	dynamin-related protein 1C-like(LOC113282787)
chaperone protein dnaJ 1, mitochondrial-like(LOC113311382)	dynamin-related protein 5A-like(LOC113315272)
chaperone protein dnaJ 10-like(LOC113356636)	dynein light chain 2, cytoplasmic-like
chaperone protein dnaJ 15-like(LOC113298068)	E3 ubiquitin ligase PARAQUAT TOLERANCE 3-like
chaperone protein dnaJ 16-like(LOC113318691)	E3 ubiquitin ligase PARAQUAT TOLERANCE 3-like(LOC113350078)
chaperone protein dnaJ 16-like(LOC113343753)	E3 ubiquitin protein ligase RIN2-like(LOC113284311)
chaperone protein dnaJ 20, chloroplastic-like(LOC113296687)	E3 ubiquitin-protein ligase AIRP2-like(LOC113307820)
chaperone protein dnaJ 2-like(LOC113343123)	E3 ubiquitin-protein ligase At1g63170-like(LOC113299725)
chaperone protein dnaJ 49-like(LOC113355752)	E3 ubiquitin-protein ligase At1g63170-like(LOC113303623)
chaperone protein dnaJ 6-like(LOC113322792)	E3 ubiquitin-protein ligase ATL31-like(LOC113330636)
chaperone protein dnaJ 8, chloroplastic-like(LOC113296669)	E3 ubiquitin-protein ligase ATL41-like
chaperone protein dnaJ 8, chloroplastic-like(LOC113361234)	E3 ubiquitin-protein ligase ATL41-like(LOC113308214)
chaperone protein DnaJ-like(LOC113274351)	E3 ubiquitin-protein ligase ATL42-like(LOC113348215)
chaperone protein DnaJ-like(LOC113282779)	E3 ubiquitin-protein ligase CHFR-like(LOC113279855)
chaperone protein DnaJ-like(LOC113358179)	E3 ubiquitin-protein ligase CHIP-like(LOC113284394)
chaperone protein DnaK-like(LOC113331120)	E3 ubiquitin-protein ligase DA2L-like(LOC113295483)
chaperone protein DnaK-like(LOC113350852)	E3 ubiquitin-protein ligase DA2L-like(LOC113301376)
chaperone protein DnaK-like(LOC113356911)	E3 ubiquitin-protein ligase MIEL1-like(LOC113350203)
chaperonin CPN60-2, mitochondrial(LOC113333649)	E3 ubiquitin-protein ligase ORTHRUS 2-like
chaperonin CPN60-2, mitochondrial-like(LOC113358278)	E3 ubiquitin-protein ligase ORTHRUS 2-like(LOC113349444)
chaperonin CPN60-like 2, mitochondrial(LOC113323666)	E3 ubiquitin-protein ligase RGLG1-like(LOC113345380)
chaperonin CPN60-like 2, mitochondrial(LOC113347837)	E3 ubiquitin-protein ligase RGLG2-like(LOC113299450)
chaperonin-like RbcX protein 2, chloroplastic(LOC113320174)	E3 ubiquitin-protein ligase RHA1B-like(LOC113301421)
CHD3-type chromatin-remodeling factor PICKLE-like	E3 ubiquitin-protein ligase RLIM-like(LOC113326755)
chitinase 5-like	E3 ubiquitin-protein ligase RNF144B-like(LOC113290450)
chitinase 5-like(LOC113317272)	E3 ubiquitin-protein ligase SINAT5-like
chitinase-like protein 1(LOC113356635)	E3 ubiquitin-protein ligase SIRP1-like(LOC113294934)
chitin-binding lectin 1-like	E3 ubiquitin-protein ligase Topors-like(LOC113357494)
chitin-binding lectin 1-like	E3 ubiquitin-protein ligase UPL2-like
chitin-binding lectin 1-like(LOC113288815)	E3 ubiquitin-protein ligase UPL2-like(LOC113284263)
chitin-binding lectin 1-like(LOC113326053)	E3 ubiquitin-protein ligase UPL3-like(LOC113288946)
chitin-binding lectin 1-like(LOC113326339)	E3 ubiquitin-protein ligase UPL4-like(LOC113311875)
chitin-binding lectin 1-like(LOC113338236)	E3 ubiquitin-protein ligase UPL5-like
chitin-binding lectin 1-like(LOC113339614)	E3 ubiquitin-protein ligase UPL5-like
chloride channel protein CLC-b-like	E3 ubiquitin-protein ligase UPL5-like
chloride channel protein CLC-e-like	E3 ubiquitin-protein ligase UPL5-like
chlorophyll a-b binding protein 13, chloroplastic(LOC113287748)	E3 ubiquitin-protein ligase UPL5-like
chlorophyll a-b binding protein 40, chloroplastic-like	E3 ubiquitin-protein ligase WAV3-like
chlorophyll a-b binding protein 40, chloroplastic-like(LOC113311557)	E3 ubiquitin-protein ligase WAV3-like
chlorophyll a-b binding protein 7, chloroplastic-like(LOC113276633)	E3 ubiquitin-protein ligase WAV3-like
chlorophyll a-b binding protein CP29.2, chloroplastic-like(LOC113307650)	E3 ubiquitin-protein ligase WAV3-like(LOC113349113)
chlorophyll a-b binding protein of LHCII type 1-like	E3 ubiquitin-protein ligase WAV3-like(LOC113349115)
chlorophyll a-b binding protein of LHCII type 1-like(LOC113299919)	E3 ubiquitin-protein ligase WAV3-like(LOC113349116)
chlorophyll a-b binding protein of LHCII type 1-like(LOC113347762)	E3 ubiquitin-protein ligase WAV3-like(LOC113350175)
chlorophyll a-b binding protein of LHCII type 1-like(LOC113350506)	E3 ubiquitin-protein ligase WAV3-like(LOC113353138)
chlorophyll a-b binding protein, chloroplastic-like(LOC113275405)	E3 ubiquitin-protein ligase WAVH1-like
chloroplast sensor kinase, chloroplastic-like(LOC113299414)	E3 ubiquitin-protein ligase WAVH1-like(LOC113351520)
chloroplast stem-loop binding protein of 41 kDa a, chloroplastic-like	E4 SUMO-protein ligase PIAL2-like(LOC113358389)
chloroplast stem-loop binding protein of 41 kDa a, chloroplastic-like(LOC113357381)	early endosome antigen 1-like(LOC113295669)
chloroplastic import inner membrane translocase subunit HP30-2-like	early light-induced protein 1, chloroplastic-like(LOC113277755)
chloroplastic import inner membrane translocase subunit HP30-2-like	early light-induced protein, chloroplastic-like(LOC113277761)
chloroplastic import inner membrane translocase subunit HP30-2-like(LOC113290359)	early light-induced protein, chloroplastic-like(LOC113353530)
chloroplastic import inner membrane translocase subunit HP30-2-like(LOC113311546)	early nodulin-like protein 1(LOC113315007)
chloroplastic import inner membrane translocase subunit HP30-2-like(LOC113311547)	early nodulin-like protein 1(LOC113317039)
chloroplastic import inner membrane translocase subunit HP30-2-like(LOC113311550)	ectonucleotide pyrophosphatase/phosphodiesterase family member 1-like
chloroplastic import inner membrane translocase subunit HP30-2-like(LOC113315397)	ectonucleotide pyrophosphatase/phosphodiesterase family member 1-like(LOC113347896)
chloroplastic import inner membrane translocase subunit HP30-2-like(LOC113321431)	EEF1A lysine methyltransferase 4-like(LOC113308106)
chloroplastic lipocalin-like	EEF1A lysine methyltransferase 4-like(LOC113330688)
chloroplastic lipocalin-like(LOC113317620)	EEF1A lysine methyltransferase 4-like(LOC113357960)
chorion class B protein M3A5-like(LOC113333040)	EGF domain-specific O-linked N-acetylglucosamine transferase-like
chorismate mutase 3, chloroplastic-like(LOC113299889)	EGF domain-specific O-linked N-acetylglucosamine transferase-like(LOC113287998)
chorismate synthase, chloroplastic-like(LOC113310062)	egg cell-secreted protein 1.2-like(LOC113304934)
chromatin assembly factor 1 subunit FAS1-like(LOC113284151)	egg cell-secreted protein 1.4-like(LOC113293530)
chromatin modification-related protein EAF3-like(LOC113333962)	EID1-like F-box protein 3(LOC113290578)
chromatin modification-related protein eaf6-like(LOC113358182)	eIF-2-alpha kinase GCN2-like
chromatin modification-related protein EAF7-like(LOC113272331)	eisosome protein SEG2-like
chromatin-remodeling ATPase INO80-like(LOC113360653)	eisosome protein SEG2-like(LOC113296542)
chromo domain-containing protein LHP1-like(LOC113329582)	EKC/KEOPS complex subunit TPRKB-like(LOC113302459)
chromobox protein homolog 7-like(LOC113273061)	electron transfer flavoprotein subunit beta, mitochondrial-like(LOC113319525)
chromodomain-helicase-DNA-binding protein Mi-2 homolog(LOC113334741)	electron transfer flavoprotein-ubiquinone oxidoreductase, mitochondrial-like
cilia- and flagella-associated protein 20-like(LOC113308462)	electron transfer flavoprotein-ubiquinone oxidoreductase, mitochondrial-like(LOC113284596)
cilia- and flagella-associated protein 251-like(LOC113272872)	elicitor-responsive protein 1-like
cilia- and flagella-associated protein 251-like(LOC113285933)	elicitor-responsive protein 1-like(LOC113311105)
cilia- and flagella-associated protein 251-like(LOC113288473)	elicitor-responsive protein 1-like(LOC113314052)
cilia- and flagella-associated protein 251-like(LOC113333635)	elicitor-responsive protein 1-like(LOC113323335)
ciliogenesis-associated TTC17-interacting protein-like(LOC113352593)	ELMO domain-containing protein A-like(LOC113314331)
cingulin-like(LOC113309301)	ELMO domain-containing protein B-like(LOC113306221)
cinnamoyl-CoA reductase 1-like(LOC113289686)	elongation factor 1-alpha(LOC113303914)
cinnamoyl-CoA reductase 1-like(LOC113310538)	elongation factor 1-alpha(LOC113323209)
cinnamoyl-CoA reductase-like SNL6(LOC113282418)	elongation factor 1-alpha-like(LOC113298542)
cinnamoyl-CoA reductase-like SNL6(LOC113319706)	elongation factor 1-delta-like
cinnamoyl-CoA reductase-like SNL6(LOC113332695)	elongation factor 1-delta-like(LOC113297116)
citrate synthase, mitochondrial(LOC113321492)	elongation factor 1-gamma 3-like(LOC113283348)
class V chitinase-like	elongation factor 2-like(LOC113282574)
class V chitinase-like	elongation factor G-1, mitochondrial-like
class V chitinase-like(LOC113294918)	elongation factor G-1, mitochondrial-like(LOC113302448)
class V chitinase-like(LOC113318337)	elongation factor P-like(LOC113357862)
class V chitinase-like(LOC113319559)	elongation factor Tu, chloroplastic-like(LOC113282325)
classical arabinogalactan protein 11-like(LOC113295882)	elongator complex protein 1-like
classical arabinogalactan protein 4-like(LOC113334961)	elongator complex protein 1-like(LOC113286990)
classical arabinogalactan protein 6-like(LOC113304798)	elongator complex protein 2-like(LOC113298419)
clathrin interactor EPSIN 2-like(LOC113341988)	elongin-C-like(LOC113282137)
CLAVATA3/ESR (CLE)-related protein TDIF-like(LOC113331115)	embryonic protein DC-8-like
cleavage and polyadenylation specificity factor subunit 1-like(LOC113275099)	embryonic protein DC-8-like
cleavage and polyadenylation specificity factor subunit 2-like(LOC113328945)	embryonic protein DC-8-like(LOC113301870)
cleavage and polyadenylation specificity factor subunit 3-I-like(LOC113297540)	embryonic protein DC-8-like(LOC113324331)
cleavage and polyadenylation specificity factor subunit 6-like(LOC113296625)	embryonic protein DC-8-like(LOC113347146)
cleavage stimulation factor subunit 77-like	embryonic protein DC-8-like(LOC113354298)
cleavage stimulation factor subunit 77-like	ena/VASP-like protein
cleavage stimulation factor subunit 77-like	ena/VASP-like protein(LOC113323742)
cleft lip and palate transmembrane protein 1 homolog(LOC113347302)	endo-1,3;1,4-beta-D-glucanase-like(LOC113278001)
CLIP-associated protein-like	endo-1,3;1,4-beta-D-glucanase-like(LOC113350158)
CLIP-associated protein-like(LOC113333709)	endochitinase A-like(LOC113361710)
CLIP-associated protein-like(LOC113358306)	endochitinase EP3-like
CLK4-associating serine/arginine rich protein-like	endochitinase EP3-like
CLK4-associating serine/arginine rich protein-like(LOC113346653)	endochitinase EP3-like(LOC113284561)
clp protease adapter protein ClpF, chloroplastic-like(LOC113331530)	endochitinase EP3-like(LOC113317278)
clumping factor A-like(LOC113312379)	endochitinase EP3-like(LOC113317289)
clumping factor A-like(LOC113334068)	endoglucanase 11-like(LOC113303644)
clumping factor A-like(LOC113354556)	endoglucanase 13-like(LOC113319112)
clumping factor B-like	endoglucanase 16-like
clumping factor B-like	endoglucanase 25-like(LOC113344573)
clumping factor B-like(LOC113295227)	endoglucanase 4-like
clumping factor B-like(LOC113295493)	endoglucanase 4-like(LOC113359371)
clumping factor B-like(LOC113312198)	endoglucanase 6-like(LOC113282352)
clumping factor B-like(LOC113331288)	endoglucanase 7-like
clumping factor B-like(LOC113331930)	endoglucanase 7-like(LOC113280939)
clumping factor B-like(LOC113332938)	endoglucanase 8-like(LOC113282034)
clumping factor B-like(LOC113347888)	endoglucanase 8-like(LOC113359369)
clumping factor B-like(LOC113351978)	endoglucanase 9-like(LOC113347387)
CMP-sialic acid transporter 2-like(LOC113299083)	endonuclease MutS2
CMP-sialic acid transporter 5-like(LOC113347527)	endonuclease MutS2(LOC113306636)
coatomer subunit alpha-1-like(LOC113349805)	endoplasmic reticulum oxidoreductin-1-like
coatomer subunit alpha-1-like(LOC113357714)	endoplasmic reticulum oxidoreductin-1-like(LOC113287331)
coatomer subunit beta-1(LOC113299364)	endoribonuclease Dicer homolog 3a-like
coatomer subunit beta'-1-like(LOC113299776)	endoribonuclease Dicer homolog 3a-like(LOC113326747)
coatomer subunit epsilon-1-like(LOC113287157)	endoribonuclease YBEY, chloroplastic-like
coatomer subunit gamma-2-like(LOC113289247)	endoribonuclease YBEY, chloroplastic-like
coatomer subunit gamma-2-like(LOC113294234)	ENHANCER OF AG-4 protein 2-like
coatomer subunit gamma-2-like(LOC113342155)	ENHANCER OF AG-4 protein 2-like(LOC113275266)
coatomer subunit zeta-1-like(LOC113295677)	ENHANCER OF AG-4 protein 2-like(LOC113282601)
COBRA-like protein 2(LOC113359427)	ENHANCER OF AG-4 protein 2-like(LOC113303347)
COBRA-like protein 3(LOC113301272)	enhancer of mRNA-decapping protein 4-like(LOC113288243)
COBRA-like protein 4	enolase-like(LOC113284259)
COBRA-like protein 4	enolase-like(LOC113317116)
COBRA-like protein 4(LOC113275774)	ent-copalyl diphosphate synthase, chloroplastic-like
COBRA-like protein 4(LOC113281840)	ent-copalyl diphosphate synthase, chloroplastic-like(LOC113315831)
COBW domain-containing protein 1-like(LOC113283140)	ent-copalyl diphosphate synthase, chloroplastic-like(LOC113350098)
COBW domain-containing protein 1-like(LOC113339738)	ent-copalyl diphosphate synthase, chloroplastic-like(LOC113350926)
co-chaperone protein p23-2-like(LOC113308756)	ent-kaur-16-ene synthase, chloroplastic-like
codeine O-demethylase(LOC113311630)	ent-kaur-16-ene synthase, chloroplastic-like(LOC113336662)
codeine O-demethylase-like(LOC113326610)	ent-kaurene oxidase, chloroplastic-like(LOC113337380)
codeine O-demethylase-like(LOC113335570)	EP1-like glycoprotein 2
codeine O-demethylase-like(LOC113343879)	EP1-like glycoprotein 2
codeine O-demethylase-like(LOC113347640)	EP1-like glycoprotein 2(LOC113314001)
coiled-coil domain-containing protein 115-like(LOC113359825)	EP1-like glycoprotein 2(LOC113345269)
coiled-coil domain-containing protein 158-like	EP1-like glycoprotein 2(LOC113358936)
coiled-coil domain-containing protein 158-like(LOC113330413)	EP1-like glycoprotein 4
coiled-coil domain-containing protein 158-like(LOC113357135)	EPIDERMAL PATTERNING FACTOR-like protein 2(LOC113328714)
coiled-coil domain-containing protein 18-like(LOC113280165)	EPIDERMAL PATTERNING FACTOR-like protein 3(LOC113316888)
coiled-coil domain-containing protein 1-like	EPIDERMAL PATTERNING FACTOR-like protein 6(LOC113353055)
coiled-coil domain-containing protein 1-like(LOC113290380)	epidermis-specific secreted glycoprotein EP1-like(LOC113273313)
coiled-coil domain-containing protein 1-like(LOC113296449)	epidermis-specific secreted glycoprotein EP1-like(LOC113324887)
coiled-coil domain-containing protein 1-like(LOC113331046)	epidermis-specific secreted glycoprotein EP1-like(LOC113336039)
coiled-coil domain-containing protein SCD2-like(LOC113281355)	epoxide hydrolase 4-like
coiled-coil domain-containing protein SCD2-like(LOC113310811)	epoxide hydrolase 4-like(LOC113328408)
coilin-like(LOC113276086)	epoxide hydrolase A-like(LOC113345411)
coilin-like(LOC113282378)	epoxide hydrolase A-like(LOC113355208)
cold-regulated 413 plasma membrane protein 2-like(LOC113361567)	equilibrative nucleotide transporter 2-like
collagen alpha-1(I) chain-like(LOC113360028)	equilibrative nucleotide transporter 2-like(LOC113293389)
collagen alpha-2(IV) chain-like	equilibrative nucleotide transporter 3-like(LOC113358920)
collagen alpha-2(IV) chain-like(LOC113329016)	ER lumen protein-retaining receptor(LOC113334837)
COMPASS-like H3K4 histone methylase component WDR5A(LOC113288452)	ER lumen protein-retaining receptor(LOC113358297)
condensin complex subunit 1-like(LOC113310987)	ER membrane protein complex subunit 10-like(LOC113348726)
condensin-2 complex subunit D3-like(LOC113349678)	ERAD-associated E3 ubiquitin-protein ligase component HRD3A-like(LOC113282049)
conserved oligomeric Golgi complex subunit 2-like(LOC113302856)	ERI1 exoribonuclease 2-like
conserved oligomeric Golgi complex subunit 3-like(LOC113326741)	erlin-2-B-like(LOC113280948)
conserved oligomeric Golgi complex subunit 5-like(LOC113295633)	ESCRT-related protein CHMP1A(LOC113303042)
COP1-interacting protein 7-like	espin-like
COP1-interacting protein 7-like(LOC113287655)	espin-like(LOC113339889)
COP1-interacting protein 7-like(LOC113306237)	ethanolamine-phosphate cytidylyltransferase-like(LOC113322162)
COP1-interacting protein 7-like(LOC113319011)	ETHYLENE INSENSITIVE 3-like 3 protein
COP1-interactive protein 1-like(LOC113298876)	ETHYLENE INSENSITIVE 3-like 3 protein(LOC113321961)
COP1-interactive protein 1-like(LOC113355276)	ethylene receptor 2-like
COP9 signalosome complex subunit 3(LOC113302786)	ethylene receptor 2-like
COP9 signalosome complex subunit 7-like	ethylene-insensitive protein 2-like
COP9 signalosome complex subunit 7-like(LOC113274111)	ethylene-insensitive protein 2-like(LOC113309257)
COP9 signalosome complex subunit 7-like(LOC113297147)	ethylene-responsive transcription factor 12-like(LOC113319648)
COP9 signalosome complex subunit 8-like(LOC113297895)	ethylene-responsive transcription factor 12-like(LOC113333971)
copper chaperone for superoxide dismutase, chloroplastic/cytosolic-like(LOC113274979)	ethylene-responsive transcription factor 12-like(LOC113354312)
copper chaperone for superoxide dismutase, chloroplastic-like(LOC113306985)	ethylene-responsive transcription factor 1A-like(LOC113310727)
copper methylamine oxidase-like	ethylene-responsive transcription factor 1B-like(LOC113346982)
copper transporter 5(LOC113339790)	ethylene-responsive transcription factor 3-like(LOC113305144)
copper-transporting ATPase HMA4-like	ethylene-responsive transcription factor 4-like(LOC113291519)
copper-transporting ATPase PAA1, chloroplastic-like(LOC113332016)	ethylene-responsive transcription factor ERF017-like(LOC113326510)
copper-transporting ATPase PAA2, chloroplastic-like	ethylene-responsive transcription factor ERF021-like(LOC113326034)
coronatine-insensitive protein 1-like(LOC113309735)	ethylene-responsive transcription factor ERF021-like(LOC113356523)
coronatine-insensitive protein 1-like(LOC113310750)	ethylene-responsive transcription factor ERF024-like(LOC113311907)
costars family protein-like(LOC113289414)	ethylene-responsive transcription factor ERF024-like(LOC113320932)
costars family protein-like(LOC113297199)	ethylene-responsive transcription factor ERF024-like(LOC113323556)
COX assembly mitochondrial protein 2 homolog(LOC113284202)	ethylene-responsive transcription factor ERF043-like
CRAL-TRIO domain-containing protein YKL091C-like	ethylene-responsive transcription factor ERF043-like(LOC113327889)
CRAL-TRIO domain-containing protein YKL091C-like(LOC113273812)	ethylene-responsive transcription factor ERF061-like(LOC113359153)
CRAL-TRIO domain-containing protein YKL091C-like(LOC113344321)	ethylene-responsive transcription factor ESR1-like(LOC113272092)
craniofacial development protein 1-like	ethylene-responsive transcription factor LEP-like(LOC113271421)
CRIB domain-containing protein RIC10-like(LOC113304530)	ethylene-responsive transcription factor LEP-like(LOC113278885)
CRIB domain-containing protein RIC10-like(LOC113353774)	ethylene-responsive transcription factor LEP-like(LOC113278887)
CRIB domain-containing protein RIC4-like(LOC113283985)	ethylene-responsive transcription factor TINY-like(LOC113337879)
CRM-domain containing factor CFM3, chloroplastic/mitochondrial-like(LOC113298237)	ETO1-like protein 1(LOC113316843)
CRM-domain containing factor CFM3, chloroplastic/mitochondrial-like(LOC113303096)	eukaryotic initiation factor 4A-1-like(LOC113294856)
CRM-domain containing factor CFM3, chloroplastic/mitochondrial-like(LOC113329948)	eukaryotic peptide chain release factor GTP-binding subunit ERF3A-like
CRM-domain containing factor CFM3A, chloroplastic/mitochondrial-like(LOC113318238)	eukaryotic peptide chain release factor GTP-binding subunit-like(LOC113281091)
CRM-domain containing factor CFM3A, chloroplastic/mitochondrial-like(LOC113349994)	eukaryotic peptide chain release factor subunit 1-3-like(LOC113287755)
crocetin glucosyltransferase 3-like(LOC113313984)	eukaryotic translation initiation factor 1A(LOC113299201)
crossover junction endonuclease EME1B-like(LOC113357214)	eukaryotic translation initiation factor 1A-like(LOC113339315)
crossover junction endonuclease MUS81-like(LOC113313261)	eukaryotic translation initiation factor 2 subunit gamma-like(LOC113318211)
CRS2-associated factor 1, mitochondrial-like(LOC113284003)	eukaryotic translation initiation factor 3 subunit A-like
CRS2-associated factor 2, chloroplastic-like(LOC113343383)	eukaryotic translation initiation factor 3 subunit A-like(LOC113358068)
cryptochrome DASH, chloroplastic/mitochondrial-like(LOC113278279)	eukaryotic translation initiation factor 3 subunit A-like(LOC113360388)
cryptochrome DASH, chloroplastic/mitochondrial-like(LOC113328924)	eukaryotic translation initiation factor 3 subunit D-like(LOC113307001)
cryptochrome-1-like	eukaryotic translation initiation factor 3 subunit G-like(LOC113318708)
cryptochrome-1-like(LOC113331847)	eukaryotic translation initiation factor 3 subunit H-like(LOC113333029)
CSC1-like protein At1g32090(LOC113297607)	eukaryotic translation initiation factor 3 subunit I-like(LOC113343362)
CSC1-like protein At1g32090(LOC113305715)	eukaryotic translation initiation factor 3 subunit I-like(LOC113357988)
CSC1-like protein At3g21620(LOC113318714)	eukaryotic translation initiation factor 3 subunit J-A-like(LOC113358399)
CSC1-like protein At4g02900(LOC113345516)	eukaryotic translation initiation factor 3 subunit M-like(LOC113275786)
CSC1-like protein ERD4	eukaryotic translation initiation factor 4B2-like(LOC113298233)
CSC1-like protein ERD4(LOC113300015)	eukaryotic translation initiation factor 4B2-like(LOC113342039)
CSC1-like protein RXW8(LOC113283411)	eukaryotic translation initiation factor 5B-like(LOC113298062)
CTD small phosphatase-like protein 2(LOC113299768)	eukaryotic translation initiation factor 5-like(LOC113300204)
CTD small phosphatase-like protein(LOC113313181)	eukaryotic translation initiation factor 5-like(LOC113300205)
CTP synthase-like(LOC113289848)	eukaryotic translation initiation factor 6-2-like(LOC113357004)
cucumber peeling cupredoxin-like(LOC113282813)	eukaryotic translation initiation factor-like
cucumber peeling cupredoxin-like(LOC113312357)	eukaryotic translation initiation factor-like
cullin-1-like	eukaryotic translation initiation factor-like(LOC113318251)
cullin-1-like(LOC113306082)	eukaryotic translation initiation factor-like(LOC113339771)
cullin-1-like(LOC113306352)	eukaryotic translation initiation factor-like(LOC113340055)
cullin-1-like(LOC113315894)	exocyst complex component EXO70A1-like
cullin-1-like(LOC113336520)	exocyst complex component EXO70A1-like(LOC113310438)
cullin-1-like(LOC113349644)	exocyst complex component EXO70A1-like(LOC113335555)
cullin-3A-like(LOC113281664)	exocyst complex component EXO70A1-like(LOC113343337)
cullin-associated NEDD8-dissociated protein 1-like	exocyst complex component EXO70B1-like(LOC113271544)
cyclase-like protein 2	exocyst complex component EXO70E2-like
cyclase-like protein 2(LOC113292971)	exocyst complex component EXO70E2-like(LOC113277174)
cyclic nucleotide-gated ion channel 1-like	exocyst complex component EXO70E2-like(LOC113312132)
cyclic nucleotide-gated ion channel 4-like(LOC113290850)	exocyst complex component EXO70H1-like(LOC113308070)
cyclic nucleotide-gated ion channel 4-like(LOC113348664)	exocyst complex component EXO70H1-like(LOC113323902)
cyclic pyranopterin monophosphate synthase, mitochondrial-like(LOC113299013)	exocyst complex component EXO84B-like(LOC113301331)
cyclin-A1-4-like(LOC113289861)	exocyst complex component EXO84B-like(LOC113352922)
cyclin-A2-2-like(LOC113303655)	exocyst complex component EXO84C-like(LOC113280240)
cyclin-A3-1-like(LOC113274874)	exocyst complex component SEC15A-like(LOC113310400)
cyclin-A3-2-like(LOC113305213)	exocyst complex component SEC6(LOC113331950)
cyclin-B1-2-like	exonuclease 1-like(LOC113299914)
cyclin-B1-2-like(LOC113280771)	expansin-A6-like(LOC113298792)
cyclin-D1-1-like(LOC113356698)	expansin-A8-like(LOC113315141)
cyclin-D4-2-like(LOC113349673)	expansin-A9-like(LOC113294965)
cyclin-D4-2-like(LOC113357543)	expansin-B3-like(LOC113287689)
cyclin-D5-3-like(LOC113359679)	expansin-like A2(LOC113330692)
cyclin-D-binding Myb-like transcription factor 1(LOC113347706)	expansin-like A2(LOC113330709)
cyclin-dependent kinase inhibitor 1-like(LOC113297468)	exportin-T-like
cyclin-dependent protein kinase inhibitor SMR6-like(LOC113274097)	exportin-T-like(LOC113328427)
cyclin-dependent protein kinase inhibitor SMR6-like(LOC113279415)	extensin-2-like
cyclin-P3-1-like(LOC113350113)	extensin-2-like
cyclin-SDS-like(LOC113274587)	extensin-2-like
cyclin-U2-1-like(LOC113304615)	extensin-2-like
cycloartenol synthase 2-like(LOC113358759)	extensin-2-like
cycloartenol-C-24-methyltransferase-like(LOC113313126)	extensin-2-like
cycloeucalenol cycloisomerase-like	extensin-2-like(LOC113280456)
cycloeucalenol cycloisomerase-like(LOC113274262)	extensin-2-like(LOC113286123)
cycloeucalenol cycloisomerase-like(LOC113281490)	extensin-2-like(LOC113291415)
cystathionine beta-lyase, chloroplastic-like(LOC113356566)	extensin-2-like(LOC113337410)
cysteine desulfurase, mitochondrial-like(LOC113301251)	extensin-2-like(LOC113343910)
cysteine protease RD19A-like(LOC113357708)	extensin-2-like(LOC113345891)
cysteine proteinase 3-like(LOC113283410)	extensin-like
cysteine proteinase COT44-like	extensin-like
cysteine proteinase COT44-like(LOC113289015)	extensin-like
cysteine proteinase inhibitor B-like(LOC113277845)	extensin-like
cysteine proteinase inhibitor B-like(LOC113277847)	extensin-like(LOC113274733)
cysteine proteinase inhibitor B-like(LOC113335852)	extensin-like(LOC113328749)
cysteine synthase(LOC113347126)	extensin-like(LOC113330071)
cysteine synthase, chloroplastic/chromoplastic-like	extensin-like(LOC113330125)
cysteine synthase, chloroplastic/chromoplastic-like(LOC113284644)	extensin-like(LOC113352038)
cysteine synthase, chloroplastic/chromoplastic-like(LOC113318009)	external alternative NAD(P)H-ubiquinone oxidoreductase B2, mitochondrial-like(LOC113305613)
cysteine synthase-like(LOC113318056)	extra-large guanine nucleotide-binding protein 1-like(LOC113357151)
cysteine-rich and transmembrane domain-containing protein WIH2-like(LOC113281387)	FACT complex subunit SPT16-like
cysteine-rich receptor-like protein kinase 10	FACT complex subunit SPT16-like
cysteine-rich receptor-like protein kinase 10	FACT complex subunit SPT16-like
cysteine-rich receptor-like protein kinase 10	FACT complex subunit SSRP1-like
cysteine-rich receptor-like protein kinase 15	factor of DNA methylation 1-like(LOC113306512)
cysteine-rich receptor-like protein kinase 2	FAD synthetase 2, chloroplastic-like(LOC113306870)
cysteine-rich repeat secretory protein 11-like(LOC113322865)	FAM10 family protein At4g22670-like(LOC113275238)
cysteine-rich repeat secretory protein 38-like(LOC113290877)	fasciclin-like arabinogalactan protein 12(LOC113322615)
cysteine-rich repeat secretory protein 38-like(LOC113318117)	fasciclin-like arabinogalactan protein 17(LOC113308020)
cysteine-rich repeat secretory protein 55-like	fasciclin-like arabinogalactan protein 4(LOC113313743)
cysteine-rich repeat secretory protein 55-like(LOC113278296)	fatty acid desaturase 4, chloroplastic-like(LOC113287904)
cystinosin homolog(LOC113274209)	fatty acyl-CoA reductase 1-like(LOC113282360)
cystinosin homolog(LOC113327607)	fatty acyl-CoA reductase 2-like(LOC113320381)
cytadherence high molecular weight protein 1-like(LOC113347071)	fatty acyl-CoA reductase 3-like
cytadherence high molecular weight protein 2-like(LOC113308967)	fatty acyl-CoA reductase 3-like(LOC113282893)
cytadherence high molecular weight protein 2-like(LOC113360532)	fatty acyl-CoA reductase 3-like(LOC113327514)
cytochrome b561 and DOMON domain-containing protein At3g61750-like	fatty alcohol:caffeoyl-CoA acyltransferase-like(LOC113288567)
cytochrome b561 and DOMON domain-containing protein At3g61750-like(LOC113320694)	FBD-associated F-box protein At4g10400-like(LOC113311519)
cytochrome b561 and DOMON domain-containing protein At3g61750-like(LOC113339797)	FBD-associated F-box protein At5g22730-like(LOC113314061)
cytochrome b561 and DOMON domain-containing protein At5g47530-like(LOC113288103)	FBD-associated F-box protein At5g27750-like(LOC113286454)
cytochrome b561 domain-containing protein At2g30890-like(LOC113334851)	F-box only protein 13-like(LOC113290184)
cytochrome B5-like protein(LOC113348137)	F-box only protein 6-like(LOC113281067)
cytochrome b5-like(LOC113339410)	F-box only protein 6-like(LOC113351211)
cytochrome b6-f complex iron-sulfur subunit, chloroplastic-like(LOC113287773)	F-box protein At1g11270-like(LOC113354749)
cytochrome b6-f complex iron-sulfur subunit, chloroplastic-like(LOC113305396)	F-box protein At1g30790-like(LOC113280828)
cytochrome b-c1 complex subunit 7-2-like(LOC113355675)	F-box protein At1g60400-like(LOC113306339)
cytochrome b-c1 complex subunit Rieske-4, mitochondrial-like(LOC113271520)	F-box protein At1g67340-like(LOC113280931)
cytochrome c biogenesis protein CCS1, chloroplastic-like(LOC113357099)	F-box protein At1g67340-like(LOC113281472)
cytochrome c oxidase subunit 1-like(LOC113322251)	F-box protein At1g78280-like
cytochrome c oxidase subunit 5C(LOC113332700)	F-box protein At1g78280-like(LOC113331751)
cytochrome c oxidase subunit 5C-like(LOC113293194)	F-box protein At2g07140-like(LOC113291764)
cytochrome c oxidase subunit 5C-like(LOC113346924)	F-box protein At2g15640-like(LOC113334338)
cytochrome c oxidase subunit 6b-1-like	F-box protein At2g23160-like(LOC113316277)
cytochrome c oxidase subunit 6b-1-like(LOC113332067)	F-box protein At2g23160-like(LOC113340749)
cytochrome c oxidase subunit 6b-1-like(LOC113347549)	F-box protein At3g07870-like
cytochrome c(LOC113355513)	F-box protein At3g07870-like
cytochrome c1-2, heme protein, mitochondrial-like(LOC113302768)	F-box protein At3g07870-like
cytochrome c-type biogenesis ccda-like chloroplastic protein(LOC113348670)	F-box protein At3g07870-like
cytochrome c-type biogenesis CcmH-like mitochondrial protein(LOC113299269)	F-box protein At3g07870-like
cytochrome c-type biogenesis CcmH-like mitochondrial protein(LOC113358339)	F-box protein At3g07870-like
cytochrome c-type biogenesis protein CcmE homolog, mitochondrial-like(LOC113308105)	F-box protein At3g07870-like
cytochrome P450 703A2-like(LOC113332658)	F-box protein At3g07870-like
cytochrome P450 704B1-like(LOC113315034)	F-box protein At3g07870-like(LOC113272075)
cytochrome P450 704B1-like(LOC113344306)	F-box protein At3g07870-like(LOC113272348)
cytochrome P450 704C1-like(LOC113331834)	F-box protein At3g07870-like(LOC113274628)
cytochrome P450 714C2-like	F-box protein At3g07870-like(LOC113277155)
cytochrome P450 714C2-like(LOC113309052)	F-box protein At3g07870-like(LOC113279696)
cytochrome P450 714C2-like(LOC113320308)	F-box protein At3g07870-like(LOC113280186)
cytochrome P450 714C2-like(LOC113321235)	F-box protein At3g07870-like(LOC113280689)
cytochrome P450 71A14-like	F-box protein At3g07870-like(LOC113284012)
cytochrome P450 71A1-like	F-box protein At3g07870-like(LOC113290054)
cytochrome P450 71A1-like(LOC113299978)	F-box protein At3g07870-like(LOC113290119)
cytochrome P450 71A1-like(LOC113305394)	F-box protein At3g07870-like(LOC113295763)
cytochrome P450 71A1-like(LOC113306264)	F-box protein At3g07870-like(LOC113298602)
cytochrome P450 71A1-like(LOC113308073)	F-box protein At3g07870-like(LOC113300432)
cytochrome P450 71A1-like(LOC113315208)	F-box protein At3g07870-like(LOC113306139)
cytochrome P450 71A1-like(LOC113323608)	F-box protein At3g07870-like(LOC113311407)
cytochrome P450 71A1-like(LOC113325821)	F-box protein At3g07870-like(LOC113311555)
cytochrome P450 71A1-like(LOC113329429)	F-box protein At3g07870-like(LOC113313960)
cytochrome P450 71A1-like(LOC113329885)	F-box protein At3g07870-like(LOC113315425)
cytochrome P450 71A1-like(LOC113353533)	F-box protein At3g07870-like(LOC113315913)
cytochrome P450 71A1-like(LOC113360722)	F-box protein At3g07870-like(LOC113316383)
cytochrome P450 71A9-like	F-box protein At3g07870-like(LOC113317421)
cytochrome P450 71A9-like(LOC113278868)	F-box protein At3g07870-like(LOC113318543)
cytochrome P450 71A9-like(LOC113305338)	F-box protein At3g07870-like(LOC113319256)
cytochrome P450 71A9-like(LOC113323044)	F-box protein At3g07870-like(LOC113324028)
cytochrome P450 71B10-like	F-box protein At3g07870-like(LOC113328390)
cytochrome P450 71B10-like	F-box protein At3g07870-like(LOC113330096)
cytochrome P450 71B10-like(LOC113296068)	F-box protein At3g07870-like(LOC113334671)
cytochrome P450 71B10-like(LOC113313123)	F-box protein At3g07870-like(LOC113335226)
cytochrome P450 71B10-like(LOC113326560)	F-box protein At3g07870-like(LOC113336710)
cytochrome P450 71B20-like(LOC113330130)	F-box protein At3g07870-like(LOC113337885)
cytochrome P450 71B34-like	F-box protein At3g07870-like(LOC113337964)
cytochrome P450 71B34-like(LOC113341339)	F-box protein At3g07870-like(LOC113339012)
cytochrome P450 71B36-like(LOC113274696)	F-box protein At3g07870-like(LOC113349821)
cytochrome P450 71B36-like(LOC113278789)	F-box protein At3g07870-like(LOC113350476)
cytochrome P450 71B36-like(LOC113280005)	F-box protein At3g07870-like(LOC113351317)
cytochrome P450 71B36-like(LOC113329538)	F-box protein At3g07870-like(LOC113360162)
cytochrome P450 71B36-like(LOC113344170)	F-box protein At3g07870-like(LOC113360334)
cytochrome P450 71D10-like	F-box protein At3g07870-like(LOC113360485)
cytochrome P450 71D10-like(LOC113273173)	F-box protein At3g58530-like(LOC113310408)
cytochrome P450 734A1-like	F-box protein At4g09920-like(LOC113352026)
cytochrome P450 734A1-like(LOC113340824)	F-box protein At4g18380-like
cytochrome P450 734A6-like(LOC113308513)	F-box protein At4g18380-like(LOC113321939)
cytochrome P450 76A1-like(LOC113352007)	F-box protein At4g19940-like
cytochrome P450 76A2-like	F-box protein At4g19940-like(LOC113338021)
cytochrome P450 76A2-like	F-box protein At4g19940-like(LOC113345970)
cytochrome P450 76A2-like(LOC113323892)	F-box protein At4g19940-like(LOC113358600)
cytochrome P450 76A2-like(LOC113326254)	F-box protein At4g22390-like(LOC113312106)
cytochrome P450 76A2-like(LOC113326512)	F-box protein At5g07610-like
cytochrome P450 76A2-like(LOC113339419)	F-box protein At5g07610-like
cytochrome P450 76A2-like(LOC113343257)	F-box protein At5g07610-like
cytochrome P450 76A2-like(LOC113347822)	F-box protein At5g07610-like
cytochrome P450 76A2-like(LOC113353956)	F-box protein At5g07610-like
cytochrome P450 76A2-like(LOC113353972)	F-box protein At5g07610-like
cytochrome P450 76C1-like(LOC113305385)	F-box protein At5g07610-like
cytochrome P450 77A4-like(LOC113311690)	F-box protein At5g07610-like
cytochrome P450 78A7-like(LOC113290532)	F-box protein At5g07610-like(LOC113280202)
cytochrome P450 81D11-like(LOC113346947)	F-box protein At5g07610-like(LOC113280205)
cytochrome P450 82C2-like	F-box protein At5g07610-like(LOC113291105)
cytochrome P450 82C4-like(LOC113296199)	F-box protein At5g07610-like(LOC113291362)
cytochrome P450 82C4-like(LOC113321351)	F-box protein At5g07610-like(LOC113291736)
cytochrome P450 82C4-like(LOC113355405)	F-box protein At5g07610-like(LOC113296243)
cytochrome P450 82C4-like(LOC113358532)	F-box protein At5g07610-like(LOC113323947)
cytochrome P450 84A1-like(LOC113288769)	F-box protein At5g07610-like(LOC113327504)
cytochrome P450 84A1-like(LOC113289461)	F-box protein At5g07610-like(LOC113329438)
cytochrome P450 85A1-like(LOC113275767)	F-box protein At5g07610-like(LOC113332347)
cytochrome P450 85A1-like(LOC113281843)	F-box protein At5g07610-like(LOC113337350)
cytochrome P450 86A2-like(LOC113274726)	F-box protein At5g07610-like(LOC113341414)
cytochrome P450 86A2-like(LOC113304286)	F-box protein At5g07610-like(LOC113343511)
cytochrome P450 86B1-like(LOC113282389)	F-box protein At5g07610-like(LOC113358834)
cytochrome P450 86B1-like(LOC113306534)	F-box protein At5g07610-like(LOC113360761)
cytochrome P450 86B1-like(LOC113309276)	F-box protein At5g07610-like(LOC113360763)
cytochrome P450 87A3-like(LOC113273474)	F-box protein At5g07610-like(LOC113360765)
cytochrome P450 87A3-like(LOC113350993)	F-box protein At5g18160-like(LOC113358315)
cytochrome P450 87A3-like(LOC113353189)	F-box protein At5g39250-like(LOC113275830)
cytochrome P450 89A2-like(LOC113317478)	F-box protein At5g41720-like(LOC113306257)
cytochrome P450 94A1-like(LOC113318881)	F-box protein At5g49610-like
cytochrome P450 94A1-like(LOC113347990)	F-box protein At5g49610-like(LOC113293365)
cytochrome P450 CYP736A12-like(LOC113283356)	F-box protein At5g65850-like(LOC113297397)
cytochrome P450 CYP736A12-like(LOC113283357)	F-box protein At5g67140-like(LOC113346672)
cytochrome P450 CYP749A22-like(LOC113273950)	F-box protein CPR1-like
cytochrome P450 CYP749A22-like(LOC113298437)	F-box protein CPR1-like(LOC113274772)
cytochrome P450 CYP749A22-like(LOC113302895)	F-box protein CPR1-like(LOC113279535)
cytochrome P450 CYP82D47-like	F-box protein CPR1-like(LOC113290536)
cytochrome P450 CYP82D47-like	F-box protein CPR1-like(LOC113293884)
cytochrome P450 CYP82D47-like(LOC113290212)	F-box protein CPR1-like(LOC113305050)
cytochrome P450 CYP82D47-like(LOC113307793)	F-box protein CPR1-like(LOC113311636)
cytochrome P450 CYP82D47-like(LOC113310848)	F-box protein CPR1-like(LOC113311736)
cytochrome P450 CYP82D47-like(LOC113312549)	F-box protein CPR1-like(LOC113312754)
cytochrome P450 CYP82D47-like(LOC113323118)	F-box protein CPR1-like(LOC113316587)
cytochrome P450 CYP82D47-like(LOC113338881)	F-box protein CPR1-like(LOC113319702)
cytochrome P450 CYP82D47-like(LOC113352403)	F-box protein CPR1-like(LOC113324900)
cytochrome P450 CYP82D47-like(LOC113357615)	F-box protein CPR1-like(LOC113325130)
cytochrome P450 CYP82H23-like(LOC113329730)	F-box protein CPR1-like(LOC113331396)
cytokinin dehydrogenase 3-like(LOC113298257)	F-box protein CPR1-like(LOC113339569)
cytokinin dehydrogenase 3-like(LOC113352879)	F-box protein CPR1-like(LOC113344208)
cytokinin dehydrogenase 5-like(LOC113357260)	F-box protein CPR1-like(LOC113346390)
cytokinin dehydrogenase 7-like(LOC113347647)	F-box protein CPR1-like(LOC113351573)
cytokinin hydroxylase-like(LOC113277552)	F-box protein CPR1-like(LOC113351943)
cytokinin hydroxylase-like(LOC113325271)	F-box protein CPR1-like(LOC113359886)
cytokinin riboside 5'-monophosphate phosphoribohydrolase LOG3-like(LOC113293028)	F-box protein FBW2-like(LOC113301958)
cytokinin riboside 5'-monophosphate phosphoribohydrolase LOG5-like(LOC113292384)	F-box protein GID2-like(LOC113352930)
cytokinin riboside 5'-monophosphate phosphoribohydrolase LOG7-like(LOC113311444)	F-box protein PP2-B10-like
cytokinin riboside 5'-monophosphate phosphoribohydrolase LOG8-like(LOC113350538)	F-box protein PP2-B10-like(LOC113284035)
cytoplasmic 60S subunit biogenesis factor REI1 homolog 2-like(LOC113358353)	F-box protein PP2-B10-like(LOC113316133)
cytoplasmic polyadenylation element-binding protein 2-like(LOC113284520)	F-box protein SKIP14-like(LOC113298199)
cytoplasmic tRNA 2-thiolation protein 1(LOC113289084)	F-box protein SKIP19-like(LOC113285248)
cytoplasmic tRNA 2-thiolation protein 2-like	F-box protein SKIP1-like(LOC113290298)
cytoplasmic tRNA 2-thiolation protein 2-like(LOC113292706)	F-box protein SKIP23-like
cytoplasmic tRNA 2-thiolation protein 2-like(LOC113301935)	F-box protein SKIP23-like(LOC113291688)
cytosolic sulfotransferase 12-like(LOC113328866)	F-box protein SKIP28-like(LOC113273834)
D-3-phosphoglycerate dehydrogenase 3, chloroplastic-like(LOC113297739)	F-box protein SKIP31-like(LOC113308948)
dachshund homolog 1-like(LOC113335449)	F-box protein SKIP5-like
daple-like protein(LOC113299874)	F-box protein SKIP5-like(LOC113310308)
DAR GTPase 3, chloroplastic-like(LOC113301152)	F-box/FBD/LRR-repeat protein At1g16930-like(LOC113334665)
DAR GTPase 3, chloroplastic-like(LOC113356139)	F-box/FBD/LRR-repeat protein At2g26030-like(LOC113287882)
DCC family protein At1g52590, chloroplastic(LOC113282761)	F-box/FBD/LRR-repeat protein At5g53840-like(LOC113359385)
DCN1-like protein 2(LOC113329047)	F-box/kelch-repeat protein At1g15670-like(LOC113296063)
DCN1-like protein 5(LOC113299082)	F-box/kelch-repeat protein At1g30090-like
DCN1-like protein 5(LOC113306990)	F-box/kelch-repeat protein At1g30090-like(LOC113287343)
DDB1- and CUL4-associated factor 13-like(LOC113272342)	F-box/kelch-repeat protein At1g55270-like
DDB1- and CUL4-associated factor 8-like(LOC113356951)	F-box/kelch-repeat protein At1g55270-like(LOC113341009)
DDB1- and CUL4-associated factor homolog 1-like	F-box/kelch-repeat protein At1g55270-like(LOC113355731)
DDRGK domain-containing protein 1-like(LOC113315109)	F-box/kelch-repeat protein At1g57790-like(LOC113280136)
DDT domain-containing protein PTM-like(LOC113310655)	F-box/kelch-repeat protein At1g57790-like(LOC113283992)
DDT domain-containing protein PTM-like(LOC113320902)	F-box/kelch-repeat protein At1g57790-like(LOC113301938)
DEAD-box ATP-dependent RNA helicase 13-like(LOC113310341)	F-box/kelch-repeat protein At1g57790-like(LOC113302388)
DEAD-box ATP-dependent RNA helicase 14-like(LOC113282440)	F-box/kelch-repeat protein At1g57790-like(LOC113326260)
DEAD-box ATP-dependent RNA helicase 17-like(LOC113273315)	F-box/kelch-repeat protein At1g57790-like(LOC113334217)
DEAD-box ATP-dependent RNA helicase 17-like(LOC113277294)	F-box/kelch-repeat protein At1g57790-like(LOC113351025)
DEAD-box ATP-dependent RNA helicase 20-like(LOC113341897)	F-box/kelch-repeat protein At1g57790-like(LOC113352666)
DEAD-box ATP-dependent RNA helicase 21-like	F-box/kelch-repeat protein At1g57790-like(LOC113354450)
DEAD-box ATP-dependent RNA helicase 21-like(LOC113271422)	F-box/kelch-repeat protein At1g57790-like(LOC113354552)
DEAD-box ATP-dependent RNA helicase 21-like(LOC113281305)	F-box/kelch-repeat protein At1g57790-like(LOC113354560)
DEAD-box ATP-dependent RNA helicase 22-like	F-box/kelch-repeat protein At1g57790-like(LOC113356968)
DEAD-box ATP-dependent RNA helicase 22-like(LOC113276387)	F-box/kelch-repeat protein At1g74510-like(LOC113275982)
DEAD-box ATP-dependent RNA helicase 22-like(LOC113343726)	F-box/kelch-repeat protein At1g74510-like(LOC113281672)
DEAD-box ATP-dependent RNA helicase 31-like(LOC113298984)	F-box/kelch-repeat protein At2g43445-like
DEAD-box ATP-dependent RNA helicase 35-like(LOC113355908)	F-box/kelch-repeat protein At2g43445-like(LOC113338596)
DEAD-box ATP-dependent RNA helicase 36-like(LOC113315283)	F-box/kelch-repeat protein At3g06240-like
DEAD-box ATP-dependent RNA helicase 42-like	F-box/kelch-repeat protein At3g06240-like
DEAD-box ATP-dependent RNA helicase 42-like(LOC113274138)	F-box/kelch-repeat protein At3g06240-like
DEAD-box ATP-dependent RNA helicase 46-like(LOC113312840)	F-box/kelch-repeat protein At3g06240-like
DEAD-box ATP-dependent RNA helicase 50-like(LOC113297103)	F-box/kelch-repeat protein At3g06240-like(LOC113271926)
DEAD-box ATP-dependent RNA helicase 56(LOC113318082)	F-box/kelch-repeat protein At3g06240-like(LOC113271982)
DEAD-box ATP-dependent RNA helicase 7-like(LOC113275043)	F-box/kelch-repeat protein At3g06240-like(LOC113272104)
DEAD-box ATP-dependent RNA helicase 7-like(LOC113324798)	F-box/kelch-repeat protein At3g06240-like(LOC113272306)
DEAD-box ATP-dependent RNA helicase 7-like(LOC113344449)	F-box/kelch-repeat protein At3g06240-like(LOC113273122)
DEAD-box ATP-dependent RNA helicase 9, mitochondrial-like	F-box/kelch-repeat protein At3g06240-like(LOC113273490)
DEAD-box ATP-dependent RNA helicase 9, mitochondrial-like(LOC113323861)	F-box/kelch-repeat protein At3g06240-like(LOC113274760)
DEAD-box ATP-dependent RNA helicase 9, mitochondrial-like(LOC113323873)	F-box/kelch-repeat protein At3g06240-like(LOC113276110)
decapping nuclease DXO homolog, chloroplastic-like(LOC113297298)	F-box/kelch-repeat protein At3g06240-like(LOC113276447)
dehydration-responsive element-binding protein 1A-like	F-box/kelch-repeat protein At3g06240-like(LOC113278165)
dehydrodolichyl diphosphate synthase 2-like(LOC113351232)	F-box/kelch-repeat protein At3g06240-like(LOC113278372)
dehydrodolichyl diphosphate synthase 6-like	F-box/kelch-repeat protein At3g06240-like(LOC113290275)
dehydrodolichyl diphosphate synthase 6-like(LOC113332682)	F-box/kelch-repeat protein At3g06240-like(LOC113291470)
dehydrodolichyl diphosphate synthase 6-like(LOC113346812)	F-box/kelch-repeat protein At3g06240-like(LOC113291918)
dehydrogenase/reductase SDR family member 7-like(LOC113317665)	F-box/kelch-repeat protein At3g06240-like(LOC113296261)
dehydrogenase/reductase SDR family member 7-like(LOC113348742)	F-box/kelch-repeat protein At3g06240-like(LOC113304953)
dehydrogenase/reductase SDR family member FEY-like	F-box/kelch-repeat protein At3g06240-like(LOC113309738)
[truncated: 15,880 more rows]

## Sheet: ONPS_O1S
hypomethylation	hypermethylation
(-)-alpha-terpineol synthase-like(LOC113344132)	(-)-alpha-terpineol synthase-like(LOC113344132)
(-)-isopiperitenol/(-)-carveol dehydrogenase, mitochondrial-like	(-)-isopiperitenol/(-)-carveol dehydrogenase, mitochondrial-like(LOC113338935)
(-)-isopiperitenol/(-)-carveol dehydrogenase, mitochondrial-like(LOC113310176)	(-)-isopiperitenol/(-)-carveol dehydrogenase, mitochondrial-like(LOC113357127)
(+)-neomenthol dehydrogenase-like	(+)-neomenthol dehydrogenase-like(LOC113320382)
(+)-neomenthol dehydrogenase-like(LOC113281310)	(S)-2-hydroxy-acid oxidase GLO1(LOC113287338)
(+)-neomenthol dehydrogenase-like(LOC113310206)	11 kDa late embryogenesis abundant protein-like(LOC113278458)
(+)-neomenthol dehydrogenase-like(LOC113320382)	110 kDa U5 small nuclear ribonucleoprotein component CLO-like
(S)-2-hydroxy-acid oxidase GLO1(LOC113287338)	11S globulin seed storage protein 2-like
1,2-dihydroxy-3-keto-5-methylthiopentene dioxygenase 1-like(LOC113338127)	11S globulin seed storage protein 2-like(LOC113291900)
1,4-dihydroxy-2-naphthoyl-CoA synthase, peroxisomal-like(LOC113311179)	11S globulin subunit beta-like
10 kDa chaperonin 1, chloroplastic-like(LOC113297326)	11S globulin subunit beta-like(LOC113273680)
10 kDa chaperonin 1, chloroplastic-like(LOC113302107)	12-oxophytodienoate reductase 1-like(LOC113349273)
11-beta-hydroxysteroid dehydrogenase 1B-like(LOC113293405)	12-oxophytodienoate reductase 3-like
11S globulin seed storage protein 2-like	12-oxophytodienoate reductase 3-like(LOC113326789)
11S globulin seed storage protein 2-like	14 kDa proline-rich protein DC2.15-like(LOC113293249)
11S globulin seed storage protein 2-like	14 kDa zinc-binding protein-like
11S globulin seed storage protein 2-like(LOC113291900)	18S ribosomal RNA(LOC113307376)
11S globulin seed storage protein 2-like(LOC113325251)	18S ribosomal RNA(LOC113345686)
11S globulin seed storage protein 2-like(LOC113325261)	18S ribosomal RNA(LOC113345689)
11S globulin subunit beta-like	18S rRNA (guanine-N(7))-methyltransferase RID2-like
11S globulin subunit beta-like(LOC113329612)	1-aminocyclopropane-1-carboxylate oxidase homolog 1-like
12-oxophytodienoate reductase 3-like	1-aminocyclopropane-1-carboxylate oxidase homolog 1-like(LOC113286911)
13S globulin seed storage protein 2-like	1-aminocyclopropane-1-carboxylate oxidase homolog 1-like(LOC113320235)
13S globulin seed storage protein 2-like(LOC113318503)	1-aminocyclopropane-1-carboxylate oxidase homolog 1-like(LOC113340048)
14 kDa proline-rich protein DC2.15-like(LOC113348296)	1-aminocyclopropane-1-carboxylate oxidase homolog 6-like
14-3-3-like protein GF14 iota(LOC113334146)	1-aminocyclopropane-1-carboxylate oxidase homolog 6-like(LOC113336789)
[truncated: 6,658 more rows]

## Sheet: O96C_O1C
hypomethylation	hypermethylation
[truncated: 14,373 more rows]

[truncated: 5 more sheets: O96C_ONPC, ONPC_O1C, O96C_O96S, O1C_O1S, ONPC_ONPS]
