# Supplementary material for: DNA methylation orchestrates secondary metabolite biosynthesis and transport in Papaver somniferum
Source: PLoS One. 2025 Aug 25;20(8):e0329855. doi: 10.1371/journal.pone.0329855 (PMC12377628; doi:10.1371/journal.pone.0329855)
Supplement: S4 File — (XLSX) [file pone.0329855.s011.xlsx]

## Sheet: O96S_O1S
hypomethylation	hypermethylation
(+)-neomenthol dehydrogenase-like	(-)-alpha-terpineol synthase-like(LOC113344132)
(+)-neomenthol dehydrogenase-like(LOC113281310)	(-)-isopiperitenol/(-)-carveol dehydrogenase, mitochondrial-like(LOC113338935)
(+)-neomenthol dehydrogenase-like(LOC113310206)	(R,S)-reticuline 7-O-methyltransferase-like(LOC113338380)
(S)-N-methylcoclaurine 3'-hydroxylase isozyme 1-like(LOC113283892)	1-(5-phosphoribosyl)-5-[(5-phosphoribosylamino)methylideneamino] imidazole-4-carboxamide isomerase, chloroplastic-like(LOC113313433)
11S globulin subunit beta-like	110 kDa U5 small nuclear ribonucleoprotein component CLO-like
11S globulin subunit beta-like(LOC113329612)	14 kDa proline-rich protein DC2.15-like(LOC113293249)
12-oxophytodienoate reductase 3-like	14 kDa proline-rich protein DC2.15-like(LOC113348296)
17.3 kDa class II heat shock protein-like(LOC113307926)	17.1 kDa class II heat shock protein-like(LOC113328082)
17.7 kDa class I heat shock protein-like	17.3 kDa class II heat shock protein-like(LOC113307926)
17.7 kDa class I heat shock protein-like(LOC113324044)	18S ribosomal RNA(LOC113330967)
17.8 kDa class I heat shock protein-like(LOC113281970)	1-aminocyclopropane-1-carboxylate oxidase homolog 1-like(LOC113357317)
17.9 kDa class II heat shock protein-like(LOC113273587)	1-aminocyclopropane-1-carboxylate synthase 7-like(LOC113353425)
18S ribosomal RNA(LOC113314684)	1-aminocyclopropane-1-carboxylate synthase-like(LOC113299227)
18S ribosomal RNA(LOC113330967)	1-phosphatidylinositol-3-phosphate 5-kinase FAB1B-like
18S ribosomal RNA(LOC113345681)	1-phosphatidylinositol-3-phosphate 5-kinase FAB1B-like(LOC113337175)
18S ribosomal RNA(LOC113345686)	24-methylenesterol C-methyltransferase 3-like(LOC113289029)
1-aminocyclopropane-1-carboxylate oxidase homolog 11-like(LOC113280854)	25.3 kDa vesicle transport protein(LOC113330156)
1-aminocyclopropane-1-carboxylate oxidase homolog 1-like	26S proteasome non-ATPase regulatory subunit 11 homolog
1-aminocyclopropane-1-carboxylate oxidase homolog 1-like(LOC113275510)	26S proteasome non-ATPase regulatory subunit 11 homolog(LOC113299896)
1-aminocyclopropane-1-carboxylate oxidase homolog 1-like(LOC113332498)	26S proteasome regulatory subunit 6B homolog(LOC113316336)
1-aminocyclopropane-1-carboxylate oxidase homolog 1-like(LOC113357317)	28S ribosomal RNA(LOC113292308)
1-aminocyclopropane-1-carboxylate oxidase homolog(LOC113282883)	2-alkenal reductase (NADP(+)-dependent)-like
1-aminocyclopropane-1-carboxylate synthase 7-like	2-alkenal reductase (NADP(+)-dependent)-like(LOC113271782)
1-Cys peroxiredoxin-like(LOC113352994)	2-methyl-6-phytyl-1,4-hydroquinone methyltransferase, chloroplastic-like(LOC113347188)
1-phosphatidylinositol-3-phosphate 5-kinase FAB1A-like(LOC113282807)	2S albumin-like(LOC113291289)
1-phosphatidylinositol-3-phosphate 5-kinase FAB1B-like	2S albumin-like(LOC113291378)
1-phosphatidylinositol-3-phosphate 5-kinase FAB1B-like	30S ribosomal protein S9, mitochondrial-like(LOC113338103)
1-phosphatidylinositol-3-phosphate 5-kinase FAB1B-like(LOC113337067)	3-dehydroquinate synthase homolog(LOC113331240)
1-phosphatidylinositol-3-phosphate 5-kinase FAB1B-like(LOC113337175)	3-ketoacyl-CoA synthase 4-like(LOC113357951)
2-(3-amino-3-carboxypropyl)histidine synthase subunit 2-like(LOC113284555)	3-ketoacyl-CoA synthase 6-like(LOC113305272)
24-methylenesterol C-methyltransferase 3-like(LOC113289029)	3-oxoacyl-[acyl-carrier-protein] synthase I, chloroplastic-like(LOC113287429)
26S proteasome non-ATPase regulatory subunit 11 homolog(LOC113337472)	3-oxo-Delta(4,5)-steroid 5-beta-reductase(LOC113289204)
26S proteasome regulatory subunit S10B homolog B-like(LOC113355995)	40S ribosomal protein S11-like(LOC113285368)
28S ribosomal RNA(LOC113292308)	40S ribosomal protein S15(LOC113283546)
2-alkenal reductase (NADP(+)-dependent)-like(LOC113318530)	40S ribosomal protein S20-1-like(LOC113288814)
2-hydroxyacyl-CoA lyase-like(LOC113282348)	40S ribosomal protein S23(LOC113313821)
2-methoxy-6-polyprenyl-1,4-benzoquinol methylase, mitochondrial-like	40S ribosomal protein S26-1-like(LOC113283710)
2-methylene-furan-3-one reductase-like(LOC113282405)	5.8S ribosomal RNA(LOC113300691)
2-oxoglutarate-dependent dioxygenase AOP2-like(LOC113335438)	5.8S ribosomal RNA(LOC113307016)
2-oxoglutarate-dependent dioxygenase DAO-like	50S ribosomal protein L10, chloroplastic-like(LOC113307889)
2-oxoglutarate-dependent dioxygenase DAO-like(LOC113283560)	50S ribosomal protein L18, chloroplastic-like(LOC113358066)
2-oxoglutarate-dependent dioxygenase DAO-like(LOC113334508)	50S ribosomal protein L21, chloroplastic-like
30S ribosomal protein 2, chloroplastic-like(LOC113296844)	50S ribosomal protein L21, chloroplastic-like(LOC113296963)
30S ribosomal protein S1, chloroplastic-like(LOC113357238)	50S ribosomal protein L3-2, chloroplastic-like
30S ribosomal protein S15-like(LOC113317622)	50S ribosomal protein L3-2, chloroplastic-like(LOC113288444)
30S ribosomal protein S17, chloroplastic-like(LOC113337855)	50S ribosomal protein L4-like
30S ribosomal protein S17-like(LOC113360922)	50S ribosomal protein L4-like(LOC113299749)
30S ribosomal protein S2, chloroplastic-like(LOC113360016)	5-methylthioadenosine/S-adenosylhomocysteine deaminase-like(LOC113271613)
33 kDa ribonucleoprotein, chloroplastic-like(LOC113321836)	5'-nucleotidase domain-containing protein DDB_G0275467-like
36.4 kDa proline-rich protein-like	5'-nucleotidase domain-containing protein DDB_G0275467-like(LOC113282639)
36.4 kDa proline-rich protein-like(LOC113274187)	60S acidic ribosomal protein P1-like(LOC113298471)
3-dehydroquinate synthase, chloroplastic-like(LOC113290933)	60S acidic ribosomal protein P1-like(LOC113359472)
3-hydroxy-3-methylglutaryl-coenzyme A reductase-like(LOC113296423)	60S ribosomal protein L10a-like
3-hydroxyisobutyryl-CoA hydrolase-like protein 4, mitochondrial(LOC113348316)	60S ribosomal protein L10a-like(LOC113323154)
3-isopropylmalate dehydrogenase, chloroplastic-like(LOC113275641)	60S ribosomal protein L10a-like(LOC113329201)
3-ketoacyl-CoA synthase 11-like(LOC113284532)	60S ribosomal protein L17-like
3-ketoacyl-CoA synthase 4-like	60S ribosomal protein L17-like(LOC113288888)
3-ketoacyl-CoA synthase 4-like(LOC113304444)	60S ribosomal protein L21-2-like(LOC113271455)
3-phosphoinositide-dependent protein kinase 2-like(LOC113298759)	60S ribosomal protein L23A-like(LOC113274325)
3-phosphoshikimate 1-carboxyvinyltransferase 2	60S ribosomal protein L28-2-like(LOC113347943)
3-phosphoshikimate 1-carboxyvinyltransferase 2(LOC113304907)	60S ribosomal protein L32-2-like(LOC113344378)
40S ribosomal protein S11-like(LOC113285368)	60S ribosomal protein L35-like(LOC113323747)
40S ribosomal protein S18	60S ribosomal protein L36-2-like(LOC113320190)
40S ribosomal protein S18(LOC113330319)	60S ribosomal protein L4(LOC113297906)
40S ribosomal protein S2-3-like(LOC113340741)	60S ribosomal protein L5-like
40S ribosomal protein S26-1-like(LOC113283710)	60S ribosomal protein L5-like(LOC113284651)
40S ribosomal protein S26-like(LOC113293158)	60S ribosomal protein L7-2-like(LOC113319043)
40S ribosomal protein S3a-like(LOC113316339)	60S ribosomal protein L7a-1-like(LOC113299856)
40S ribosomal protein S3a-like(LOC113345023)	60S ribosomal protein L8-1(LOC113287807)
40S ribosomal protein SA-like	60S ribosomal protein L9(LOC113298847)
50S ribosomal protein L1-like(LOC113297002)	65-kDa microtubule-associated protein 5-like(LOC113321462)
5'-3' exoribonuclease 3-like(LOC113290398)	65-kDa microtubule-associated protein 6-like(LOC113298375)
5S ribosomal RNA(LOC113284657)	7-deoxyloganetic acid glucosyltransferase-like
5S ribosomal RNA(LOC113336357)	7-deoxyloganetic acid glucosyltransferase-like(LOC113286391)
60S acidic ribosomal protein P0-like(LOC113310332)	7-deoxyloganetin glucosyltransferase-like(LOC113276913)
60S acidic ribosomal protein P1-like(LOC113359472)	7-deoxyloganetin glucosyltransferase-like(LOC113277789)
60S acidic ribosomal protein P2-4-like	7-deoxyloganetin glucosyltransferase-like(LOC113337770)
60S acidic ribosomal protein P2-4-like(LOC113318325)	7-methylguanosine phosphate-specific 5'-nucleotidase A-like(LOC113313157)
60S acidic ribosomal protein P2-like(LOC113294221)	AAA-ATPase At3g28600-like(LOC113360606)
60S ribosomal protein L10a-like(LOC113329201)	AAA-ATPase At4g25835-like(LOC113282069)
60S ribosomal protein L12-3(LOC113308617)	ABC transporter A family member 11-like
60S ribosomal protein L12-3(LOC113321037)	ABC transporter A family member 11-like(LOC113355244)
60S ribosomal protein L18a-like protein(LOC113287354)	ABC transporter B family member 15-like(LOC113296173)
60S ribosomal protein L18a-like protein(LOC113350433)	ABC transporter B family member 19-like
60S ribosomal protein L19-1(LOC113345492)	ABC transporter B family member 19-like(LOC113281675)
60S ribosomal protein L24(LOC113300563)	ABC transporter B family member 19-like(LOC113317202)
60S ribosomal protein L28-2-like(LOC113347943)	ABC transporter B family member 1-like
60S ribosomal protein L38-like(LOC113317092)	ABC transporter B family member 1-like(LOC113310625)
60S ribosomal protein L8-1-like(LOC113326265)	ABC transporter B family member 28-like
60S ribosome subunit biogenesis protein NIP7 homolog(LOC113299243)	ABC transporter B family member 28-like(LOC113305108)
65-kDa microtubule-associated protein 1-like(LOC113293724)	ABC transporter C family member 10-like
7-deoxyloganetic acid glucosyltransferase-like	ABC transporter C family member 10-like
7-deoxyloganetic acid glucosyltransferase-like	ABC transporter C family member 10-like(LOC113339909)
7-deoxyloganetic acid glucosyltransferase-like(LOC113286391)	ABC transporter F family member 5-like(LOC113347445)
7-deoxyloganetic acid glucosyltransferase-like(LOC113326249)	ABC transporter G family member 10-like(LOC113287481)
7-deoxyloganetin glucosyltransferase-like	ABC transporter G family member 11-like(LOC113283209)
7-deoxyloganetin glucosyltransferase-like(LOC113310354)	ABC transporter G family member 29-like(LOC113341617)
7-deoxyloganetin glucosyltransferase-like(LOC113336055)	ABC transporter G family member 7-like(LOC113303658)
7-hydroxymethyl chlorophyll a reductase, chloroplastic-like(LOC113315605)	ABC transporter G family member 9-like(LOC113291777)
8-amino-7-oxononanoate synthase-like(LOC113284278)	abietadienol/abietadienal oxidase-like(LOC113301625)
AAA-ATPase At3g28600-like(LOC113360606)	abscisic acid 8'-hydroxylase 4-like(LOC113352916)
AAA-ATPase At3g50940-like(LOC113293259)	abscisic acid receptor PYL4-like(LOC113294530)
ABC transporter A family member 11-like	abscisic acid receptor PYL8-like(LOC113284813)
ABC transporter A family member 11-like	acetolactate synthase small subunit 2, chloroplastic-like(LOC113329952)
ABC transporter B family member 11-like	ACT domain-containing protein ACR4-like(LOC113298447)
ABC transporter B family member 15-like	actin-7-like
ABC transporter B family member 19-like	actin-7-like(LOC113315204)
ABC transporter B family member 20-like	acyl carrier protein 4, chloroplastic-like(LOC113362780)
ABC transporter B family member 28-like	acyl carrier protein-like(LOC113288167)
ABC transporter C family member 10-like	acyl-lipid (9-3)-desaturase-like(LOC113322696)
ABC transporter C family member 8-like	ADP,ATP carrier protein 1, chloroplastic-like(LOC113284509)
ABC transporter C family member 8-like	ADP,ATP carrier protein 1, mitochondrial-like(LOC113358181)
ABC transporter C family member 8-like	ADP-ribosylation factor GTPase-activating protein AGD4-like(LOC113303276)
ABC transporter E family member 2-like(LOC113337450)	alcohol-forming fatty acyl-CoA reductase-like(LOC113287005)
ABC transporter F family member 1-like	aldehyde dehydrogenase family 7 member B4-like(LOC113296270)
ABC transporter F family member 1-like(LOC113338340)	aldehyde oxidase GLOX1-like(LOC113362229)
ABC transporter F family member 4-like(LOC113295621)	alkane hydroxylase MAH1-like
ABC transporter G family member 11-like(LOC113283170)	alkane hydroxylase MAH1-like(LOC113290417)
ABC transporter G family member 28-like	alkane hydroxylase MAH1-like(LOC113290425)
ABC transporter G family member 28-like(LOC113281492)	alpha/beta hydrolase domain-containing protein 17B-like(LOC113298040)
ABC transporter G family member 2-like	alpha-1-purothionin-like
ABC transporter G family member 2-like(LOC113339604)	alpha-1-purothionin-like(LOC113344465)
ABC transporter G family member 6-like(LOC113309358)	alpha-dioxygenase 1
ABC transporter G family member 6-like(LOC113323248)	alpha-dioxygenase 1(LOC113319234)
ABC transporter G family member 9-like	alpha-glucosidase 2-like
ABC transporter G family member 9-like	alpha-glucosidase 2-like(LOC113323663)
ABC transporter G family member 9-like(LOC113338030)	alpha-glucosidase-like(LOC113287448)
ABC transporter G family member 9-like(LOC113350317)	alpha-L-fucosidase 1-like(LOC113272197)
ABC transporter I family member 19-like(LOC113349907)	alpha-mannosidase I MNS4-like(LOC113347235)
ABC transporter I family member 1-like(LOC113297889)	alpha-mannosidase-like(LOC113339682)
abietadienol/abietadienal oxidase-like(LOC113293394)	alpha-xylosidase 1-like(LOC113321893)
abscisic acid 8'-hydroxylase 1-like(LOC113292705)	altered inheritance of mitochondria protein 32-like(LOC113344017)
abscisic acid 8'-hydroxylase 4-like(LOC113352916)	aluminum-activated malate transporter 2-like(LOC113313914)
abscisic acid receptor PYL4-like(LOC113294530)	aluminum-activated malate transporter 2-like(LOC113314386)
abscisic acid receptor PYL8-like(LOC113284813)	aluminum-activated malate transporter 8-like(LOC113313918)
accelerated cell death 11-like(LOC113345813)	amino acid permease 8-like
acetolactate synthase small subunit 2, chloroplastic-like(LOC113314201)	amino acid permease 8-like(LOC113316438)
acidic leucine-rich nuclear phosphoprotein 32 family member B-like(LOC113339447)	amino acid permease 8-like(LOC113316976)
ACT domain-containing protein ACR4-like(LOC113271393)	amino acid permease 8-like(LOC113319224)
ACT domain-containing protein ACR4-like(LOC113298447)	amino acid transporter AVT1C-like(LOC113298649)
ACT domain-containing protein ACR6-like	amino acid transporter AVT1H-like(LOC113336736)
ACT domain-containing protein ACR6-like(LOC113271391)	amino acid transporter AVT1J-like(LOC113277542)
actin-depolymerizing factor 1-like(LOC113343023)	amino acid transporter AVT6C-like
actin-depolymerizing factor 1-like(LOC113360288)	amino acid transporter AVT6C-like(LOC113357773)
actin-related protein 2/3 complex subunit 1A-like(LOC113281528)	amino acid transporter AVT6E-like(LOC113289793)
acyl carrier protein-like(LOC113288167)	ammonium transporter 1 member 1-like(LOC113282711)
acyl-CoA-binding domain-containing protein 6-like(LOC113321862)	ammonium transporter 3 member 2-like(LOC113341440)
acyl-coenzyme A thioesterase 9, mitochondrial-like(LOC113312452)	AMP deaminase-like(LOC113310273)
ADAMTS-like protein 2(LOC113348326)	angio-associated migratory cell protein-like
adenylate kinase 4(LOC113318054)	ankyrin repeat domain-containing protein 50-like(LOC113295049)
adenylosuccinate lyase-like	ankyrin repeat-containing protein At5g02620-like
adenylosuccinate lyase-like(LOC113310128)	ankyrin repeat-containing protein At5g02620-like(LOC113318811)
ADP-ribosylation factor 1(LOC113287287)	ankyrin repeat-containing protein BDA1-like(LOC113325209)
agamous-like MADS-box protein AGL12(LOC113361205)	ankyrin-1-like(LOC113280943)
agamous-like MADS-box protein AGL61(LOC113301671)	annexin D2-like(LOC113336157)
agamous-like MADS-box protein AGL61(LOC113310314)	annexin D4-like(LOC113308559)
agamous-like MADS-box protein AGL62	anthocyanidin reductase ((2S)-flavan-3-ol-forming)-like
agamous-like MADS-box protein AGL62(LOC113329165)	anthocyanidin reductase ((2S)-flavan-3-ol-forming)-like(LOC113348609)
agmatine coumaroyltransferase-2-like(LOC113278601)	anti-H(O) lectin 1-like(LOC113328525)
AIG2-like protein D(LOC113299966)	anti-sigma-I factor RsgI6-like(LOC113285333)
AIG2-like protein D(LOC113358800)	AP2/ERF and B3 domain-containing transcription factor At1g50680-like(LOC113339574)
ALA-interacting subunit 3-like	AP2/ERF and B3 domain-containing transcription factor At1g50680-like(LOC113357941)
ALA-interacting subunit 3-like(LOC113312951)	AP2-like ethylene-responsive transcription factor AIL5(LOC113361999)
alanine--glyoxylate aminotransferase 2 homolog 3, mitochondrial-like(LOC113357789)	AP2-like ethylene-responsive transcription factor ANT(LOC113283533)
alanine--tRNA ligase, chloroplastic/mitochondrial-like(LOC113356977)	arabinogalactan protein 13-like(LOC113321317)
alanine--tRNA ligase-like(LOC113314956)	ARF guanine-nucleotide exchange factor GNL2-like
alcohol dehydrogenase 2(LOC113284578)	ARF guanine-nucleotide exchange factor GNL2-like(LOC113284062)
aldehyde dehydrogenase 22A1-like(LOC113358122)	arogenate dehydratase/prephenate dehydratase 6, chloroplastic-like(LOC113298789)
aldehyde dehydrogenase family 2 member B7, mitochondrial-like(LOC113297914)	arogenate dehydratase/prephenate dehydratase 6, chloroplastic-like(LOC113310843)
aldehyde dehydrogenase family 2 member C4-like(LOC113348311)	asparagine synthetase [glutamine-hydrolyzing]-like(LOC113310290)
aldehyde dehydrogenase family 7 member B4-like(LOC113332085)	aspartic proteinase CDR1-like(LOC113280065)
aldehyde oxidase GLOX1-like(LOC113362229)	aspartic proteinase CDR1-like(LOC113280621)
aldehyde oxidase GLOX1-like(LOC113362231)	aspartic proteinase CDR1-like(LOC113328412)
aldehyde oxidase GLOX-like	aspartic proteinase CDR1-like(LOC113340868)
aldehyde oxidase GLOX-like(LOC113332881)	aspartic proteinase nepenthesin-1-like
aldehyde oxidase GLOX-like(LOC113350734)	aspartic proteinase nepenthesin-1-like(LOC113327905)
alkane hydroxylase MAH1-like	aspartic proteinase nepenthesin-1-like(LOC113327944)
alkane hydroxylase MAH1-like(LOC113290425)	aspartic proteinase nepenthesin-2-like
alkylated DNA repair protein ALKBH8 homolog(LOC113350487)	aspartic proteinase nepenthesin-2-like(LOC113291337)
allene oxide synthase 1, chloroplastic-like	aspartic proteinase nepenthesin-2-like(LOC113296189)
allene oxide synthase 1, chloroplastic-like(LOC113353517)	aspartic proteinase nepenthesin-2-like(LOC113360756)
alpha carbonic anhydrase 7-like(LOC113339809)	aspartic proteinase PCS1-like
alpha/beta hydrolase domain-containing protein 17B-like(LOC113297447)	aspartic proteinase PCS1-like(LOC113298823)
alpha-aminoadipic semialdehyde synthase-like	aspartic proteinase PCS1-like(LOC113344631)
alpha-aminoadipic semialdehyde synthase-like(LOC113339287)	aspartic proteinase-like(LOC113287988)
alpha-dioxygenase 2-like(LOC113277622)	aspartyl protease family protein 2-like(LOC113340982)
alpha-glucosidase-like	ATPase 4, plasma membrane-type-like(LOC113331430)
alpha-glucosidase-like(LOC113287448)	ATPase ARSA1-like(LOC113298615)
alpha-hordothionin-like(LOC113330148)	ATP-dependent DNA helicase PIF4-like(LOC113332850)
alpha-mannosidase I MNS5-like(LOC113315086)	ATP-dependent zinc metalloprotease FTSH 12, chloroplastic-like
alpha-mannosidase-like	ATP-dependent zinc metalloprotease FTSH 5, mitochondrial-like
alpha-mannosidase-like(LOC113339682)	ATP-dependent zinc metalloprotease FTSH 5, mitochondrial-like
aluminum-activated malate transporter 10-like(LOC113321647)	ATP-dependent zinc metalloprotease FTSH 5, mitochondrial-like(LOC113351191)
aluminum-activated malate transporter 12-like(LOC113283323)	ATP-dependent zinc metalloprotease FTSH 5, mitochondrial-like(LOC113352347)
aluminum-activated malate transporter 2-like(LOC113313914)	autophagy-related protein 18a-like(LOC113340551)
amino acid permease 4-like	auxin efflux carrier component 2-like(LOC113358620)
amino acid permease 4-like(LOC113322392)	auxin efflux carrier component 5-like(LOC113336650)
amino acid permease 8-like	auxin response factor 2B-like(LOC113361649)
amino acid permease 8-like(LOC113296378)	auxin-induced protein 22D-like(LOC113347237)
amino acid permease 8-like(LOC113300551)	auxin-induced protein 6B-like(LOC113305517)
amino acid permease 8-like(LOC113316438)	auxin-responsive protein IAA14-like(LOC113299716)
amino acid transporter AVT1H-like(LOC113336719)	auxin-responsive protein IAA16(LOC113347238)
amino acid transporter AVT1J-like	auxin-responsive protein IAA28-like(LOC113356049)
amino acid transporter AVT1J-like(LOC113278590)	auxin-responsive protein SAUR50-like(LOC113312117)
amino acid transporter AVT6C-like	auxin-responsive protein SAUR71-like(LOC113293559)
amino acid transporter AVT6C-like(LOC113286857)	axial regulator YABBY 4-like(LOC113315237)
amino acid transporter AVT6C-like(LOC113357773)	axial regulator YABBY 5-like(LOC113353085)
amino acid transporter AVT6C-like(LOC113361747)	B3 domain-containing protein Os01g0234100-like
ammonium transporter 1 member 3-like	B3 domain-containing protein Os01g0234100-like(LOC113292933)
ammonium transporter 1 member 3-like(LOC113314157)	B3 domain-containing protein Os01g0723500-like
ammonium transporter 2-like	B3 domain-containing protein Os01g0723500-like(LOC113273437)
ammonium transporter 2-like	B3 domain-containing protein Os11g0197600-like(LOC113278530)
ammonium transporter 2-like(LOC113313606)	B3 domain-containing protein REM9-like
ammonium transporter 2-like(LOC113339066)	B3 domain-containing protein REM9-like
ankyrin repeat and SOCS box protein 14-like	B3 domain-containing transcription factor VRN1-like
ankyrin repeat and SOCS box protein 14-like(LOC113342466)	B3 domain-containing transcription factor VRN1-like(LOC113311758)
ankyrin repeat domain-containing protein 13C	B3 domain-containing transcription factor VRN1-like(LOC113330119)
ankyrin repeat domain-containing protein 13C(LOC113331789)	BAG family molecular chaperone regulator 5, mitochondrial-like(LOC113333787)
ankyrin repeat domain-containing protein 39 homolog(LOC113279568)	basic 7S globulin 2-like(LOC113343222)
ankyrin repeat-containing protein At5g02620-like	basic 7S globulin-like
ankyrin repeat-containing protein At5g02620-like(LOC113273502)	basic 7S globulin-like(LOC113358351)
ankyrin repeat-containing protein At5g02620-like(LOC113362499)	basic 7S globulin-like(LOC113358359)
ankyrin repeat-containing protein BDA1-like	basic 7S globulin-like(LOC113358366)
ankyrin repeat-containing protein BDA1-like(LOC113290595)	basic 7S globulin-like(LOC113358377)
ankyrin repeat-containing protein BDA1-like(LOC113294509)	basic leucine zipper 19-like(LOC113315197)
ankyrin repeat-containing protein BDA1-like(LOC113341737)	bet1-like SNARE 1-1(LOC113290018)
ankyrin repeat-containing protein ITN1-like	beta-adaptin-like protein C(LOC113319716)
ankyrin repeat-containing protein ITN1-like(LOC113271957)	beta-amylase 1, chloroplastic(LOC113319053)
ankyrin repeat-containing protein ITN1-like(LOC113332562)	beta-amyrin 28-monooxygenase-like(LOC113295428)
ankyrin repeat-containing protein NPR4-like	beta-amyrin synthase-like
ankyrin repeat-containing protein NPR4-like(LOC113339238)	beta-amyrin synthase-like(LOC113298951)
ankyrin-1-like(LOC113343185)	beta-amyrin synthase-like(LOC113358745)
ankyrin-2-like(LOC113322151)	beta-catenin-like protein 1(LOC113303216)
annexin D1-like(LOC113336156)	beta-fructofuranosidase, insoluble isoenzyme 1-like
annexin D2-like(LOC113336157)	beta-fructofuranosidase, insoluble isoenzyme 1-like(LOC113310830)
annexin D3-like	beta-galactosidase 10-like(LOC113346238)
annexin D3-like(LOC113308395)	beta-glucosidase 11-like(LOC113323913)
annexin-like protein RJ4(LOC113320595)	beta-glucosidase 40-like(LOC113299578)
anoctamin-like protein Os01g0706700(LOC113349446)	beta-glucosidase BoGH3B-like
anthocyanidin reductase ((2S)-flavan-3-ol-forming)-like(LOC113318553)	beta-glucosidase BoGH3B-like(LOC113315859)
anti-H(O) lectin 1-like(LOC113328525)	beta-glucosidase BoGH3B-like(LOC113320844)
antimicrobial peptide 1-like	beta-glucuronosyltransferase GlcAT14B-like
antimicrobial peptide 1-like(LOC113352847)	beta-glucuronosyltransferase GlcAT14B-like(LOC113340916)
anti-sigma-I factor RsgI2-like	beta-xylosidase/alpha-L-arabinofuranosidase 2-like
anti-sigma-I factor RsgI2-like(LOC113347022)	beta-xylosidase/alpha-L-arabinofuranosidase 2-like
anti-sigma-I factor RsgI6-like(LOC113288554)	beta-xylosidase/alpha-L-arabinofuranosidase 2-like(LOC113282677)
AP-2 complex subunit sigma-like(LOC113290199)	beta-xylosidase/alpha-L-arabinofuranosidase 2-like(LOC113287025)
AP2/ERF and B3 domain-containing transcription factor At1g50680-like(LOC113357941)	bidirectional sugar transporter N3-like(LOC113277370)
AP2-like ethylene-responsive transcription factor AIL5(LOC113361999)	bidirectional sugar transporter SWEET16-like(LOC113360874)
AP-3 complex subunit delta-like(LOC113282230)	bidirectional sugar transporter SWEET3-like(LOC113293399)
AP-4 complex subunit sigma-like(LOC113299584)	biogenesis of lysosome-related organelles complex 1 subunit 2-like(LOC113292586)
aquaporin NIP2-1-like	biotin carboxyl carrier protein of acetyl-CoA carboxylase-like(LOC113341028)
arabinogalactan protein 13-like(LOC113321317)	blue-light photoreceptor PHR2-like(LOC113350291)
ARF guanine-nucleotide exchange factor GNL2-like	BRCA1-associated RING domain protein 1-like(LOC113298340)
ARF guanine-nucleotide exchange factor GNL2-like	brefeldin A-inhibited guanine nucleotide-exchange protein 2-like(LOC113275095)
ARF guanine-nucleotide exchange factor GNL2-like(LOC113284062)	bromodomain-containing protein DDB_G0278469-like(LOC113351203)
ARF guanine-nucleotide exchange factor GNL2-like(LOC113316139)	BTB/POZ and MATH domain-containing protein 3-like(LOC113325324)
arginyl-tRNA--protein transferase 2-like(LOC113310220)	BTB/POZ domain-containing protein At1g67900-like
armadillo repeat-containing protein 4	BTB/POZ domain-containing protein At1g67900-like(LOC113299514)
armadillo repeat-containing protein 4(LOC113276112)	BTB/POZ domain-containing protein At2g04740-like(LOC113302925)
arogenate dehydrogenase 1, chloroplastic-like(LOC113320481)	BTB/POZ domain-containing protein At2g30600-like(LOC113356996)
asparagine--tRNA ligase, cytoplasmic 2-like	BTB/POZ domain-containing protein At3g50780-like(LOC113340765)
asparagine--tRNA ligase, cytoplasmic 2-like(LOC113283878)	BTB/POZ domain-containing protein At3g56230-like(LOC113306451)
aspartate, glycine, lysine and serine-rich protein-like	BTB/POZ domain-containing protein At5g17580-like
aspartate, glycine, lysine and serine-rich protein-like(LOC113338019)	BTB/POZ domain-containing protein At5g17580-like(LOC113295991)
aspartate--tRNA ligase, chloroplastic/mitochondrial-like(LOC113331996)	BTB/POZ domain-containing protein At5g17580-like(LOC113329033)
aspartic proteinase CDR1-like(LOC113275593)	BURP domain protein RD22-like(LOC113318668)
aspartic proteinase CDR1-like(LOC113278723)	butyrate--CoA ligase AAE11, peroxisomal-like(LOC113299676)
aspartic proteinase CDR1-like(LOC113280053)	bystin-like(LOC113309910)
aspartic proteinase CDR1-like(LOC113344638)	bZIP transcription factor 17-like(LOC113309505)
aspartic proteinase CDR1-like(LOC113360261)	bZIP transcription factor 27-like(LOC113288977)
aspartic proteinase nepenthesin-1-like	C2 domain-containing protein At1g53590-like(LOC113289726)
aspartic proteinase nepenthesin-1-like(LOC113272049)	caffeoylshikimate esterase-like(LOC113322649)
aspartic proteinase nepenthesin-1-like(LOC113329079)	caffeoylshikimate esterase-like(LOC113337688)
aspartic proteinase nepenthesin-1-like(LOC113351860)	calcium-binding protein CP1-like(LOC113332772)
aspartic proteinase nepenthesin-2-like	calcium-dependent protein kinase 14-like(LOC113293971)
aspartic proteinase nepenthesin-2-like	callose synthase 12-like
aspartic proteinase nepenthesin-2-like	calmodulin-7(LOC113287454)
aspartic proteinase nepenthesin-2-like(LOC113273257)	calnexin homolog 2-like
aspartic proteinase nepenthesin-2-like(LOC113291337)	calnexin homolog 2-like(LOC113281298)
aspartic proteinase nepenthesin-2-like(LOC113332792)	calnexin homolog(LOC113281257)
aspartic proteinase nepenthesin-2-like(LOC113359144)	calumenin-B-like(LOC113299607)
aspartic proteinase nepenthesin-2-like(LOC113360756)	carbon catabolite repressor protein 4 homolog 6-like(LOC113284529)
aspartic proteinase PCS1-like	carnosine N-methyltransferase-like(LOC113294720)
aspartokinase 2, chloroplastic-like(LOC113281164)	carotenoid 9,10(9',10')-cleavage dioxygenase 1-like
AT-hook motif nuclear-localized protein 1-like	carotenoid 9,10(9',10')-cleavage dioxygenase 1-like(LOC113305042)
AT-hook motif nuclear-localized protein 1-like(LOC113304735)	casein kinase 1-like protein 3(LOC113304002)
AT-hook motif nuclear-localized protein 20-like(LOC113298844)	casein kinase 1-like protein HD16(LOC113341589)
AT-hook motif nuclear-localized protein 25-like(LOC113278103)	casparian strip membrane protein 3-like(LOC113308234)
ATP synthase delta chain, chloroplastic-like(LOC113286978)	CASP-like protein 1F1(LOC113278949)
ATPase family AAA domain-containing protein 1-B-like	CASP-like protein 5A2(LOC113308486)
ATPase family AAA domain-containing protein At1g05910-like(LOC113348735)	cation/H(+) antiporter 15-like
ATP-dependent Clp protease adapter protein CLPS1, chloroplastic-like	cation/H(+) antiporter 15-like
ATP-dependent Clp protease proteolytic subunit-related protein 4, chloroplastic-like(LOC113302583)	cation/H(+) antiporter 15-like
ATP-dependent DNA helicase PIF1-like(LOC113281550)	cation/H(+) antiporter 15-like
ATP-dependent DNA helicase PIF1-like(LOC113355059)	cation/H(+) antiporter 15-like(LOC113281079)
ATP-dependent DNA helicase PIF2-like(LOC113360001)	cation/H(+) antiporter 15-like(LOC113314257)
ATP-dependent DNA helicase PIF7-like(LOC113295034)	cation/H(+) antiporter 15-like(LOC113323310)
ATP-dependent DNA helicase pif1-like(LOC113360107)	cation/H(+) antiporter 15-like(LOC113344367)
ATP-dependent RNA helicase DEAH13-like	cation/H(+) antiporter 28-like
ATP-dependent RNA helicase DEAH13-like(LOC113313852)	cation/H(+) antiporter 28-like(LOC113274774)
ATP-dependent RNA helicase SUV3, mitochondrial-like(LOC113316877)	cationic peroxidase 1-like(LOC113358510)
ATP-dependent zinc metalloprotease FTSH 10, mitochondrial-like(LOC113298816)	CBS domain-containing protein CBSCBSPB1-like(LOC113281048)
ATP-dependent zinc metalloprotease FTSH 5, mitochondrial-like	CCA tRNA nucleotidyltransferase, mitochondrial-like
autophagy-related protein 18a-like(LOC113340551)	CCA tRNA nucleotidyltransferase, mitochondrial-like(LOC113311316)
autophagy-related protein 3-like(LOC113302476)	CD2 antigen cytoplasmic tail-binding protein 2-like
autophagy-related protein 8f-like(LOC113331138)	CD2 antigen cytoplasmic tail-binding protein 2-like(LOC113286851)
auxilin-like protein 1(LOC113288277)	cell division control protein 45 homolog(LOC113320461)
auxin response factor 19-like(LOC113358798)	cell number regulator 5(LOC113314263)
auxin response factor 6-like	cellulose synthase-like protein G2(LOC113278182)
auxin response factor 6-like(LOC113279496)	cellulose synthase-like protein G3(LOC113277198)
auxin-induced protein 22C-like(LOC113299717)	cellulose synthase-like protein G3(LOC113278271)
auxin-induced protein 22D-like(LOC113347237)	CEN-like protein 2(LOC113322926)
auxin-responsive protein IAA32-like	centromere protein O-like
auxin-responsive protein IAA32-like(LOC113277642)	centromere protein O-like(LOC113299282)
auxin-responsive protein IAA9-like(LOC113312266)	centrosomal protein of 128 kDa-like
auxin-responsive protein SAUR21-like(LOC113289949)	chalcone synthase-like(LOC113271507)
auxin-responsive protein SAUR32-like(LOC113338264)	chaperone protein dnaJ 15-like(LOC113298068)
auxin-responsive protein SAUR50-like(LOC113289915)	chaperone protein dnaJ 2-like(LOC113343123)
axial regulator YABBY 5-like	chaperonin 60 subunit beta 3, chloroplastic-like(LOC113348032)
axoneme-associated protein mst101(2)-like(LOC113321399)	CHD3-type chromatin-remodeling factor PICKLE-like
B3 domain-containing protein At3g11580-like(LOC113320408)	CHD3-type chromatin-remodeling factor PICKLE-like(LOC113310386)
B3 domain-containing protein At5g24050-like(LOC113359568)	chloride channel protein CLC-b-like(LOC113298107)
B3 domain-containing protein At5g42700-like	chlorophyll a-b binding protein 8, chloroplastic-like
B3 domain-containing protein At5g42700-like(LOC113326295)	chlorophyll a-b binding protein 8, chloroplastic-like(LOC113284082)
B3 domain-containing protein At5g42700-like(LOC113339594)	chlorophyll a-b binding protein of LHCII type 1-like(LOC113310644)
B3 domain-containing protein Os01g0234100-like	chlorophyll a-b binding protein of LHCII type 1-like(LOC113339065)
B3 domain-containing protein Os01g0234100-like(LOC113292933)	chloroplastic import inner membrane translocase subunit HP30-2-like
B3 domain-containing protein Os01g0723500-like	chloroplastic import inner membrane translocase subunit HP30-2-like(LOC113280851)
B3 domain-containing protein Os01g0723500-like(LOC113273437)	chloroplastic import inner membrane translocase subunit HP30-2-like(LOC113290359)
B3 domain-containing protein Os01g0723500-like(LOC113327687)	chloroplastic import inner membrane translocase subunit HP30-2-like(LOC113309392)
B3 domain-containing protein Os03g0120900-like(LOC113297451)	chloroplastic import inner membrane translocase subunit HP30-2-like(LOC113311547)
B3 domain-containing protein Os03g0620400-like(LOC113297770)	chromatin assembly factor 1 subunit FAS1-like(LOC113284151)
B3 domain-containing protein Os11g0197600-like	chromobox protein homolog 7-like(LOC113273061)
B3 domain-containing protein Os11g0197600-like(LOC113278530)	cinnamoyl-CoA reductase-like SNL6
B3 domain-containing protein Os11g0197600-like(LOC113339672)	clathrin interactor EPSIN 1-like(LOC113316400)
B3 domain-containing protein Os11g0197600-like(LOC113361052)	cleavage stimulation factor subunit 77-like
B3 domain-containing protein REM9-like	cleavage stimulation factor subunit 77-like
B3 domain-containing transcription factor VRN1-like	cleavage stimulation factor subunit 77-like(LOC113351639)
B3 domain-containing transcription factor VRN1-like(LOC113278756)	cleavage stimulation factor subunit 77-like(LOC113351938)
B3 domain-containing transcription factor VRN1-like(LOC113286307)	clumping factor A-like(LOC113295847)
B3 domain-containing transcription factor VRN1-like(LOC113294274)	clumping factor A-like(LOC113354556)
B3 domain-containing transcription factor VRN1-like(LOC113311758)	CMP-sialic acid transporter 1-like(LOC113358478)
BAG family molecular chaperone regulator 3-like(LOC113276307)	CMP-sialic acid transporter 2-like(LOC113286270)
basic 7S globulin 2-like	COBRA-like protein 7
basic 7S globulin 2-like	COBRA-like protein 7(LOC113296944)
basic 7S globulin-like	co-chaperone protein p23-2-like(LOC113308756)
basic form of pathogenesis-related protein 1-like(LOC113285918)	coiled-coil domain-containing protein 93-like(LOC113293423)
basic leucine zipper 23-like(LOC113359027)	coiled-coil domain-containing protein 9-like(LOC113348297)
bax inhibitor 1-like(LOC113302571)	condensin complex subunit 1-like(LOC113310987)
B-box zinc finger protein 19-like(LOC113360112)	conserved oligomeric Golgi complex subunit 1-like
BEL1-like homeodomain protein 9(LOC113348113)	conserved oligomeric Golgi complex subunit 1-like
benzyl alcohol O-benzoyltransferase-like	conserved oligomeric Golgi complex subunit 1-like(LOC113300415)
benzyl alcohol O-benzoyltransferase-like(LOC113348288)	conserved oligomeric Golgi complex subunit 1-like(LOC113319652)
berberine bridge enzyme-like 26	copper chaperone for superoxide dismutase, chloroplastic/cytosolic-like(LOC113274979)
berberine bridge enzyme-like 26(LOC113340878)	copper transporter 1-like(LOC113320659)
bet1-like SNARE 1-1(LOC113290018)	copper-transporting ATPase HMA4-like
beta-(1,2)-xylosyltransferase-like(LOC113336852)	copper-transporting ATPase HMA4-like(LOC113286989)
beta-amylase 1, chloroplastic(LOC113319053)	coronatine-insensitive protein 1-like(LOC113310750)
beta-amylase 3, chloroplastic-like(LOC113302616)	CSC1-like protein HYP1
beta-fructofuranosidase, insoluble isoenzyme 1-like(LOC113323471)	CST complex subunit CTC1-like
beta-galactosidase 10-like(LOC113346238)	CST complex subunit CTC1-like(LOC113290142)
beta-galactosidase 17-like(LOC113350570)	CTD small phosphatase-like protein 2-A(LOC113323377)
beta-galactosidase 3-like(LOC113355341)	cullin-1-like(LOC113315894)
beta-glucosidase 44-like(LOC113303774)	cullin-3A-like(LOC113281664)
beta-glucosidase BoGH3B-like	cyclase-like protein 1
beta-glucosidase BoGH3B-like(LOC113315859)	cyclase-like protein 1(LOC113283655)
beta-glucosidase BoGH3B-like(LOC113320844)	cyclic dof factor 1-like(LOC113281686)
beta-glucuronosyltransferase GlcAT14B-like(LOC113318268)	cyclic dof factor 4-like(LOC113344455)
beta-xylosidase/alpha-L-arabinofuranosidase 2-like(LOC113282677)	cyclic nucleotide-gated ion channel 4-like(LOC113348664)
bidirectional sugar transporter N3-like(LOC113277370)	cyclin-A2-2-like(LOC113303655)
bidirectional sugar transporter SWEET14-like(LOC113319002)	cyclin-B1-2-like(LOC113280771)
bidirectional sugar transporter SWEET1-like(LOC113288367)	cyclin-D2-1-like(LOC113295414)
bidirectional sugar transporter SWEET3b-like(LOC113303519)	cycloartenol synthase 2-like(LOC113300013)
bidirectional sugar transporter SWEET4-like(LOC113358506)	cysteine-rich receptor-like protein kinase 7
bifunctional purple acid phosphatase 26-like	cytochrome b561, DM13 and DOMON domain-containing protein At5g54830-like(LOC113299158)
bifunctional purple acid phosphatase 26-like(LOC113355873)	cytochrome P450 71A1-like
bifunctional riboflavin biosynthesis protein RIBA 1, chloroplastic-like	cytochrome P450 71A1-like(LOC113299978)
bifunctional riboflavin biosynthesis protein RIBA 1, chloroplastic-like(LOC113329417)	cytochrome P450 71A1-like(LOC113306264)
bifunctional riboflavin biosynthesis protein RIBA 1, chloroplastic-like(LOC113335188)	cytochrome P450 71A1-like(LOC113329572)
bifunctional TH2 protein, mitochondrial-like(LOC113275700)	cytochrome P450 71A1-like(LOC113329648)
bifunctional TH2 protein, mitochondrial-like(LOC113276259)	cytochrome P450 71A1-like(LOC113353533)
binding partner of ACD11 1-like(LOC113345952)	cytochrome P450 71B35-like(LOC113337342)
blue copper protein-like(LOC113359279)	cytochrome P450 71B36-like(LOC113344170)
BRCA1-associated RING domain protein 1-like(LOC113298340)	cytochrome P450 76A2-like
BTB/POZ and MATH domain-containing protein 2-like	cytochrome P450 76A2-like(LOC113348182)
BTB/POZ and MATH domain-containing protein 2-like(LOC113280121)	cytochrome P450 77A4-like(LOC113311690)
BTB/POZ and MATH domain-containing protein 3-like	cytochrome P450 78A7-like(LOC113290532)
BTB/POZ and MATH domain-containing protein 3-like(LOC113325323)	cytochrome P450 86B1-like(LOC113272995)
BTB/POZ and MATH domain-containing protein 3-like(LOC113332451)	cytochrome P450 86B1-like(LOC113293351)
BTB/POZ and TAZ domain-containing protein 1-like(LOC113341458)	cytochrome P450 94A1-like
BTB/POZ domain and ankyrin repeat-containing protein NPR1-like(LOC113349550)	cytochrome P450 94A1-like(LOC113352162)
BTB/POZ domain-containing protein At1g01640-like(LOC113324158)	cytokinin dehydrogenase 5-like(LOC113347449)
BTB/POZ domain-containing protein At1g67900-like	cytoplasmic tRNA 2-thiolation protein 2-like(LOC113292706)
BTB/POZ domain-containing protein At1g67900-like(LOC113341907)	cytoplasmic tRNA 2-thiolation protein 2-like(LOC113301935)
BTB/POZ domain-containing protein At2g04740-like(LOC113288081)	cytosolic sulfotransferase 5-like(LOC113302512)
BTB/POZ domain-containing protein At2g04740-like(LOC113302925)	DDRGK domain-containing protein 1-like(LOC113315109)
BTB/POZ domain-containing protein At2g30600-like(LOC113346802)	dehydration-responsive element-binding protein 1A-like
BTB/POZ domain-containing protein At3g50780-like(LOC113340765)	dehydration-responsive element-binding protein 1A-like(LOC113324004)
BTB/POZ domain-containing protein At4g30940-like(LOC113320729)	dehydration-responsive element-binding protein 3-like(LOC113337100)
BTB/POZ domain-containing protein At5g17580-like	delta(8)-fatty-acid desaturase-like(LOC113299171)
BTB/POZ domain-containing protein At5g17580-like(LOC113329033)	dentin sialophosphoprotein-like
BTB/POZ domain-containing protein FBL11-like(LOC113342553)	dentin sialophosphoprotein-like(LOC113340531)
BTB/POZ domain-containing protein POB1-like(LOC113340373)	dentin sialophosphoprotein-like(LOC113353160)
BTB/POZ domain-containing protein SR1IP1-like(LOC113288607)	desiccation-related protein PCC13-62-like(LOC113317037)
BURP domain protein RD22-like(LOC113318668)	DExH-box ATP-dependent RNA helicase DExH1-like(LOC113322137)
C2 domain-containing protein At1g63220-like(LOC113284584)	DExH-box ATP-dependent RNA helicase DExH3-like
caffeoyl-CoA O-methyltransferase(LOC113289540)	DExH-box ATP-dependent RNA helicase DExH3-like(LOC113322662)
caffeoylshikimate esterase-like	DExH-box ATP-dependent RNA helicase DExH8-like
caffeoylshikimate esterase-like(LOC113337676)	DExH-box ATP-dependent RNA helicase DExH8-like(LOC113284497)
caffeoylshikimate esterase-like(LOC113337688)	dihydroorotase, mitochondrial-like(LOC113275118)
calcium-dependent protein kinase 13-like(LOC113310347)	diphthine--ammonia ligase-like(LOC113319064)
calcium-dependent protein kinase 6-like(LOC113326837)	dirigent protein 11-like(LOC113287033)
calcium-transporting ATPase 12, plasma membrane-type-like(LOC113351461)	dirigent protein 22-like(LOC113323411)
callose synthase 3-like(LOC113287367)	dirigent protein 5-like(LOC113343282)
callose synthase 7-like(LOC113299740)	disease resistance protein RGA2-like
calmodulin-binding receptor kinase CaMRLK-like	disease resistance protein RGA2-like
calmodulin-binding transcription activator 3-like(LOC113331783)	disease resistance protein RGA2-like(LOC113294021)
calmodulin-binding transcription activator 5-like(LOC113285857)	disease resistance protein RGA2-like(LOC113345491)
calmodulin-binding transcription activator 5-like(LOC113328192)	D-lactate dehydrogenase [cytochrome], mitochondrial-like(LOC113322947)
calmodulin-binding transcription activator 5-like(LOC113332670)	DNA (cytosine-5)-methyltransferase CMT2-like
carotenoid 9,10(9',10')-cleavage dioxygenase 1-like	DNA (cytosine-5)-methyltransferase CMT2-like(LOC113294748)
carotenoid 9,10(9',10')-cleavage dioxygenase 1-like(LOC113305042)	DNA annealing helicase and endonuclease ZRANB3-like(LOC113357417)
carotenoid 9,10(9',10')-cleavage dioxygenase 1-like(LOC113349153)	DNA damage-binding protein 1-like(LOC113290118)
casein kinase 1-like protein HD16(LOC113309357)	DNA gyrase subunit A, chloroplastic/mitochondrial-like(LOC113294988)
casein kinase 1-like protein HD16(LOC113341589)	DNA ligase 1-like(LOC113320919)
CASP-like protein 1D1(LOC113357455)	DNA polymerase epsilon subunit B-like(LOC113292955)
CASP-like protein 1F1(LOC113278949)	DNA repair protein RAD51 homolog 2-like(LOC113323291)
CASP-like protein 3A1(LOC113316526)	DNA repair protein RAD51 homolog A-like(LOC113288294)
CASP-like protein 4B1(LOC113322006)	DNA repair protein recA homolog 1, chloroplastic-like
CASP-like protein 4B4(LOC113329056)	DNA repair protein recA homolog 1, chloroplastic-like(LOC113290230)
cation/H(+) antiporter 15-like	DNA replication complex GINS protein PSF3-like
cation/H(+) antiporter 15-like	DNA replication complex GINS protein PSF3-like(LOC113309010)
cation/H(+) antiporter 15-like	DNA replication licensing factor MCM6-like
cation/H(+) antiporter 15-like	DNA replication licensing factor MCM6-like(LOC113310752)
cation/H(+) antiporter 15-like	DNA topoisomerase 1 alpha-like(LOC113278814)
cation/H(+) antiporter 15-like	DNA-(apurinic or apyrimidinic site) lyase-like
cation/H(+) antiporter 15-like	DNA-(apurinic or apyrimidinic site) lyase-like(LOC113358831)
cation/H(+) antiporter 18-like	DNA-dependent metalloprotease WSS1-like
CBBY-like protein	DNA-dependent metalloprotease WSS1-like(LOC113299611)
CBBY-like protein(LOC113282461)	dnaJ homolog subfamily B member 1-like(LOC113299729)
CDPK-related protein kinase-like(LOC113356804)	dnaJ homolog subfamily C member 2-like(LOC113289897)
CDT1-like protein a, chloroplastic(LOC113303456)	dof zinc finger protein DOF1.4-like(LOC113278374)
cell division control protein 48 homolog D(LOC113310500)	dolichol kinase EVAN-like
cell division cycle 20.2, cofactor of APC complex-like(LOC113281219)	dolichol kinase EVAN-like(LOC113338896)
cell wall / vacuolar inhibitor of fructosidase 2-like(LOC113329794)	double-stranded RNA-binding protein 6-like(LOC113313972)
cell wall / vacuolar inhibitor of fructosidase 2-like(LOC113329812)	DUF21 domain-containing protein At2g14520-like
cell wall integrity protein scw1-like(LOC113301329)	DUF21 domain-containing protein At2g14520-like(LOC113285929)
cellulose synthase-like protein D4	DUF21 domain-containing protein At4g14240-like(LOC113318771)
cellulose synthase-like protein D4(LOC113356765)	dynamin-related protein 1C(LOC113321409)
cellulose synthase-like protein E6(LOC113289966)	dynamin-related protein 1C-like(LOC113282787)
cellulose synthase-like protein G2(LOC113351937)	E3 ubiquitin-protein ligase AIRP2-like(LOC113292924)
cellulose synthase-like protein G3(LOC113277198)	E3 ubiquitin-protein ligase At1g63170-like
cellulose synthase-like protein G3(LOC113318377)	E3 ubiquitin-protein ligase At1g63170-like(LOC113303623)
chalcone synthase-like	E3 ubiquitin-protein ligase ATL41-like
chalcone synthase-like(LOC113271508)	E3 ubiquitin-protein ligase ATL41-like(LOC113308214)
chaperone protein ClpB1-like(LOC113337939)	E3 ubiquitin-protein ligase ATL42-like(LOC113348215)
chaperone protein dnaJ 2-like(LOC113343123)	E3 ubiquitin-protein ligase RGLG1-like(LOC113345380)
chaperone protein DnaJ-like(LOC113282779)	E3 ubiquitin-protein ligase RKP-like(LOC113287002)
chitinase 10-like(LOC113332707)	E3 ubiquitin-protein ligase SINAT5-like
chitinase 5-like	E3 ubiquitin-protein ligase SINAT5-like(LOC113299001)
chitinase 5-like(LOC113317272)	E3 ubiquitin-protein ligase UPL2-like
chitin-binding lectin 1-like	E3 ubiquitin-protein ligase UPL2-like(LOC113284263)
chitin-binding lectin 1-like(LOC113288815)	E3 ubiquitin-protein ligase UPL4-like(LOC113311875)
chitin-binding lectin 1-like(LOC113293881)	E3 ubiquitin-protein ligase UPL5-like
chitin-binding lectin 1-like(LOC113311314)	E3 ubiquitin-protein ligase UPL5-like
chlorophyll a-b binding protein CP29.2, chloroplastic-like(LOC113307650)	E3 ubiquitin-protein ligase UPL5-like(LOC113278866)
chloroplast envelope quinone oxidoreductase homolog(LOC113296666)	E3 ubiquitin-protein ligase UPL5-like(LOC113294496)
chloroplastic import inner membrane translocase subunit HP30-2-like	E3 ubiquitin-protein ligase UPL5-like(LOC113337826)
chloroplastic import inner membrane translocase subunit HP30-2-like	E3 ubiquitin-protein ligase WAV3-like
chloroplastic import inner membrane translocase subunit HP30-2-like(LOC113290359)	E3 ubiquitin-protein ligase WAV3-like
chloroplastic import inner membrane translocase subunit HP30-2-like(LOC113315397)	E3 ubiquitin-protein ligase WAV3-like(LOC113349113)
chloroplastic import inner membrane translocase subunit HP30-2-like(LOC113321431)	E3 ubiquitin-protein ligase WAV3-like(LOC113350175)
chromatin modification-related protein EAF7-like(LOC113272331)	E4 SUMO-protein ligase PIAL2-like(LOC113299219)
chromatin structure-remodeling complex protein BSH-like(LOC113353014)	E4 SUMO-protein ligase PIAL2-like(LOC113358389)
chromobox protein homolog 7-like(LOC113273061)	early nodulin-like protein 3(LOC113287877)
cingulin-like(LOC113309301)	EEF1A lysine methyltransferase 4-like(LOC113308106)
cinnamoyl-CoA reductase-like SNL6	egg cell-secreted protein 1.2-like(LOC113304934)
citrate synthase, mitochondrial(LOC113321492)	eIF-2-alpha kinase GCN2-like
class V chitinase-like	EKC/KEOPS complex subunit TPRKB-like(LOC113302459)
class V chitinase-like	electron transfer flavoprotein subunit beta, mitochondrial-like(LOC113319525)
class V chitinase-like(LOC113294918)	electron transfer flavoprotein-ubiquinone oxidoreductase, mitochondrial-like
class V chitinase-like(LOC113319559)	electron transfer flavoprotein-ubiquinone oxidoreductase, mitochondrial-like(LOC113284596)
clathrin heavy chain 1(LOC113322263)	elongation factor 1-gamma 3-like(LOC113283348)
clathrin interactor EPSIN 1-like(LOC113316400)	elongation factor Tu, chloroplastic-like(LOC113282325)
cleavage and polyadenylation specificity factor subunit 6-like(LOC113296625)	elongator complex protein 1-like
cleavage stimulation factor subunit 77-like	elongator complex protein 1-like(LOC113286990)
cleavage stimulation factor subunit 77-like(LOC113313528)	embryonic protein DC-8-like
cleavage stimulation factor subunit 77-like(LOC113351938)	embryonic protein DC-8-like(LOC113314333)
CLIP-associated protein-like(LOC113333709)	embryonic protein DC-8-like(LOC113347146)
clumping factor B-like(LOC113331930)	endochitinase A-like(LOC113361710)
coatomer subunit alpha-1-like	endochitinase EP3-like
coatomer subunit alpha-1-like(LOC113289276)	endochitinase EP3-like(LOC113317289)
coatomer subunit gamma-2-like(LOC113342155)	endoglucanase 4-like(LOC113359371)
coatomer subunit zeta-1-like(LOC113295677)	endoglucanase 8-like(LOC113282034)
COBW domain-containing protein 1-like(LOC113339738)	endoribonuclease Dicer homolog 1(LOC113297636)
coiled-coil domain-containing protein 158-like	endoribonuclease Dicer homolog 3a-like
coiled-coil domain-containing protein 158-like(LOC113330413)	endoribonuclease Dicer homolog 3a-like(LOC113326747)
collagen alpha-2(IV) chain-like	enoyl-CoA hydratase 2, peroxisomal-like
collagen alpha-2(IV) chain-like(LOC113329016)	ent-copalyl diphosphate synthase, chloroplastic-like(LOC113315831)
condensin complex subunit 1-like(LOC113310987)	ent-kaurene oxidase, chloroplastic-like(LOC113330131)
condensin complex subunit 2-like(LOC113348567)	EP1-like glycoprotein 4
condensin-2 complex subunit D3-like(LOC113349678)	EP1-like glycoprotein 4(LOC113296029)
conserved oligomeric Golgi complex subunit 2-like(LOC113302856)	EPIDERMAL PATTERNING FACTOR-like protein 2(LOC113328714)
COP1-interacting protein 7-like(LOC113319011)	epidermis-specific secreted glycoprotein EP1-like(LOC113273313)
COP9 signalosome complex subunit 1-like(LOC113274850)	epidermis-specific secreted glycoprotein EP1-like(LOC113324887)
copper methylamine oxidase-like	ethylene receptor 2-like
copper methylamine oxidase-like(LOC113335942)	ethylene receptor 2-like(LOC113283137)
copper methylamine oxidase-like(LOC113344052)	ethylene receptor-like(LOC113288290)
copper-transporting ATPase HMA4-like	ethylene-responsive transcription factor 12-like(LOC113319648)
copper-transporting ATPase HMA4-like(LOC113286989)	ethylene-responsive transcription factor 12-like(LOC113333971)
copper-transporting ATPase PAA1, chloroplastic-like(LOC113332016)	ethylene-responsive transcription factor ERF021-like(LOC113326034)
copper-transporting ATPase PAA2, chloroplastic-like	ethylene-responsive transcription factor ERF024-like(LOC113323556)
copper-transporting ATPase PAA2, chloroplastic-like(LOC113339255)	ethylene-responsive transcription factor ERF061-like(LOC113359153)
copper-transporting ATPase RAN1-like(LOC113287321)	ethylene-responsive transcription factor ERN1-like(LOC113272688)
coronatine-insensitive protein 1-like(LOC113310750)	ethylene-responsive transcription factor ESR1-like(LOC113272092)
CRAL-TRIO domain-containing protein YKL091C-like(LOC113344321)	eukaryotic peptide chain release factor GTP-binding subunit ERF3A-like
craniofacial development protein 1-like	eukaryotic peptide chain release factor GTP-binding subunit-like(LOC113281091)
CRM-domain containing factor CFM3, chloroplastic/mitochondrial-like(LOC113303096)	eukaryotic translation initiation factor 3 subunit A-like
crossover junction endonuclease MUS81-like(LOC113313261)	eukaryotic translation initiation factor 3 subunit A-like
cryptochrome DASH, chloroplastic/mitochondrial-like	eukaryotic translation initiation factor 3 subunit A-like(LOC113334348)
cryptochrome DASH, chloroplastic/mitochondrial-like(LOC113278279)	eukaryotic translation initiation factor 3 subunit A-like(LOC113358068)
cryptochrome DASH, chloroplastic/mitochondrial-like(LOC113328924)	eukaryotic translation initiation factor 3 subunit G-like(LOC113318708)
CSC1-like protein At1g32090(LOC113297607)	eukaryotic translation initiation factor 4B2-like(LOC113298233)
CTP synthase-like(LOC113289848)	eukaryotic translation initiation factor 5A(LOC113275875)
cullin-1-like(LOC113315894)	eukaryotic translation initiation factor 5B-like(LOC113298062)
cullin-1-like(LOC113317632)	eukaryotic translation initiation factor-like
cyclic dof factor 2-like(LOC113322830)	eukaryotic translation initiation factor-like(LOC113339771)
cyclin-A2-2-like(LOC113303655)	exocyst complex component EXO70A1-like
cyclin-A3-2-like(LOC113305213)	exocyst complex component EXO70A1-like(LOC113343337)
cyclin-H1-1-like	exocyst complex component EXO70B1-like(LOC113271544)
cyclin-H1-1-like(LOC113287384)	exocyst complex component EXO84B-like(LOC113301331)
cyclin-L1-1-like(LOC113276346)	expansin-A6-like(LOC113298792)
cyclin-SDS-like(LOC113274587)	expansin-A9-like(LOC113294965)
cycloartenol-C-24-methyltransferase-like(LOC113313126)	expansin-like A2(LOC113330709)
cysteine synthase, chloroplastic/chromoplastic-like	extensin-2-like
cysteine-rich receptor-like protein kinase 15	extensin-2-like(LOC113291415)
cysteine-rich repeat secretory protein 11-like(LOC113322865)	extensin-2-like(LOC113343910)
cysteine-rich repeat secretory protein 38-like(LOC113318117)	extensin-2-like(LOC113345891)
cysteine-rich repeat secretory protein 55-like	extensin-like
cysteine-rich repeat secretory protein 55-like(LOC113336001)	extensin-like(LOC113328749)
cytadherence high molecular weight protein 2-like(LOC113308967)	extensin-like(LOC113330071)
cytochrome b-c1 complex subunit Rieske-4, mitochondrial-like(LOC113271520)	FACT complex subunit SPT16-like
cytochrome P450 704B1-like(LOC113344306)	fatty acid desaturase 4, chloroplastic-like(LOC113287904)
cytochrome P450 704B1-like(LOC113347695)	F-box protein At1g60400-like(LOC113306339)
cytochrome P450 714C2-like(LOC113309052)	F-box protein At1g67340-like(LOC113324660)
cytochrome P450 71A1-like	F-box protein At2g07140-like(LOC113291764)
cytochrome P450 71A1-like	F-box protein At2g23160-like(LOC113291057)
cytochrome P450 71A1-like(LOC113329648)	F-box protein At3g07870-like(LOC113279996)
cytochrome P450 71A1-like(LOC113353533)	F-box protein At3g07870-like(LOC113290119)
cytochrome P450 71A1-like(LOC113360722)	F-box protein At3g07870-like(LOC113295763)
cytochrome P450 71A9-like(LOC113305338)	F-box protein At3g07870-like(LOC113300432)
cytochrome P450 71B34-like	F-box protein At3g07870-like(LOC113316870)
cytochrome P450 71B34-like(LOC113341339)	F-box protein At3g07870-like(LOC113328390)
cytochrome P450 71B36-like(LOC113274696)	F-box protein At3g07870-like(LOC113342646)
cytochrome P450 71B36-like(LOC113329538)	F-box protein At3g07870-like(LOC113351507)
cytochrome P450 71D10-like	F-box protein At3g07870-like(LOC113360485)
cytochrome P450 71D10-like(LOC113273173)	F-box protein At4g00893-like(LOC113316138)
cytochrome P450 76A2-like	F-box protein At4g18380-like(LOC113321939)
cytochrome P450 76A2-like(LOC113339419)	F-box protein At5g07610-like
cytochrome P450 77A3-like(LOC113304671)	F-box protein At5g07610-like
cytochrome P450 78A7-like(LOC113290532)	F-box protein At5g07610-like(LOC113280202)
cytochrome P450 81D11-like	F-box protein At5g07610-like(LOC113280205)
cytochrome P450 81D11-like(LOC113346947)	F-box protein At5g07610-like(LOC113291105)
cytochrome P450 85A1-like(LOC113275767)	F-box protein At5g07610-like(LOC113332347)
cytochrome P450 86B1-like(LOC113293351)	F-box protein At5g07610-like(LOC113343511)
cytochrome P450 86B1-like(LOC113309276)	F-box protein At5g49610-like(LOC113293365)
cytochrome P450 94A1-like(LOC113347990)	F-box protein At5g67140-like(LOC113346672)
cytochrome P450 CYP736A12-like(LOC113283356)	F-box protein CPR1-like
cytochrome P450 CYP82D47-like	F-box protein CPR1-like
cytochrome P450 CYP82D47-like(LOC113338881)	F-box protein CPR1-like(LOC113274772)
cytochrome P450 CYP82H23-like(LOC113329730)	F-box protein CPR1-like(LOC113275566)
cytoplasmic polyadenylation element-binding protein 2-like(LOC113284520)	F-box protein CPR1-like(LOC113290536)
cytosolic enolase 3-like(LOC113295199)	F-box protein CPR1-like(LOC113305035)
cytosolic sulfotransferase 15-like(LOC113322253)	F-box protein CPR1-like(LOC113316587)
DDT domain-containing protein DDR4-like	F-box protein CPR1-like(LOC113324900)
DDT domain-containing protein DDR4-like(LOC113293470)	F-box protein CPR1-like(LOC113328322)
DDT domain-containing protein DDR4-like(LOC113304584)	F-box protein CPR1-like(LOC113351943)
DEAD-box ATP-dependent RNA helicase 27-like(LOC113282553)	F-box protein SKIP19-like(LOC113285248)
DEAD-box ATP-dependent RNA helicase 42-like(LOC113274138)	F-box/FBD/LRR-repeat protein At1g16930-like(LOC113295945)
decapping nuclease DXO homolog, chloroplastic-like(LOC113297298)	F-box/FBD/LRR-repeat protein At2g26030-like(LOC113287882)
dehydration-responsive element-binding protein 1A-like	F-box/kelch-repeat protein At1g15670-like(LOC113296063)
dehydration-responsive element-binding protein 1A-like(LOC113324004)	F-box/kelch-repeat protein At1g23390-like(LOC113360812)
dehydrodolichyl diphosphate synthase 2-like(LOC113351232)	F-box/kelch-repeat protein At1g55270-like
dehydrodolichyl diphosphate synthase 6-like	F-box/kelch-repeat protein At1g55270-like(LOC113293387)
dehydrodolichyl diphosphate synthase 6-like(LOC113332682)	F-box/kelch-repeat protein At1g57790-like(LOC113351025)
dehydrodolichyl diphosphate synthase 6-like(LOC113346812)	F-box/kelch-repeat protein At1g57790-like(LOC113352666)
dehydrogenase/reductase SDR family member 7-like	F-box/kelch-repeat protein At3g06240-like
dehydrogenase/reductase SDR family member 7-like(LOC113317665)	F-box/kelch-repeat protein At3g06240-like(LOC113273122)
dehydrogenase/reductase SDR family member FEY-like	F-box/kelch-repeat protein At3g06240-like(LOC113290275)
dehydrogenase/reductase SDR family member FEY-like(LOC113286418)	F-box/kelch-repeat protein At3g06240-like(LOC113291918)
DELLA protein GAI1-like(LOC113333892)	F-box/kelch-repeat protein At3g06240-like(LOC113307529)
DELLA protein RGL1-like(LOC113316917)	F-box/kelch-repeat protein At3g06240-like(LOC113316825)
desiccation-related protein PCC13-62-like	F-box/kelch-repeat protein At3g06240-like(LOC113326062)
desiccation-related protein PCC13-62-like(LOC113274411)	F-box/kelch-repeat protein At3g06240-like(LOC113343475)
desumoylating isopeptidase 1-like(LOC113314285)	F-box/kelch-repeat protein At3g23880-like(LOC113311528)
DExH-box ATP-dependent RNA helicase DExH12-like(LOC113302878)	F-box/kelch-repeat protein At3g23880-like(LOC113316644)
DExH-box ATP-dependent RNA helicase DExH17(LOC113296327)	F-box/kelch-repeat protein At3g23880-like(LOC113320604)
diacylglycerol kinase 4-like(LOC113292772)	F-box/kelch-repeat protein At3g23880-like(LOC113332373)
diaminopimelate decarboxylase 2, chloroplastic-like(LOC113322299)	F-box/kelch-repeat protein At3g23880-like(LOC113358162)
dihydroorotate dehydrogenase (quinone), mitochondrial-like	F-box/kelch-repeat protein At4g19930-like(LOC113288454)
dihydroorotate dehydrogenase (quinone), mitochondrial-like(LOC113306916)	F-box/kelch-repeat protein SKIP6-like(LOC113282568)
dirigent protein 11-like(LOC113287033)	F-box/kelch-repeat protein SKIP6-like(LOC113287018)
dirigent protein 2-like	F-box/LRR-repeat protein At4g14103-like(LOC113316546)
dirigent protein 2-like(LOC113287032)	ferritin-3, chloroplastic-like(LOC113328921)
dirigent protein 2-like(LOC113332378)	filament-like plant protein 4
disease resistance protein RGA2-like	filament-like plant protein 4(LOC113349761)
disease resistance protein RGA2-like	filament-like plant protein 4(LOC113357646)
disease resistance protein RGA2-like	filament-like plant protein 7(LOC113298118)
disease resistance protein RGA2-like	fimbrin-4-like
disease resistance protein RGA2-like(LOC113275944)	fimbrin-4-like(LOC113336838)
disease resistance protein RGA2-like(LOC113294021)	flowering time control protein FCA-like
disease resistance protein RGA2-like(LOC113312646)	flowering time control protein FCA-like(LOC113328181)
disease resistance protein RGA2-like(LOC113317623)	flowering-promoting factor 1-like protein 3(LOC113354232)
disease resistance protein RGA2-like(LOC113345491)	formin-1-like(LOC113310044)
disease resistance protein RPP8-like	G2/mitotic-specific cyclin-2-like(LOC113346807)
disease resistance protein RPP8-like(LOC113315228)	gamma carbonic anhydrase-like 2, mitochondrial(LOC113318775)
divinyl chlorophyllide a 8-vinyl-reductase, chloroplastic-like(LOC113349600)	gamma-glutamyl hydrolase 2-like
divinyl chlorophyllide a 8-vinyl-reductase, chloroplastic-like(LOC113357464)	gamma-glutamyl hydrolase 2-like(LOC113302144)
D-lactate dehydrogenase [cytochrome], mitochondrial-like(LOC113322947)	gamma-secretase subunit APH1-like
DNA (cytosine-5)-methyltransferase 3B-like(LOC113298713)	gamma-secretase subunit APH1-like(LOC113280146)
DNA (cytosine-5)-methyltransferase-like(LOC113361076)	GATA transcription factor 24-like(LOC113299429)
DNA excision repair protein ERCC-1-like(LOC113301529)	GBF-interacting protein 1-like(LOC113288210)
DNA ligase 1-like(LOC113286050)	GDSL esterase/lipase At2g40250-like(LOC113279894)
DNA mismatch repair protein MSH1, mitochondrial-like(LOC113357437)	GDSL esterase/lipase At4g16230-like
DNA mismatch repair protein MSH2-like(LOC113303031)	GDSL esterase/lipase At4g16230-like(LOC113335907)
DNA polymerase alpha catalytic subunit-like(LOC113286097)	GDSL esterase/lipase At5g03610-like(LOC113342907)
DNA repair protein recA homolog 1, chloroplastic-like(LOC113290230)	GDSL esterase/lipase At5g14450-like
DNA replication complex GINS protein PSF3-like	GDSL esterase/lipase At5g14450-like(LOC113301134)
DNA replication complex GINS protein PSF3-like(LOC113309010)	GDSL esterase/lipase At5g55050-like(LOC113293486)
DNA replication licensing factor MCM2-like	GEM-like protein 4(LOC113293373)
DNA replication licensing factor MCM2-like(LOC113281255)	geraniol 8-hydroxylase-like
DNA topoisomerase 3-alpha-like	geraniol 8-hydroxylase-like(LOC113275205)
DNA topoisomerase 3-alpha-like(LOC113357556)	geraniol 8-hydroxylase-like(LOC113311750)
DNA-(apurinic or apyrimidinic site) lyase-like	germin-like protein subfamily 1 member 14(LOC113341788)
DNA-(apurinic or apyrimidinic site) lyase-like(LOC113358831)	germin-like protein subfamily T member 2
DNA-3-methyladenine glycosylase 1-like(LOC113288056)	germin-like protein subfamily T member 2
DNA-directed RNA polymerase III subunit RPC3-like(LOC113282926)	germin-like protein subfamily T member 2(LOC113294110)
DNA-directed RNA polymerases II and IV subunit 5A-like(LOC113279779)	germin-like protein subfamily T member 2(LOC113325424)
DNA-directed RNA polymerases II, IV and V subunit 6A-like(LOC113288632)	germin-like protein subfamily T member 2(LOC113337072)
DNA-directed RNA polymerases II, IV and V subunit 9B-like	gibberellic acid methyltransferase 2-like(LOC113323536)
DNA-directed RNA polymerases II, IV and V subunit 9B-like(LOC113352962)	gibberellin 2-beta-dioxygenase 8-like(LOC113285745)
dnaJ homolog subfamily B member 2(LOC113353001)	gibberellin 2-beta-dioxygenase-like(LOC113313641)
dnaJ homolog subfamily C member 2-like(LOC113290056)	gibberellin 3-beta-dioxygenase 1-like
dnaJ protein homolog(LOC113321822)	gibberellin 3-beta-dioxygenase 1-like(LOC113293428)
dof zinc finger protein DOF1.4-like(LOC113289369)	glucan 1,3-beta-glucosidase A-like
dof zinc finger protein DOF5.3-like(LOC113293005)	glucan 1,3-beta-glucosidase A-like(LOC113286710)
dof zinc finger protein DOF5.4-like(LOC113298454)	glucan endo-1,3-beta-glucosidase-like(LOC113304809)
dol-P-Man:Man(7)GlcNAc(2)-PP-Dol alpha-1,6-mannosyltransferase-like(LOC113284616)	glutamate dehydrogenase 2-like
double-stranded RNA-binding protein 6-like(LOC113313972)	glutamate dehydrogenase 2-like(LOC113321520)
dr1-associated corepressor-like(LOC113322349)	glutamate--tRNA ligase, cytoplasmic-like(LOC113347096)
DUF21 domain-containing protein At2g14520-like(LOC113286680)	glutamic acid-rich protein-like
DUF21 domain-containing protein At4g14240-like	glutamic acid-rich protein-like(LOC113294546)
DUF21 domain-containing protein At4g14240-like(LOC113318771)	glutamic acid-rich protein-like(LOC113294949)
DUF724 domain-containing protein 10-like(LOC113272472)	glutamic acid-rich protein-like(LOC113295236)
DUF724 domain-containing protein 6-like(LOC113336294)	glutamic acid-rich protein-like(LOC113295575)
dynamin-related protein 1E-like(LOC113316834)	glutamic acid-rich protein-like(LOC113305985)
dynamin-related protein 5A-like(LOC113303893)	glutamic acid-rich protein-like(LOC113324654)
E3 ubiquitin-protein ligase At1g63170-like(LOC113299725)	glutamic acid-rich protein-like(LOC113331018)
E3 ubiquitin-protein ligase ATL42-like(LOC113349152)	glutamine synthetase cytosolic isozyme 1-like(LOC113336696)
E3 ubiquitin-protein ligase BIG BROTHER-like	glutamine synthetase nodule isozyme-like(LOC113310554)
E3 ubiquitin-protein ligase BIG BROTHER-like(LOC113296046)	glutamyl-tRNA reductase-binding protein, chloroplastic-like(LOC113297801)
E3 ubiquitin-protein ligase CSU1-like(LOC113348653)	glutaredoxin-C4-like(LOC113320106)
E3 ubiquitin-protein ligase PRT1-like	glutaredoxin-C9-like(LOC113285658)
E3 ubiquitin-protein ligase PRT1-like(LOC113296807)	glutathione S-transferase F13-like(LOC113349170)
E3 ubiquitin-protein ligase PUB24-like(LOC113287120)	glutathione S-transferase T2-like(LOC113296017)
E3 ubiquitin-protein ligase RGLG1-like(LOC113345380)	glutathione S-transferase T3-like(LOC113325035)
E3 ubiquitin-protein ligase RHA1B-like(LOC113301421)	glutathione S-transferase U17-like(LOC113331494)
E3 ubiquitin-protein ligase RHF1A-like(LOC113308999)	glutathionyl-hydroquinone reductase YqjG-like(LOC113280142)
E3 ubiquitin-protein ligase RNF181 homolog(LOC113341663)	glyceraldehyde-3-phosphate dehydrogenase 2, cytosolic-like(LOC113302631)
E3 ubiquitin-protein ligase RZFP34-like	glycerol-3-phosphate acyltransferase 1-like(LOC113300700)
E3 ubiquitin-protein ligase RZFP34-like(LOC113307802)	glycerol-3-phosphate acyltransferase 5-like(LOC113293095)
E3 ubiquitin-protein ligase UPL3-like(LOC113288946)	glycerol-3-phosphate dehydrogenase [NAD(+)] 2, chloroplastic-like(LOC113357883)
E3 ubiquitin-protein ligase UPL4-like	glycerophosphodiester phosphodiesterase GDPD1, chloroplastic-like(LOC113277320)
E3 ubiquitin-protein ligase UPL4-like(LOC113311875)	glycerophosphodiester phosphodiesterase GDPDL4-like(LOC113336850)
E3 ubiquitin-protein ligase UPL5-like	glycine-rich cell wall structural protein 1-like(LOC113280156)
E3 ubiquitin-protein ligase UPL5-like(LOC113305181)	glycine-rich cell wall structural protein 2-like(LOC113312122)
E3 ubiquitin-protein ligase UPL5-like(LOC113311182)	glycine-rich domain-containing protein 1-like(LOC113349189)
E3 ubiquitin-protein ligase UPL5-like(LOC113350616)	glycine-rich protein 5-like(LOC113296829)
E3 ubiquitin-protein ligase WAV3-like	glycine-rich RNA-binding protein GRP2A-like(LOC113311708)
E3 ubiquitin-protein ligase WAV3-like(LOC113351525)	glycine--tRNA ligase, mitochondrial 1-like(LOC113289806)
E3 UFM1-protein ligase 1 homolog(LOC113322850)	GPI mannosyltransferase 2-like
early light-induced protein, chloroplastic-like(LOC113277761)	GPI mannosyltransferase 2-like(LOC113297617)
early light-induced protein, chloroplastic-like(LOC113353530)	GPI-anchored protein LLG1-like(LOC113318607)
egg cell-secreted protein 1.2-like	GPN-loop GTPase QQT1-like(LOC113308182)
egg cell-secreted protein 1.2-like(LOC113361594)	GRF1-interacting factor 2-like(LOC113340473)
eIF-2-alpha kinase GCN2-like	GTPase activating protein 1-like(LOC113282071)
EIN3-binding F-box protein 1-like(LOC113339958)	G-type lectin S-receptor-like serine/threonine-protein kinase LECRK1(LOC113285381)
elicitor-responsive protein 1-like(LOC113326048)	guanosine nucleotide diphosphate dissociation inhibitor 1(LOC113358234)
ell-associated factor Eaf-like(LOC113295208)	H/ACA ribonucleoprotein complex subunit 3-like protein(LOC113347648)
elongation factor 1-gamma 3-like(LOC113283348)	haloacid dehalogenase-like hydrolase domain-containing protein Sgpp(LOC113302082)
elongation factor P-like(LOC113357862)	heat shock 22 kDa protein, mitochondrial-like(LOC113294617)
elongation factor Tu, chloroplastic-like(LOC113282325)	heat shock 70 kDa protein II-like
embryo-specific protein ATS3B-like(LOC113361119)	heat shock 70 kDa protein II-like(LOC113272004)
endo-1,3;1,4-beta-D-glucanase-like	heat shock 70 kDa protein-like(LOC113312107)
endoglucanase 12-like(LOC113319287)	heat shock cognate 70 kDa protein-like
endoglucanase 16-like	heat shock cognate 70 kDa protein-like(LOC113305217)
endoglucanase 16-like(LOC113326125)	heat shock cognate 70 kDa protein-like(LOC113331922)
endoglucanase 4-like(LOC113359371)	heat shock protein 90-5, chloroplastic-like(LOC113275729)
endoglucanase 9-like(LOC113331775)	heat stress transcription factor B-2a-like(LOC113354574)
enhancer of mRNA-decapping protein 4-like(LOC113288243)	heavy metal-associated isoprenylated plant protein 39-like(LOC113273469)
enoyl-CoA delta isomerase 2, peroxisomal-like	heavy metal-associated isoprenylated plant protein 39-like(LOC113302482)
enoyl-CoA delta isomerase 2, peroxisomal-like(LOC113290469)	helicase and polymerase-containing protein TEBICHI-like(LOC113303779)
ent-kaurene oxidase, chloroplastic-like(LOC113337380)	helicase-like transcription factor CHR28
ent-kaurenoic acid oxidase 1-like	helicase-like transcription factor CHR28
ent-kaurenoic acid oxidase 1-like(LOC113348949)	helicase-like transcription factor CHR28(LOC113317727)
EP1-like glycoprotein 2	helicase-like transcription factor CHR28(LOC113361038)
EP1-like glycoprotein 2	heme oxygenase 1, chloroplastic-like
EP1-like glycoprotein 2	hexokinase-1-like
EP1-like glycoprotein 2(LOC113283511)	hexokinase-1-like(LOC113300536)
EP1-like glycoprotein 2(LOC113345269)	hexokinase-1-like(LOC113314971)
EP1-like glycoprotein 2(LOC113360869)	HIPL1 protein-like
EP1-like glycoprotein 4	HIPL1 protein-like(LOC113315414)
EPIDERMAL PATTERNING FACTOR-like protein 2(LOC113328714)	HIPL1 protein-like(LOC113315418)
epidermis-specific secreted glycoprotein EP1-like(LOC113273313)	high affinity nitrate transporter 2.4-like
epidermis-specific secreted glycoprotein EP1-like(LOC113301138)	high affinity nitrate transporter 2.4-like(LOC113293036)
epidermis-specific secreted glycoprotein EP1-like(LOC113316447)	high mobility group protein B1-like(LOC113326876)
epidermis-specific secreted glycoprotein EP1-like(LOC113330626)	hippocampus abundant transcript-like protein 1
ER membrane protein complex subunit 4-like(LOC113355960)	histidinol dehydrogenase, chloroplastic-like
ER membrane protein complex subunit 7 homolog(LOC113282743)	histidinol dehydrogenase, chloroplastic-like(LOC113312606)
ER membrane protein complex subunit 7 homolog(LOC113355889)	histone acetyltransferase GCN5-like(LOC113291717)
esterase AGAP003155-like(LOC113325996)	histone deacetylase HDT2-like(LOC113305540)
ethylene-responsive transcription factor 12-like(LOC113319648)	histone H2A variant 1-like(LOC113347196)
ethylene-responsive transcription factor 3-like	histone H2A.1-like(LOC113280559)
ethylene-responsive transcription factor 3-like(LOC113272970)	histone H2A.1-like(LOC113303635)
ethylene-responsive transcription factor ESR1-like(LOC113272092)	histone H2A.1-like(LOC113345139)
ETO1-like protein 1(LOC113316843)	histone H2A.1-like(LOC113347314)
eukaryotic initiation factor 4A-1-like(LOC113294856)	histone H2AX-like(LOC113357277)
eukaryotic translation initiation factor 2A-like	histone H2B.3-like(LOC113318722)
eukaryotic translation initiation factor 2A-like(LOC113317161)	histone H2B.4(LOC113277290)
eukaryotic translation initiation factor 2D-like(LOC113355515)	histone H3.2-like(LOC113317141)
eukaryotic translation initiation factor 3 subunit A-like(LOC113358068)	histone H4(LOC113303785)
eukaryotic translation initiation factor 3 subunit G-like(LOC113315645)	histone H4(LOC113310772)
eukaryotic translation initiation factor 3 subunit K-like(LOC113326056)	histone H4(LOC113334863)
eukaryotic translation initiation factor 4B2-like(LOC113342039)	histone H4(LOC113343356)
eukaryotic translation initiation factor 4E-1-like(LOC113299847)	histone H4-like(LOC113309764)
eukaryotic translation initiation factor 4G-like(LOC113297306)	histone-lysine N-methyltransferase CLF-like
eukaryotic translation initiation factor 5A(LOC113275875)	histone-lysine N-methyltransferase, H3 lysine-9 specific SUVH1-like(LOC113281066)
eukaryotic translation initiation factor-like	histone-lysine N-methyltransferase, H3 lysine-9 specific SUVH4-like
eukaryotic translation initiation factor-like(LOC113339771)	histone-lysine N-methyltransferase, H3 lysine-9 specific SUVH4-like(LOC113275237)
exocyst complex component EXO70B1-like	HMG1/2-like protein(LOC113298758)
exocyst complex component EXO70B1-like(LOC113337237)	homeobox protein B-H2-like(LOC113292720)
exocyst complex component EXO70H1-like(LOC113314267)	homeobox protein LUMINIDEPENDENS-like(LOC113350233)
exocyst complex component EXO84B-like	homeobox-leucine zipper protein ATHB-15-like(LOC113341550)
exocyst complex component EXO84B-like(LOC113319580)	homeobox-leucine zipper protein HAT22-like(LOC113295765)
exocyst complex component EXO84B-like(LOC113352922)	homeobox-leucine zipper protein HOX32-like(LOC113290154)
exosome complex exonuclease RRP42-like(LOC113288148)	homeobox-leucine zipper protein REVOLUTA-like(LOC113309819)
expansin-A18-like(LOC113294579)	HVA22-like protein i(LOC113360487)
expansin-A9-like	hydroquinone glucosyltransferase-like(LOC113271928)
expansin-A9-like(LOC113298708)	hydroquinone glucosyltransferase-like(LOC113301382)
extensin-2-like(LOC113343910)	hypersensitive-induced response protein 2-like(LOC113318967)
extensin-3-like(LOC113357023)	IAA-amino acid hydrolase ILR1-like 3(LOC113322120)
extensin-like	imidazoleglycerol-phosphate dehydratase-like(LOC113317968)
extensin-like	importin beta-like SAD2 homolog
extensin-like	indole-3-acetic acid-amido synthetase GH3.6-like(LOC113318667)
extensin-like	influenza virus NS1A-binding protein homolog B-like(LOC113290824)
extensin-like(LOC113278947)	inorganic pyrophosphatase TTM2-like(LOC113298491)
extensin-like(LOC113328749)	inositol transporter 1-like
extensin-like(LOC113329569)	inositol transporter 1-like(LOC113316419)
extensin-like(LOC113329949)	inositol-tetrakisphosphate 1-kinase 1-like
extensin-like(LOC113330075)	inositol-tetrakisphosphate 1-kinase 1-like(LOC113362196)
extensin-like(LOC113339825)	inter-alpha-trypsin inhibitor heavy chain H3-like
extensin-like(LOC113352038)	inter-alpha-trypsin inhibitor heavy chain H3-like(LOC113335540)
extensin-like(LOC113359616)	iron-sulfur assembly protein IscA-like 1, mitochondrial(LOC113345124)
FACT complex subunit SPT16-like	isochorismate synthase 2, chloroplastic-like
FACT complex subunit SPT16-like	isocitrate dehydrogenase [NADP]-like(LOC113318220)
FACT complex subunit SPT16-like(LOC113293176)	jmjC domain-containing protein 4-like(LOC113317334)
FACT complex subunit SPT16-like(LOC113294453)	katanin p80 WD40 repeat-containing subunit B1 homolog(LOC113299667)
FAM10 family protein At4g22670-like(LOC113275238)	kinesin-like protein KIN-12E(LOC113295193)
fasciclin-like arabinogalactan protein 12(LOC113309633)	kinesin-like protein KIN-13A
FBD-associated F-box protein At3g52670-like(LOC113338003)	kinesin-like protein KIN-14B(LOC113352929)
F-box only protein 6-like(LOC113271632)	kinesin-like protein KIN-14I
F-box protein At1g49990-like	kinesin-like protein KIN-14I(LOC113357416)
F-box protein At1g49990-like(LOC113325193)	kinesin-like protein KIN-UB(LOC113275089)
F-box protein At1g60400-like(LOC113306339)	L10-interacting MYB domain-containing protein-like(LOC113297588)
F-box protein At1g67340-like(LOC113281472)	L10-interacting MYB domain-containing protein-like(LOC113317537)
F-box protein At2g16365-like	L10-interacting MYB domain-containing protein-like(LOC113330359)
F-box protein At2g16365-like(LOC113288674)	lanC-like protein GCR2
F-box protein At2g23160-like(LOC113316277)	lanC-like protein GCR2(LOC113343254)
F-box protein At2g32560-like(LOC113322139)	L-arabinokinase-like
F-box protein At2g40910-like(LOC113361151)	L-arabinokinase-like
F-box protein At3g07870-like	la-related protein 1-like
F-box protein At3g07870-like	la-related protein 1-like(LOC113284215)
F-box protein At3g07870-like	L-ascorbate oxidase homolog
F-box protein At3g07870-like	L-ascorbate oxidase homolog(LOC113300648)
F-box protein At3g07870-like	LEAF RUST 10 DISEASE-RESISTANCE LOCUS RECEPTOR-LIKE PROTEIN KINASE-like 2.4
F-box protein At3g07870-like	leucine aminopeptidase 1-like(LOC113299153)
F-box protein At3g07870-like	leucoanthocyanidin dioxygenase-like(LOC113362818)
F-box protein At3g07870-like(LOC113272348)	L-gulonolactone oxidase 2-like
F-box protein At3g07870-like(LOC113279696)	L-gulonolactone oxidase 2-like(LOC113298738)
F-box protein At3g07870-like(LOC113300409)	L-gulonolactone oxidase 3-like
F-box protein At3g07870-like(LOC113300432)	L-gulonolactone oxidase 3-like(LOC113348225)
F-box protein At3g07870-like(LOC113304169)	lipoamide acyltransferase component of branched-chain alpha-keto acid dehydrogenase complex, mitochondrial-like
F-box protein At3g07870-like(LOC113312101)	lipoamide acyltransferase component of branched-chain alpha-keto acid dehydrogenase complex, mitochondrial-like(LOC113314980)
F-box protein At3g07870-like(LOC113313754)	lisH domain-containing protein C1711.05-like(LOC113332895)
F-box protein At3g07870-like(LOC113313960)	LOB domain-containing protein 15-like(LOC113313349)
F-box protein At3g07870-like(LOC113315948)	LOB domain-containing protein 1-like(LOC113324653)
F-box protein At3g07870-like(LOC113316383)	lon protease homolog 1, mitochondrial-like(LOC113301285)
F-box protein At3g07870-like(LOC113316488)	long chain acyl-CoA synthetase 8-like(LOC113281552)
F-box protein At3g07870-like(LOC113316625)	long chain base biosynthesis protein 2a-like(LOC113324789)
F-box protein At3g07870-like(LOC113331290)	long chain base biosynthesis protein 2a-like(LOC113344451)
F-box protein At3g07870-like(LOC113335226)	LRR receptor-like serine/threonine-protein kinase EFR
F-box protein At3g07870-like(LOC113336297)	LRR receptor-like serine/threonine-protein kinase EFR(LOC113312983)
F-box protein At3g07870-like(LOC113339499)	LRR receptor-like serine/threonine-protein kinase GSO2(LOC113344884)
F-box protein At3g07870-like(LOC113351507)	L-type lectin-domain containing receptor kinase IV.1-like
F-box protein At3g07870-like(LOC113359202)	L-type lectin-domain containing receptor kinase IX.1-like
F-box protein At3g07870-like(LOC113360334)	lysine-specific demethylase JMJ25-like(LOC113288027)
F-box protein At3g07870-like(LOC113360485)	lysine-specific demethylase JMJ706-like
F-box protein At3g12350-like(LOC113288535)	lysine-specific demethylase JMJ706-like(LOC113297423)
F-box protein At3g57590-like	lysine-specific demethylase lid-like(LOC113336934)
F-box protein At3g58530-like(LOC113310408)	lysine-specific demethylase REF6-like(LOC113299395)
F-box protein At4g18380-like(LOC113321939)	lysophospholipid acyltransferase LPEAT2-like(LOC113275031)
F-box protein At4g19940-like(LOC113338021)	MACPF domain-containing protein CAD1-like(LOC113287461)
F-box protein At5g07610-like	macro domain-containing protein VPA0103-like(LOC113325267)
F-box protein At5g07610-like	major allergen Pru ar 1-like(LOC113277674)
F-box protein At5g07610-like(LOC113280202)	major latex protein 146-like(LOC113300347)
F-box protein At5g07610-like(LOC113291105)	major latex protein 149-like(LOC113355427)
F-box protein At5g07610-like(LOC113303956)	major latex protein 15-like
F-box protein At5g07610-like(LOC113332521)	major latex protein 15-like(LOC113322257)
F-box protein At5g07610-like(LOC113337350)	major latex protein 22-like
F-box protein At5g07610-like(LOC113341414)	major latex protein 22-like(LOC113361057)
F-box protein At5g07610-like(LOC113359032)	mannan endo-1,4-beta-mannosidase 5-like(LOC113313009)
F-box protein At5g39450-like(LOC113318195)	mannan endo-1,4-beta-mannosidase 6-like(LOC113336769)
F-box protein At5g49610-like	mannan endo-1,4-beta-mannosidase 7-like(LOC113288672)
F-box protein At5g49610-like(LOC113323946)	MATH domain and coiled-coil domain-containing protein At3g58200-like(LOC113342868)
F-box protein At5g49610-like(LOC113324977)	MATH domain and coiled-coil domain-containing protein At3g58210-like(LOC113296028)
F-box protein At5g49610-like(LOC113336239)	MATH domain and coiled-coil domain-containing protein At3g58270-like(LOC113306200)
F-box protein At5g49610-like(LOC113359028)	mavicyanin-like(LOC113324499)
F-box protein At5g67140-like(LOC113346672)	mavicyanin-like(LOC113340133)
F-box protein At5g67140-like(LOC113356868)	mediator of RNA polymerase II transcription subunit 28-like(LOC113271583)
F-box protein CPR1-like	meiosis-specific protein ASY1-like(LOC113299160)
F-box protein CPR1-like	meiosis-specific protein ASY1-like(LOC113300366)
F-box protein CPR1-like(LOC113271894)	meiosis-specific protein ASY1-like(LOC113313700)
F-box protein CPR1-like(LOC113274374)	meiosis-specific protein ASY1-like(LOC113360649)
F-box protein CPR1-like(LOC113316477)	membrane-anchored ubiquitin-fold protein 3-like(LOC113271605)
F-box protein CPR1-like(LOC113325130)	membrane-anchored ubiquitin-fold protein 3-like(LOC113350219)
F-box protein CPR1-like(LOC113331396)	metalloendoproteinase 1-MMP-like
F-box protein CPR1-like(LOC113334059)	metalloendoproteinase 1-MMP-like(LOC113306212)
F-box protein CPR1-like(LOC113340624)	metalloendoproteinase 1-MMP-like(LOC113342852)
F-box protein CPR1-like(LOC113344352)	metalloendoproteinase 2-MMP-like
F-box protein CPR1-like(LOC113347224)	metalloendoproteinase 2-MMP-like(LOC113342853)
F-box protein GID2-like(LOC113352930)	methylsterol monooxygenase 1-1-like(LOC113275150)
F-box protein PP2-B10-like	methylsterol monooxygenase 2-2-like(LOC113298854)
F-box protein PP2-B10-like(LOC113360230)	methyltransferase-like protein 6(LOC113279833)
F-box/FBD/LRR-repeat protein At1g78750-like(LOC113315468)	mitochondrial arginine transporter BAC2-like(LOC113303771)
F-box/FBD/LRR-repeat protein At1g78750-like(LOC113319694)	mitochondrial carrier protein CoAc2-like(LOC113348007)
F-box/FBD/LRR-repeat protein At2g26030-like(LOC113287882)	mitochondrial import inner membrane translocase subunit TIM8-like(LOC113293359)
F-box/kelch-repeat protein At1g15670-like(LOC113296063)	mitochondrial phosphate carrier protein 3, mitochondrial-like
F-box/kelch-repeat protein At1g23390-like	mitochondrial phosphate carrier protein 3, mitochondrial-like(LOC113299926)
F-box/kelch-repeat protein At1g23390-like(LOC113272200)	mitochondrial proton/calcium exchanger protein-like(LOC113358195)
F-box/kelch-repeat protein At1g55270-like	mitochondrial pyruvate carrier 1-like
F-box/kelch-repeat protein At1g55270-like(LOC113355731)	mitochondrial pyruvate carrier 1-like(LOC113293388)
F-box/kelch-repeat protein At1g57790-like	mitochondrial pyruvate carrier 4(LOC113303043)
F-box/kelch-repeat protein At1g57790-like	mitochondrial substrate carrier family protein ucpB-like(LOC113318198)
F-box/kelch-repeat protein At1g57790-like(LOC113272585)	mitochondrial succinate-fumarate transporter 1-like(LOC113324362)
F-box/kelch-repeat protein At1g57790-like(LOC113280136)	mitotic apparatus protein p62-like
F-box/kelch-repeat protein At1g57790-like(LOC113330019)	mitotic apparatus protein p62-like(LOC113274421)
F-box/kelch-repeat protein At1g57790-like(LOC113349327)	mitotic apparatus protein p62-like(LOC113294780)
F-box/kelch-repeat protein At1g57790-like(LOC113351025)	MLO-like protein 6(LOC113307632)
F-box/kelch-repeat protein At1g57790-like(LOC113351088)	MLO-like protein 9
F-box/kelch-repeat protein At1g67480-like	MLO-like protein 9(LOC113346845)
F-box/kelch-repeat protein At1g67480-like(LOC113276599)	MLP-like protein 43(LOC113278587)
F-box/kelch-repeat protein At3g06240-like	MOB kinase activator-like 1A(LOC113297569)
F-box/kelch-repeat protein At3g06240-like	molybdopterin biosynthesis protein CNX1-like(LOC113297390)
F-box/kelch-repeat protein At3g06240-like	mucin-13-like(LOC113352209)
F-box/kelch-repeat protein At3g06240-like	mucin-7-like(LOC113330472)
F-box/kelch-repeat protein At3g06240-like	multiple organellar RNA editing factor 2, chloroplastic-like(LOC113292969)
F-box/kelch-repeat protein At3g06240-like	myb-related protein 305-like(LOC113317136)
F-box/kelch-repeat protein At3g06240-like(LOC113271848)	myosin-11-like
F-box/kelch-repeat protein At3g06240-like(LOC113272103)	myosin-6-like(LOC113333535)
F-box/kelch-repeat protein At3g06240-like(LOC113273325)	N66 matrix protein-like(LOC113331371)
F-box/kelch-repeat protein At3g06240-like(LOC113278372)	N66 matrix protein-like(LOC113331794)
F-box/kelch-repeat protein At3g06240-like(LOC113290275)	NAC domain-containing protein 22-like(LOC113292400)
F-box/kelch-repeat protein At3g06240-like(LOC113291918)	NAC domain-containing protein 68-like
F-box/kelch-repeat protein At3g06240-like(LOC113294293)	NAC domain-containing protein 68-like(LOC113316788)
F-box/kelch-repeat protein At3g06240-like(LOC113304161)	NAC domain-containing protein 71-like(LOC113297365)
F-box/kelch-repeat protein At3g06240-like(LOC113311406)	NAC domain-containing protein 72-like(LOC113310004)
F-box/kelch-repeat protein At3g06240-like(LOC113312953)	NAC domain-containing protein 79-like(LOC113277582)
F-box/kelch-repeat protein At3g06240-like(LOC113315964)	NAC domain-containing protein 82-like(LOC113280425)
F-box/kelch-repeat protein At3g06240-like(LOC113316621)	NAC domain-containing protein 83-like(LOC113291033)
F-box/kelch-repeat protein At3g06240-like(LOC113316757)	NAC domain-containing protein 86-like(LOC113362026)
F-box/kelch-repeat protein At3g06240-like(LOC113321319)	NAC transcription factor 25(LOC113287648)
F-box/kelch-repeat protein At3g06240-like(LOC113329654)	NAC transcription factor 29-like
F-box/kelch-repeat protein At3g06240-like(LOC113342929)	NAC transcription factor 29-like(LOC113344935)
F-box/kelch-repeat protein At3g06240-like(LOC113343476)	NADH dehydrogenase (ubiquinone) complex I, assembly factor 6-like
F-box/kelch-repeat protein At3g06240-like(LOC113344900)	NADH dehydrogenase [ubiquinone] 1 alpha subcomplex subunit 13-B-like(LOC113297273)
F-box/kelch-repeat protein At3g06240-like(LOC113349047)	NADH dehydrogenase [ubiquinone] flavoprotein 1, mitochondrial
F-box/kelch-repeat protein At3g06240-like(LOC113359013)	NADH dehydrogenase [ubiquinone] flavoprotein 1, mitochondrial(LOC113298088)
F-box/kelch-repeat protein At3g06240-like(LOC113360321)	NADH kinase-like(LOC113287469)
F-box/kelch-repeat protein At3g06240-like(LOC113361390)	NADH-ubiquinone oxidoreductase chain 5(LOC113281654)
F-box/kelch-repeat protein At3g16580-like(LOC113271885)	NADP-dependent malic enzyme-like(LOC113348167)
F-box/kelch-repeat protein At3g23880-like	NADP-specific glutamate dehydrogenase-like(LOC113318104)
F-box/kelch-repeat protein At3g23880-like(LOC113274876)	NDR1/HIN1-like protein 1(LOC113308893)
F-box/kelch-repeat protein At3g23880-like(LOC113306490)	NDR1/HIN1-like protein 10
F-box/kelch-repeat protein At3g23880-like(LOC113358162)	NDR1/HIN1-like protein 10(LOC113280741)
F-box/kelch-repeat protein At4g19930-like(LOC113288454)	NDR1/HIN1-like protein 10(LOC113280742)
F-box/kelch-repeat protein At4g19930-like(LOC113346268)	NDR1/HIN1-like protein 10(LOC113280744)
F-box/LRR-repeat protein 12-like(LOC113280449)	NDR1/HIN1-like protein 13
F-box/LRR-repeat protein 12-like(LOC113359742)	NDR1/HIN1-like protein 13(LOC113324920)
F-box/LRR-repeat protein 3-like(LOC113283831)	NDR1/HIN1-like protein 6
F-box/LRR-repeat protein At2g43260-like(LOC113311526)	NDR1/HIN1-like protein 6(LOC113321495)
F-box/LRR-repeat protein At3g58900-like(LOC113301263)	NEDD8-activating enzyme E1 regulatory subunit AXR1-like(LOC113287945)
F-box/LRR-repeat protein At3g58900-like(LOC113306497)	neurogenic differentiation factor 1-like(LOC113312244)
F-box/LRR-repeat protein At4g14096-like(LOC113316614)	nicastrin-like(LOC113298378)
ferredoxin-like(LOC113356115)	nicotianamine synthase-like(LOC113358139)
ferredoxin-thioredoxin reductase, variable chain-like(LOC113299671)	nicotinate phosphoribosyltransferase 2-like(LOC113289534)
ferruginol synthase-like	ninja-family protein mc410-like
ferruginol synthase-like(LOC113275206)	ninja-family protein mc410-like(LOC113349154)
fimbrin-4-like	nitrate regulatory gene2 protein-like(LOC113321938)
fimbrin-4-like	NKAP family protein-like(LOC113318262)
fimbrin-4-like(LOC113302914)	nodulation-signaling pathway 2 protein-like(LOC113326558)
flavonol synthase/flavanone 3-hydroxylase-like(LOC113346311)	non-functional NADPH-dependent codeinone reductase 2(LOC113343629)
flocculation protein FLO11-like	non-lysosomal glucosylceramidase-like
flocculation protein FLO11-like(LOC113283621)	non-lysosomal glucosylceramidase-like(LOC113348303)
floral homeotic protein PMADS 1-like(LOC113342939)	nonsense-mediated mRNA decay protein 2-like(LOC113280546)
flotillin-like protein 4(LOC113278369)	non-specific lipid-transfer protein 5-like(LOC113359774)
flotillin-like protein 4(LOC113306114)	non-specific lipid-transfer protein-like protein At5g64080(LOC113286898)
flowering time control protein FY-like(LOC113303078)	non-specific phospholipase C6-like
flowering-promoting factor 1-like(LOC113299257)	non-specific phospholipase C6-like(LOC113271653)
folylpolyglutamate synthase-like(LOC113310246)	norreticuline-7-O-methyltransferase-like
folylpolyglutamate synthase-like(LOC113310734)	norreticuline-7-O-methyltransferase-like(LOC113326566)
formin-like protein 1(LOC113284543)	nuclear poly(A) polymerase 1-like(LOC113299091)
formin-like protein 20(LOC113296474)	nuclear pore complex protein NUP107-like
formin-like protein 7	nuclear pore complex protein NUP1-like
formin-like protein 7(LOC113358779)	nuclear pore complex protein NUP1-like(LOC113355819)
FRIGIDA-like protein 3(LOC113302672)	nuclear pore complex protein NUP35-like(LOC113337036)
FRIGIDA-like protein 3(LOC113318737)	nucleobase-ascorbate transporter 1-like
fructokinase-2-like(LOC113330177)	nucleobase-ascorbate transporter 1-like(LOC113348544)
FT-interacting protein 1-like	nucleolar protein 10-like(LOC113350712)
FT-interacting protein 1-like(LOC113318982)	nucleolar protein 58-like(LOC113287704)
FT-interacting protein 1-like(LOC113356112)	nucleolar transcription factor 1-B-like(LOC113324143)
G2/mitotic-specific cyclin-2-like(LOC113291792)	nucleolin 1-like(LOC113299552)
galactan beta-1,4-galactosyltransferase GALS1-like(LOC113356749)	nucleolin 2-like(LOC113315393)
galactokinase-like(LOC113326912)	nucleoside diphosphate kinase 1-like(LOC113302576)
gamma-interferon-responsive lysosomal thiol protein-like(LOC113355425)	nucleoside diphosphate kinase 3-like(LOC113299212)
gamma-interferon-responsive lysosomal thiol protein-like(LOC113360978)	O-acyltransferase WSD1-like
gamma-soluble NSF attachment protein-like(LOC113288439)	O-acyltransferase WSD1-like(LOC113288356)
GATA transcription factor 15-like(LOC113361643)	O-acyltransferase WSD1-like(LOC113295645)
GATA transcription factor 24-like(LOC113336065)	O-acyltransferase WSD1-like(LOC113306896)
GATA transcription factor 5-like	octanoyltransferase LIP2, mitochondrial-like(LOC113284386)
GATA zinc finger domain-containing protein 14-like(LOC113318047)	O-fucosyltransferase 19-like(LOC113341185)
GBF-interacting protein 1-like(LOC113288210)	O-fucosyltransferase 29-like
GDSL esterase/lipase 7-like	O-fucosyltransferase 29-like(LOC113357763)
GDSL esterase/lipase 7-like(LOC113275721)	O-fucosyltransferase 36-like
GDSL esterase/lipase 7-like(LOC113306653)	O-fucosyltransferase 36-like(LOC113283349)
GDSL esterase/lipase At1g71250-like	oil body-associated protein 1A-like(LOC113334381)
GDSL esterase/lipase At1g71250-like(LOC113312339)	oligopeptide transporter 4-like
GDSL esterase/lipase At1g74460-like(LOC113334221)	oligopeptide transporter 4-like(LOC113330912)
GDSL esterase/lipase At2g04570-like	oligopeptide transporter 7-like
GDSL esterase/lipase At2g04570-like	oligopeptide transporter 7-like(LOC113349438)
GDSL esterase/lipase At2g04570-like(LOC113336012)	omega-3 fatty acid desaturase, chloroplastic-like(LOC113310323)
GDSL esterase/lipase At2g04570-like(LOC113353587)	omega-hydroxypalmitate O-feruloyl transferase-like
GDSL esterase/lipase At3g62280-like	omega-hydroxypalmitate O-feruloyl transferase-like(LOC113277376)
GDSL esterase/lipase At3g62280-like(LOC113333165)	omega-hydroxypalmitate O-feruloyl transferase-like(LOC113281088)
GDSL esterase/lipase At4g10955-like(LOC113330166)	omega-hydroxypalmitate O-feruloyl transferase-like(LOC113293440)
GDSL esterase/lipase At4g16230-like(LOC113293442)	OPA3-like protein(LOC113340538)
GDSL esterase/lipase At4g28780-like	OTU domain-containing protein DDB_G0284757-like(LOC113280820)
GDSL esterase/lipase At4g28780-like(LOC113329147)	oxidation resistance protein 1-like(LOC113317502)
GDSL esterase/lipase At5g14450-like	patatin-like protein 2(LOC113343290)
GDSL esterase/lipase At5g14450-like(LOC113273505)	pathogenesis-related protein 1A-like(LOC113295792)
GDSL esterase/lipase At5g55050-like(LOC113293486)	PC4 and SFRS1-interacting protein-like(LOC113312992)
GEM-like protein 4(LOC113293373)	pectin acetylesterase 5-like(LOC113313719)
geraniol 8-hydroxylase-like(LOC113273621)	pectin acetylesterase 9-like(LOC113304745)
geranylgeranyl transferase type-2 subunit beta 1-like(LOC113284105)	pectinesterase 2-like
germin-like protein 9-3(LOC113324827)	pectinesterase-like
germin-like protein subfamily 1 member 13(LOC113353252)	pectinesterase-like
germin-like protein subfamily 2 member 1(LOC113333028)	pentatricopeptide repeat-containing protein At1g03100, mitochondrial-like(LOC113289308)
germin-like protein subfamily T member 2	pentatricopeptide repeat-containing protein At1g06710, mitochondrial-like
germin-like protein subfamily T member 2	pentatricopeptide repeat-containing protein At1g06710, mitochondrial-like(LOC113304005)
germin-like protein subfamily T member 2	pentatricopeptide repeat-containing protein At1g09220, mitochondrial-like
germin-like protein subfamily T member 2	pentatricopeptide repeat-containing protein At1g11290, chloroplastic-like
germin-like protein subfamily T member 2	pentatricopeptide repeat-containing protein At1g12775, mitochondrial-like(LOC113272475)
germin-like protein subfamily T member 2(LOC113282558)	pentatricopeptide repeat-containing protein At1g12775, mitochondrial-like(LOC113359181)
germin-like protein subfamily T member 2(LOC113327872)	pentatricopeptide repeat-containing protein At1g19720-like
germin-like protein subfamily T member 2(LOC113327882)	pentatricopeptide repeat-containing protein At1g20230-like
germin-like protein subfamily T member 2(LOC113337074)	pentatricopeptide repeat-containing protein At1g30610, chloroplastic-like
germin-like protein subfamily T member 2(LOC113337075)	pentatricopeptide repeat-containing protein At1g30610, chloroplastic-like(LOC113312714)
germin-like protein subfamily T member 2(LOC113337078)	pentatricopeptide repeat-containing protein At1g62350-like(LOC113284580)
germin-like protein subfamily T member 2(LOC113349543)	pentatricopeptide repeat-containing protein At1g62930, chloroplastic-like
gibberellin 2-beta-dioxygenase 8-like(LOC113285745)	pentatricopeptide repeat-containing protein At1g62930, chloroplastic-like(LOC113319705)
gibberellin receptor GID1C-like	pentatricopeptide repeat-containing protein At1g63130, mitochondrial-like
gibberellin receptor GID1C-like(LOC113336893)	pentatricopeptide repeat-containing protein At1g63130, mitochondrial-like
gibberellin-regulated protein 5-like(LOC113292780)	pentatricopeptide repeat-containing protein At1g63130, mitochondrial-like(LOC113280403)
GLABROUS1 enhancer-binding protein-like(LOC113297067)	pentatricopeptide repeat-containing protein At1g63130, mitochondrial-like(LOC113288363)
glu S.griseus protease inhibitor-like(LOC113317780)	pentatricopeptide repeat-containing protein At1g71060, mitochondrial-like
glucan 1,3-beta-glucosidase A-like(LOC113286710)	pentatricopeptide repeat-containing protein At1g80150, mitochondrial(LOC113296891)
glucan endo-1,3-beta-glucosidase, acidic-like(LOC113303116)	pentatricopeptide repeat-containing protein At2g17140-like(LOC113298557)
glucose-6-phosphate isomerase, cytosolic 2B-like(LOC113346948)	pentatricopeptide repeat-containing protein At2g22070-like
glutamate decarboxylase 4-like(LOC113356073)	pentatricopeptide repeat-containing protein At2g32630-like(LOC113298646)
glutamate decarboxylase-like	pentatricopeptide repeat-containing protein At2g35130-like(LOC113290041)
glutamate decarboxylase-like(LOC113277470)	pentatricopeptide repeat-containing protein At3g05340-like
glutamate decarboxylase-like(LOC113298332)	pentatricopeptide repeat-containing protein At3g12770-like
glutamate formimidoyltransferase-like(LOC113305829)	pentatricopeptide repeat-containing protein At3g47530
glutamate receptor 2.2-like(LOC113293924)	pentatricopeptide repeat-containing protein At3g49170, chloroplastic
glutamate receptor 2.7-like	pentatricopeptide repeat-containing protein At3g62890-like
glutamate receptor 2.7-like(LOC113345160)	pentatricopeptide repeat-containing protein At3g62890-like
glutamate receptor 2.7-like(LOC113355313)	pentatricopeptide repeat-containing protein At3g63370, chloroplastic-like
glutamic acid-rich protein-like(LOC113294949)	pentatricopeptide repeat-containing protein At4g21065-like
glutamic acid-rich protein-like(LOC113295575)	pentatricopeptide repeat-containing protein At4g21300-like
glutamic acid-rich protein-like(LOC113295744)	pentatricopeptide repeat-containing protein At4g32450, mitochondrial-like(LOC113279926)
glutamic acid-rich protein-like(LOC113312667)	pentatricopeptide repeat-containing protein At4g39530-like
glutamic acid-rich protein-like(LOC113316224)	pentatricopeptide repeat-containing protein At5g02830, chloroplastic-like
glutamic acid-rich protein-like(LOC113324654)	pentatricopeptide repeat-containing protein At5g02830, chloroplastic-like(LOC113322301)
glutamic acid-rich protein-like(LOC113333620)	pentatricopeptide repeat-containing protein At5g08305-like
glutamic acid-rich protein-like(LOC113359392)	pentatricopeptide repeat-containing protein At5g15280, mitochondrial-like(LOC113318058)
glutamic acid-rich protein-like(LOC113360072)	pentatricopeptide repeat-containing protein At5g19020, mitochondrial-like
glutamine synthetase cytosolic isozyme 1-like(LOC113336696)	pentatricopeptide repeat-containing protein At5g39980, chloroplastic-like
glutamine synthetase cytosolic isozyme(LOC113282526)	pentatricopeptide repeat-containing protein At5g39980, chloroplastic-like(LOC113317324)
glutamine-dependent NAD(+) synthetase-like(LOC113356798)	pentatricopeptide repeat-containing protein At5g41170, mitochondrial-like
glutathione hydrolase 3-like	pentatricopeptide repeat-containing protein At5g41170, mitochondrial-like(LOC113344720)
glutathione hydrolase 3-like(LOC113348072)	pentatricopeptide repeat-containing protein At5g52850, chloroplastic-like
glutathione hydrolase 3-like(LOC113349296)	pentatricopeptide repeat-containing protein At5g65560-like(LOC113302504)
glutathione S-transferase DHAR3, chloroplastic-like(LOC113282063)	pentatricopeptide repeat-containing protein ELI1, chloroplastic-like
glutathione S-transferase F13-like	pentatricopeptide repeat-containing protein PNM1, mitochondrial-like(LOC113355454)
glutathione S-transferase F13-like(LOC113271772)	peptide-N4-(N-acetyl-beta-glucosaminyl)asparagine amidase A-like(LOC113359082)
glutathione S-transferase F13-like(LOC113334359)	peptidyl serine alpha-galactosyltransferase-like
glutathione S-transferase T1-like(LOC113304506)	peptidyl serine alpha-galactosyltransferase-like(LOC113335522)
glutathione S-transferase T2-like(LOC113296017)	peptidyl-prolyl cis-trans isomerase FKBP12-like(LOC113289440)
glutathione S-transferase T3-like(LOC113325035)	peptidyl-prolyl cis-trans isomerase FKBP16-3, chloroplastic-like
glutathione S-transferase T3-like(LOC113331190)	peptidyl-prolyl cis-trans isomerase FKBP16-3, chloroplastic-like(LOC113317430)
glutathionyl-hydroquinone reductase YqjG-like	peroxidase 12-like(LOC113353202)
glutathionyl-hydroquinone reductase YqjG-like(LOC113280150)	peroxidase 40-like
glyceraldehyde-3-phosphate dehydrogenase GAPC1, cytosolic-like	peroxidase 40-like(LOC113333958)
glyceraldehyde-3-phosphate dehydrogenase GAPC1, cytosolic-like(LOC113276531)	peroxidase 44-like(LOC113308243)
glycerol-3-phosphate acyltransferase 1-like(LOC113300700)	peroxidase 46-like(LOC113279576)
glycerol-3-phosphate acyltransferase, chloroplastic-like(LOC113297444)	peroxidase 55-like(LOC113281463)
glycerol-3-phosphate dehydrogenase SDP6, mitochondrial-like	peroxidase 55-like(LOC113331421)
glycerol-3-phosphate dehydrogenase SDP6, mitochondrial-like(LOC113347712)	peroxidase 60-like
glycerophosphodiester phosphodiesterase GDPDL4-like(LOC113336850)	peroxidase 60-like(LOC113325075)
glycine-rich cell wall structural protein 1.0-like	peroxidase 60-like(LOC113359093)
glycine-rich cell wall structural protein 1.0-like(LOC113277598)	peroxiredoxin Q, chloroplastic-like
glycine-rich cell wall structural protein 1.8-like	peroxiredoxin Q, chloroplastic-like(LOC113337260)
glycine-rich cell wall structural protein 1.8-like	peroxisomal 2,4-dienoyl-CoA reductase-like
glycine-rich cell wall structural protein 1.8-like(LOC113275103)	peroxisomal 2,4-dienoyl-CoA reductase-like(LOC113323272)
glycine-rich cell wall structural protein 1.8-like(LOC113326724)	peroxisome biogenesis protein 12-like(LOC113331088)
glycine-rich cell wall structural protein 1-like	peroxisome biogenesis protein 5-like(LOC113288289)
glycine-rich cell wall structural protein 1-like(LOC113280156)	peroxisome biogenesis protein 7-like(LOC113344458)
glycine-rich cell wall structural protein 1-like(LOC113290922)	PHD finger-like domain-containing protein 5B(LOC113293237)
glycine-rich cell wall structural protein 1-like(LOC113336060)	phenylalanine--tRNA ligase alpha subunit, cytoplasmic-like(LOC113271563)
glycine-rich cell wall structural protein(LOC113293921)	phosphate transporter PHO1 homolog 1-like
glycine-rich cell wall structural protein-like	phosphate transporter PHO1 homolog 1-like
glycine-rich cell wall structural protein-like	phosphate transporter PHO1 homolog 1-like(LOC113345430)
glycine-rich cell wall structural protein-like	phosphate transporter PHO1 homolog 1-like(LOC113355198)
glycine-rich cell wall structural protein-like(LOC113279793)	phosphate transporter PHO1 homolog 3-like(LOC113288871)
glycine-rich cell wall structural protein-like(LOC113329247)	phosphatidate cytidylyltransferase 1-like(LOC113288071)
glycine-rich cell wall structural protein-like(LOC113334839)	phosphatidylinositol 3-kinase, root isoform(LOC113290049)
glycine-rich domain-containing protein 1-like(LOC113349189)	phosphatidylinositol 4-phosphate 5-kinase 1-like(LOC113283286)
glycine-rich protein 1-like(LOC113296008)	phosphatidylinositol/phosphatidylcholine transfer protein SFH2-like(LOC113340105)
glycine-rich protein 5-like(LOC113296829)	phosphatidylinositol-3-phosphatase myotubularin-1-like
glycine-rich protein DOT1-like(LOC113310379)	phosphatidylinositol-3-phosphatase myotubularin-1-like
glycosyl hydrolase 5 family protein-like(LOC113347587)	phosphatidylinositol-3-phosphatase myotubularin-1-like(LOC113310619)
glycosyltransferase family protein 64 protein C5-like	phosphatidylinositol-3-phosphatase myotubularin-1-like(LOC113322234)
glycosyltransferase family protein 64 protein C5-like(LOC113309971)	phosphoenolpyruvate carboxykinase (ATP)-like(LOC113347413)
golgin subfamily A member 4-like(LOC113354125)	phosphoenolpyruvate/phosphate translocator 2, chloroplastic-like(LOC113282441)
golgin subfamily A member 6-like protein 7	phosphoglucan, water dikinase, chloroplastic-like
golgin subfamily A member 6-like protein 7(LOC113361141)	phosphoglucan, water dikinase, chloroplastic-like(LOC113358202)
GTPase Der-like(LOC113338941)	phospholipase D beta 1-like
GTPase LSG1-2-like	phospholipase D beta 1-like(LOC113274794)
GTP-binding protein At3g49725, chloroplastic-like(LOC113286684)	phospholipid-transporting ATPase 1-like(LOC113294890)
GTP-binding protein SAR1A(LOC113358158)	phosphomannomutase/phosphoglucomutase-like(LOC113282073)
G-type lectin S-receptor-like serine/threonine-protein kinase At1g11330	phosphomethylpyrimidine synthase, chloroplastic-like(LOC113310014)
G-type lectin S-receptor-like serine/threonine-protein kinase At5g35370	phosphopantothenoylcysteine decarboxylase subunit VHS3-like(LOC113331571)
G-type lectin S-receptor-like serine/threonine-protein kinase LECRK3	photosynthetic NDH subunit of subcomplex B 3, chloroplastic-like(LOC113299696)
G-type lectin S-receptor-like serine/threonine-protein kinase RKS1	phototropin-1-like
guanosine nucleotide diphosphate dissociation inhibitor 1(LOC113334778)	piezo-type mechanosensitive ion channel homolog(LOC113357326)
guanosine nucleotide diphosphate dissociation inhibitor 1(LOC113358234)	pirin-like protein(LOC113358196)
haloacid dehalogenase-like hydrolase domain-containing protein Sgpp(LOC113297349)	PKS-NRPS hybrid synthetase CHGG_01239-like(LOC113305360)
heat shock 22 kDa protein, mitochondrial-like(LOC113294617)	plant-specific TFIIB-related protein PTF2-like
heat shock 70 kDa protein 18-like	plant-specific TFIIB-related protein PTF2-like(LOC113289957)
heat shock 70 kDa protein 18-like	plasma membrane ATPase 4-like(LOC113294249)
heat shock 70 kDa protein 18-like(LOC113273143)	PLASMODESMATA CALLOSE-BINDING PROTEIN 2-like(LOC113271746)
heat shock 70 kDa protein 18-like(LOC113320699)	PLASMODESMATA CALLOSE-BINDING PROTEIN 3-like(LOC113361890)
heat shock 70 kDa protein 18-like(LOC113320952)	plastidic glucose transporter 4-like(LOC113298069)
heat shock 70 kDa protein-like(LOC113312107)	pleiotropic drug resistance protein 1-like
heat shock 70 kDa protein-like(LOC113349529)	pleiotropic drug resistance protein 2-like(LOC113310647)
heat shock cognate 70 kDa protein 2-like(LOC113296245)	pollen-specific leucine-rich repeat extensin-like protein 1(LOC113345955)
heat shock cognate 70 kDa protein-like(LOC113305217)	pollen-specific protein C13-like
heat shock cognate 70 kDa protein-like(LOC113320632)	pollen-specific protein C13-like(LOC113290457)
heat shock protein 83-like(LOC113304666)	polyamine oxidase-like(LOC113278603)
heavy metal-associated isoprenylated plant protein 39-like(LOC113273469)	polyamine oxidase-like(LOC113304961)
heavy metal-associated isoprenylated plant protein 39-like(LOC113274943)	polycomb group protein EMF2B-like(LOC113299064)
heavy metal-associated isoprenylated plant protein 39-like(LOC113302482)	polygalacturonase-like(LOC113321086)
heavy metal-associated isoprenylated plant protein 39-like(LOC113302922)	polyphenol oxidase I, chloroplastic-like
heavy metal-associated isoprenylated plant protein 6(LOC113277557)	polyphenol oxidase I, chloroplastic-like(LOC113358933)
heavy metal-associated isoprenylated plant protein 7-like(LOC113318173)	polyphenol oxidase, chloroplastic-like(LOC113330934)
helicase protein MOM1-like	polyribonucleotide nucleotidyltransferase 2, mitochondrial-like
helicase protein MOM1-like(LOC113277250)	polyribonucleotide nucleotidyltransferase 2, mitochondrial-like(LOC113340148)
helicase protein MOM1-like(LOC113310767)	post-GPI attachment to proteins factor 3-like(LOC113303625)
helicase sen1-like(LOC113352655)	potassium channel AKT1-like
heme oxygenase 1, chloroplastic-like	potassium channel AKT1-like(LOC113358089)
heme oxygenase 1, chloroplastic-like(LOC113279032)	potassium transporter 11-like
heme oxygenase 1, chloroplastic-like(LOC113321060)	potassium transporter 11-like(LOC113323217)
heparan-alpha-glucosaminide N-acetyltransferase-like(LOC113271452)	potassium transporter 2-like
hexose carrier protein HEX6-like(LOC113330193)	potassium transporter 2-like
HIPL1 protein-like	potassium transporter 2-like(LOC113308097)
HIPL1 protein-like	potassium transporter 2-like(LOC113357823)
HIPL1 protein-like(LOC113331147)	PRA1 family protein G2-like(LOC113288283)
HIPL1 protein-like(LOC113331274)	pre-mRNA cleavage factor Im 25 kDa subunit 2(LOC113274917)
high mobility group B protein 15-like	pre-mRNA splicing factor SR-like 1(LOC113284418)
high mobility group B protein 15-like(LOC113277919)	pre-mRNA-splicing factor 38B-like(LOC113350585)
high mobility group B protein 15-like(LOC113296775)	pre-mRNA-splicing factor SLU7-A-like(LOC113318642)
high mobility group B protein 6-like(LOC113322180)	probable 28S rRNA (cytosine-C(5))-methyltransferase
high mobility group protein B1-like(LOC113326876)	probable 28S rRNA (cytosine-C(5))-methyltransferase(LOC113350398)
high-affinity nitrate transporter 2.1-like	probable 2-oxoglutarate-dependent dioxygenase ANS(LOC113289858)
high-affinity nitrate transporter 2.1-like	probable 37S ribosomal protein S5, mitochondrial(LOC113283583)
high-affinity nitrate transporter 2.1-like	probable 3-hydroxyisobutyrate dehydrogenase-like 3, mitochondrial(LOC113274982)
histidine--tRNA ligase, cytoplasmic-like	probable 6-phosphogluconolactonase 1(LOC113271757)
histidine--tRNA ligase, cytoplasmic-like(LOC113344554)	probable aldehyde dehydrogenase(LOC113276006)
histone acetyltransferase HAC1-like	probable alkaline/neutral invertase D(LOC113296948)
histone acetyltransferase HAC1-like(LOC113280123)	probable alpha,alpha-trehalose-phosphate synthase [UDP-forming] 9
histone deacetylase 14-like(LOC113358355)	probable anion transporter 5(LOC113299673)
histone deacetylase 18-like(LOC113298835)	probable arabinosyltransferase ARAD1(LOC113290071)
histone H1-like(LOC113291130)	probable arabinosyltransferase ARAD1(LOC113347300)
histone H2A.1-like(LOC113290238)	probable aspartyl protease At4g16563(LOC113322677)
histone H2A.1-like(LOC113355363)	probable auxin efflux carrier component 1c(LOC113282072)
histone H2A.Z-specific chaperone CHZ1-like(LOC113352123)	probable basic-leucine zipper transcription factor L(LOC113290111)
histone H3.2(LOC113281036)	probable calcium-binding protein CML29(LOC113346457)
histone H3.3-like(LOC113335143)	probable calcium-binding protein CML45(LOC113272696)
histone H3.v1-like(LOC113286521)	probable carboxylesterase 12(LOC113296027)
histone H4(LOC113281050)	probable carboxylesterase 2(LOC113291555)
histone H4(LOC113335027)	probable carboxylesterase SOBER1-like(LOC113303061)
histone H4(LOC113361869)	probable catabolite repression protein creC(LOC113322800)
histone H4-like(LOC113280564)	probable chalcone--flavonone isomerase 3(LOC113279556)
histone-lysine N-methyltransferase SETD1B-like(LOC113281094)	probable C-terminal domain small phosphatase(LOC113338776)
histone-lysine N-methyltransferase, H3 lysine-9 specific SUVH3-like	probable disease resistance protein At5g63020(LOC113340130)
histone-lysine N-methyltransferase, H3 lysine-9 specific SUVH3-like	probable DNA helicase MCM8(LOC113298565)
histone-lysine N-methyltransferase, H3 lysine-9 specific SUVH3-like(LOC113282956)	probable DNA replication complex GINS protein PSF1(LOC113322099)
histone-lysine N-methyltransferase, H3 lysine-9 specific SUVH3-like(LOC113296723)	probable E3 ubiquitin-protein ligase ARI8(LOC113316590)
histone-lysine N-methyltransferase, H3 lysine-9 specific SUVH5-like(LOC113304112)	probable E3 ubiquitin-protein ligase LUL2
HMG1/2-like protein(LOC113289610)	probable E3 ubiquitin-protein ligase RZFP34(LOC113299786)
homeobox protein LUMINIDEPENDENS-like	probable enoyl-CoA hydratase 2, mitochondrial(LOC113290375)
homeobox protein LUMINIDEPENDENS-like(LOC113350233)	probable galactinol--sucrose galactosyltransferase 6
homeobox-leucine zipper protein HAT5-like(LOC113331464)	probable galactinol--sucrose galactosyltransferase 6(LOC113282775)
homeobox-leucine zipper protein ROC2-like(LOC113287880)	probable galacturonosyltransferase 4(LOC113288262)
homeotic protein knotted-1-like(LOC113288478)	probable galacturonosyltransferase-like 9(LOC113343762)
homologous-pairing protein 2 homolog(LOC113281976)	probable gamma-aminobutyrate transaminase 3, mitochondrial
HVA22-like protein f(LOC113334231)	probable gamma-aminobutyrate transaminase 3, mitochondrial(LOC113290086)
HVA22-like protein i(LOC113360487)	probable glucomannan 4-beta-mannosyltransferase 11
hydrophobic protein RCI2A-like(LOC113334922)	probable glucomannan 4-beta-mannosyltransferase 11(LOC113323315)
hydroquinone glucosyltransferase-like	probable glutathione S-transferase
hydroquinone glucosyltransferase-like	probable glutathione S-transferase(LOC113300992)
hydroquinone glucosyltransferase-like(LOC113335516)	probable glutathione S-transferase(LOC113309905)
hydroquinone glucosyltransferase-like(LOC113339645)	probable glutathione S-transferase(LOC113317494)
hydroquinone glucosyltransferase-like(LOC113340351)	probable glycosyltransferase At5g03795(LOC113349695)
hydroxyproline O-galactosyltransferase GALT6-like(LOC113331476)	probable glycosyltransferase At5g20260
hypersensitive-induced reaction 1 protein-like(LOC113328947)	probable glycosyltransferase At5g20260(LOC113352369)
hypersensitive-induced response protein 1-like(LOC113331158)	probable helicase CHR10(LOC113303829)
IAA-amino acid hydrolase ILR1-like 4(LOC113347905)	probable histone H2A.1(LOC113287822)
INO80 complex subunit D-like(LOC113316205)	probable inactive ATP-dependent zinc metalloprotease FTSHI 1, chloroplastic(LOC113358437)
IQ domain-containing protein IQM4-like(LOC113343355)	probable inactive dual specificity protein phosphatase-like At4g18593(LOC113316862)
immune-associated nucleotide-binding protein 1-like(LOC113329464)	probable inactive receptor kinase At2g26730(LOC113324634)
importin-5-like(LOC113308417)	probable inositol transporter 2
inactive protein RESTRICTED TEV MOVEMENT 2-like(LOC113313612)	probable inositol transporter 2(LOC113288108)
indole-3-acetic acid-amido synthetase GH3.10(LOC113306025)	probable inositol transporter 2(LOC113315123)
indole-3-acetic acid-amido synthetase GH3.6-like	probable inositol transporter 2(LOC113338026)
indole-3-acetic acid-amido synthetase GH3.6-like	probable leucine-rich repeat receptor-like protein kinase At1g35710
indole-3-acetic acid-amido synthetase GH3.6-like(LOC113318667)	probable leucine-rich repeat receptor-like protein kinase At1g35710(LOC113300594)
indole-3-acetic acid-amido synthetase GH3.6-like(LOC113339977)	probable leucine-rich repeat receptor-like protein kinase At1g35710(LOC113336995)
indole-3-glycerol phosphate synthase, chloroplastic-like(LOC113348899)	probable LL-diaminopimelate aminotransferase, chloroplastic(LOC113326746)
indole-3-pyruvate monooxygenase YUCCA2-like(LOC113353918)	probable long-chain-alcohol O-fatty-acyltransferase 5(LOC113320782)
influenza virus NS1A-binding protein homolog A-like(LOC113327849)	probable LRR receptor-like serine/threonine-protein kinase At1g05700(LOC113291818)
influenza virus NS1A-binding protein homolog B-like(LOC113290824)	probable LRR receptor-like serine/threonine-protein kinase At1g06840
inorganic phosphate transporter 1-11-like	probable LRR receptor-like serine/threonine-protein kinase At1g07650
inosine-5'-monophosphate dehydrogenase-like	probable LRR receptor-like serine/threonine-protein kinase At1g67720
inosine-5'-monophosphate dehydrogenase-like(LOC113281541)	probable LRR receptor-like serine/threonine-protein kinase At1g67720
inositol-tetrakisphosphate 1-kinase 1-like(LOC113362196)	probable LRR receptor-like serine/threonine-protein kinase At1g67720
inter-alpha-trypsin inhibitor heavy chain H3-like	probable LRR receptor-like serine/threonine-protein kinase At1g67720(LOC113307556)
inter-alpha-trypsin inhibitor heavy chain H3-like(LOC113326986)	probable LRR receptor-like serine/threonine-protein kinase At1g67720(LOC113320643)
ion channel CASTOR-like	probable LRR receptor-like serine/threonine-protein kinase At1g67720(LOC113355816)
ion channel CASTOR-like(LOC113345296)	probable lysophospholipase BODYGUARD 3(LOC113297668)
iron-sulfur assembly protein IscA-like 2, mitochondrial(LOC113320810)	probable mediator of RNA polymerase II transcription subunit 36b(LOC113317487)
isochorismate synthase 2, chloroplastic-like	probable mediator of RNA polymerase II transcription subunit 37c(LOC113287014)
isovaleryl-CoA dehydrogenase, mitochondrial	probable mediator of RNA polymerase II transcription subunit 37c(LOC113336293)
isovaleryl-CoA dehydrogenase, mitochondrial(LOC113322749)	probable membrane-associated kinase regulator 1(LOC113345862)
jacalin-related lectin 3-like(LOC113288719)	probable metal-nicotianamine transporter YSL7
kelch-like protein 12	probable metal-nicotianamine transporter YSL7(LOC113303334)
kelch-like protein 12(LOC113288358)	probable metal-nicotianamine transporter YSL7(LOC113325222)
kinesin-like protein KIN-13B	probable methyltransferase PMT18
kinesin-like protein KIN-14L	probable methyltransferase PMT18(LOC113286988)
kinesin-like protein KIN-5C(LOC113338760)	probable methyltransferase PMT5(LOC113271713)
kinesin-like protein KIN-8A(LOC113303015)	probable NADH dehydrogenase [ubiquinone] 1 alpha subcomplex subunit 12(LOC113297602)
kinesin-like protein KIN-8B	probable pectinesterase/pectinesterase inhibitor 36
kinesin-like protein KIN-8B(LOC113285673)	probable peroxidase 61(LOC113286444)
kinesin-like protein NACK2	probable peroxidase 61(LOC113353792)
kinesin-like protein NACK2(LOC113340178)	probable peroxygenase 5(LOC113335514)
kinetochore protein NDC80 homolog(LOC113344262)	probable polygalacturonase At3g15720
kunitz trypsin inhibitor 2-like	probable polygalacturonase At3g15720(LOC113296122)
kunitz trypsin inhibitor 2-like(LOC113299598)	probable polygalacturonase(LOC113318438)
L10-interacting MYB domain-containing protein-like(LOC113330359)	probable prefoldin subunit 2(LOC113317140)
laccase-11-like(LOC113355137)	probable proline transporter 2
laccase-7-like(LOC113281420)	probable proline transporter 2(LOC113322495)
lamin-like protein(LOC113330417)	probable protein phosphatase 2C 1(LOC113287646)
L-arabinokinase-like(LOC113279916)	probable protein phosphatase 2C 33
la-related protein 1C-like(LOC113288978)	probable protein phosphatase 2C 33(LOC113314073)
la-related protein 6C-like(LOC113286209)	probable protein phosphatase 2C 33(LOC113358217)
L-ascorbate oxidase homolog(LOC113291898)	probable protein phosphatase 2C 59
L-ascorbate oxidase-like	probable protein phosphatase 2C 59(LOC113299318)
L-ascorbate oxidase-like(LOC113325820)	probable protein S-acyltransferase 14(LOC113304859)
L-aspartate oxidase, chloroplastic-like(LOC113300045)	probable protein S-acyltransferase 7(LOC113362821)
LEAF RUST 10 DISEASE-RESISTANCE LOCUS RECEPTOR-LIKE PROTEIN KINASE-like 2.4	probable pterin-4-alpha-carbinolamine dehydratase, chloroplastic(LOC113330058)
lecithin-cholesterol acyltransferase-like 4(LOC113357033)	probable pyridoxal 5'-phosphate synthase subunit PDX2
legumin B-like(LOC113339446)	probable rhamnogalacturonate lyase B
leucine-rich repeat extensin-like protein 3	probable rhamnogalacturonate lyase B(LOC113310931)
leucine-rich repeat extensin-like protein 3(LOC113316749)	probable rhamnogalacturonate lyase B(LOC113319023)
leucine-rich repeat extensin-like protein 3(LOC113329490)	probable ribosomal RNA small subunit methyltransferase B(LOC113288171)
leucine-rich repeat receptor protein kinase EMS1-like	probable RNA-dependent RNA polymerase 5
leucine-rich repeat receptor protein kinase EMS1-like(LOC113328109)	probable RNA-dependent RNA polymerase 5(LOC113316527)
leucine-rich repeat receptor-like protein kinase PXC2(LOC113283651)	probable rRNA-processing protein EBP2 homolog
light-mediated development protein DET1-like	probable rRNA-processing protein EBP2 homolog(LOC113348605)
lipid phosphate phosphatase epsilon 2, chloroplastic-like	probable S-adenosylmethionine-dependent methyltransferase At5g38780(LOC113326884)
lisH domain-containing protein C1711.05-like(LOC113332895)	probable serine incorporator(LOC113300629)
LOB domain-containing protein 24-like(LOC113316703)	probable serine incorporator(LOC113355328)
LOB domain-containing protein 29-like(LOC113317501)	probable serine/threonine-protein kinase At1g09600
LON peptidase N-terminal domain and RING finger protein 1(LOC113281707)	probable serine/threonine-protein kinase At1g09600
long chain base biosynthesis protein 2a(LOC113362797)	probable serine/threonine-protein kinase At1g54610
long-chain-alcohol oxidase FAO4A-like	probable serine/threonine-protein kinase mps1(LOC113289929)
long-chain-alcohol oxidase FAO4A-like(LOC113297461)	probable sodium/metabolite cotransporter BASS1, chloroplastic(LOC113281141)
low temperature-induced protein lt101.2-like(LOC113323502)	probable starch synthase 4, chloroplastic/amyloplastic(LOC113295692)
low-temperature-induced 65 kDa protein-like	probable transmembrane ascorbate ferrireductase 4(LOC113271645)
LRR receptor-like serine/threonine-protein kinase	probable U3 small nucleolar RNA-associated protein 11(LOC113351842)
LRR receptor-like serine/threonine-protein kinase	probable ubiquitin-like-specific protease 2A(LOC113313945)
LRR receptor-like serine/threonine-protein kinase ERECTA	probable UDP-N-acetylglucosamine--peptide N-acetylglucosaminyltransferase SEC(LOC113313905)
LRR receptor-like serine/threonine-protein kinase FLS2	probable WRKY transcription factor 61(LOC113319461)
LRR receptor-like serine/threonine-protein kinase GSO1	probable xyloglucan endotransglucosylase/hydrolase protein 30(LOC113332483)
LRR receptor-like serine/threonine-protein kinase GSO1(LOC113328700)	probably inactive leucine-rich repeat receptor-like protein kinase At2g25790(LOC113288758)
LRR receptor-like serine/threonine-protein kinase GSO2	probably inactive leucine-rich repeat receptor-like protein kinase At3g28040
LRR receptor-like serine/threonine-protein kinase GSO2(LOC113280183)	programmed cell death protein 2-like
LRR receptor-like serine/threonine-protein kinase(LOC113359424)	programmed cell death protein 2-like(LOC113340678)
L-type lectin-domain containing receptor kinase IX.1-like	proline dehydrogenase 2, mitochondrial-like(LOC113281924)
L-type lectin-domain containing receptor kinase IX.1-like	proline-rich extensin-like protein EPR1(LOC113283886)
L-type lectin-domain containing receptor kinase IX.1-like	proline-rich protein 2-like(LOC113358174)
lysine histidine transporter 2-like(LOC113298188)	proline-rich receptor-like protein kinase PERK8
lysine-specific demethylase 5A-like(LOC113348466)	prolyl 4-hydroxylase 1-like(LOC113283888)
lysine-specific demethylase JMJ25-like	proteasome subunit beta type-4-like(LOC113341532)
lysine-specific demethylase JMJ25-like(LOC113331302)	proteasome subunit beta type-7-B-like(LOC113318713)
lysophospholipid acyltransferase LPEAT1-like(LOC113330637)	protein ACCELERATED CELL DEATH 6-like
MACPF domain-containing protein At4g24290-like	protein ACCELERATED CELL DEATH 6-like(LOC113322983)
MACPF domain-containing protein CAD1-like(LOC113287461)	protein ACCELERATED CELL DEATH 6-like(LOC113356022)
MADS-box protein FLOWERING LOCUS C-like(LOC113341556)	protein ALP1-like(LOC113338477)
MADS-box protein GGM13-like(LOC113314435)	protein ANTHESIS POMOTING FACTOR 1-like(LOC113274059)
magnesium transporter MRS2-I-like	protein BASIC PENTACYSTEINE6-like
magnesium transporter MRS2-I-like(LOC113334986)	protein BASIC PENTACYSTEINE6-like
magnesium-transporting ATPase, P-type 1-like	protein BASIC PENTACYSTEINE6-like(LOC113286027)
major allergen Pru ar 1-like	protein BASIC PENTACYSTEINE6-like(LOC113326134)
major allergen Pru ar 1-like(LOC113345561)	protein bfr2-like(LOC113298306)
major allergen Pru ar 1-like(LOC113360911)	protein BFR2-like(LOC113302750)
major latex protein 146-like(LOC113322244)	protein BONZAI 1-like(LOC113271528)
major latex protein 146-like(LOC113340563)	protein BRICK 1-like(LOC113282617)
major latex protein 15(LOC113345944)	protein CHUP1, chloroplastic-like(LOC113297081)
major latex protein 15-like(LOC113305305)	protein COFACTOR ASSEMBLY OF COMPLEX C SUBUNIT B CCB3, chloroplastic-like(LOC113282592)
major latex protein 15-like(LOC113308885)	protein CYPRO4-like
major latex protein 15-like(LOC113321021)	protein CYPRO4-like(LOC113356832)
major latex protein 15-like(LOC113344466)	protein DETOXIFICATION 14-like
major latex protein 22-like	protein DETOXIFICATION 14-like(LOC113282174)
major latex protein 22-like(LOC113361057)	protein DETOXIFICATION 24-like
malonyl CoA-acyl carrier protein transacylase-like(LOC113339070)	protein DETOXIFICATION 24-like(LOC113294995)
mannan endo-1,4-beta-mannosidase 6-like(LOC113357894)	protein DETOXIFICATION 27-like(LOC113294966)
mannose-1-phosphate guanylyltransferase 1-like(LOC113313624)	protein DETOXIFICATION 27-like(LOC113306907)
mannose-6-phosphate isomerase 2-like(LOC113299439)	protein DETOXIFICATION 42-like
mannose-specific lectin-like(LOC113303371)	protein disulfide isomerase-like 1-4(LOC113310317)
mannosyl-oligosaccharide glucosidase GCS1-like(LOC113276595)	protein disulfide isomerase-like 5-4
MATH and LRR domain-containing protein PFE0570w-like(LOC113346197)	protein DMR6-LIKE OXYGENASE 2-like(LOC113308516)
mavicyanin-like(LOC113293156)	protein DOG1-like 4(LOC113313056)
mavicyanin-like(LOC113340133)	protein ENHANCED DISEASE RESISTANCE 2-like
MDIS1-interacting receptor like kinase 2-like	protein ENHANCED PSEUDOMONAS SUSCEPTIBILTY 1-like(LOC113349553)
MDIS1-interacting receptor like kinase 2-like(LOC113306642)	protein ETHYLENE INSENSITIVE 3-like(LOC113280458)
mediator of RNA polymerase II transcription subunit 12-like(LOC113299119)	protein FAM135B-like(LOC113284034)
mediator of RNA polymerase II transcription subunit 15a-like(LOC113309687)	protein FAM50A-like(LOC113332892)
mediator of RNA polymerase II transcription subunit 32(LOC113330737)	protein FAR1-RELATED SEQUENCE 11-like(LOC113358178)
mediator of RNA polymerase II transcription subunit 4-like	protein FAR1-RELATED SEQUENCE 5-like(LOC113272715)
meiosis-specific protein ASY1-like	protein FAR-RED ELONGATED HYPOCOTYL 1-like(LOC113312658)
meiosis-specific protein ASY1-like(LOC113321286)	protein FAR-RED IMPAIRED RESPONSE 1-like(LOC113284115)
meiosis-specific protein ASY1-like(LOC113348002)	protein GIGANTEA-like(LOC113357225)
membralin-like protein At1g60995	protein GLUTAMINE DUMPER 3-like(LOC113329125)
membralin-like protein At1g60995(LOC113290010)	protein GRAVITROPIC IN THE LIGHT 1-like(LOC113325425)
membrane protein PM19L-like(LOC113295220)	protein H2A.5-like(LOC113297071)
membrane protein TMS1-like(LOC113306085)	protein ILITYHIA-like(LOC113318020)
membrane-anchored ubiquitin-fold protein 3-like(LOC113271605)	protein INVOLVED IN DE NOVO 2-like(LOC113306130)
membrane-associated progesterone-binding protein 4-like	protein IQ-DOMAIN 1-like
membrane-associated progesterone-binding protein 4-like(LOC113308968)	protein IQ-DOMAIN 1-like(LOC113311056)
membrane-bound transcription factor site-2 protease homolog(LOC113309963)	protein IQ-DOMAIN 1-like(LOC113322462)
metalloendoproteinase 1-MMP-like	protein IWS1 homolog 1-like(LOC113310707)
metalloendoproteinase 1-MMP-like	protein KINESIN LIGHT CHAIN-RELATED 3-like
metalloendoproteinase 2-MMP-like	protein KINESIN LIGHT CHAIN-RELATED 3-like(LOC113282346)
metalloendoproteinase 4-MMP-like	protein LOW PSII ACCUMULATION 1, chloroplastic-like(LOC113319095)
metalloendoproteinase 4-MMP-like	protein MAIN-LIKE 1-like
methyl-CpG-binding domain-containing protein 4-like(LOC113357327)	protein MAIN-LIKE 1-like(LOC113282221)
methyltetrahydroprotoberberine 14-monooxygenase	protein MAIN-LIKE 1-like(LOC113300422)
methyltetrahydroprotoberberine 14-monooxygenase(LOC113322770)	protein MAIN-LIKE 1-like(LOC113334023)
methyltransferase-like protein 13(LOC113340668)	protein MAIN-LIKE 1-like(LOC113334094)
MFP1 attachment factor 1-like(LOC113293140)	protein MAIN-LIKE 1-like(LOC113356408)
microtubule-associated protein RP/EB family member 1-like(LOC113358558)	protein MAINTENANCE OF MERISTEMS-like(LOC113295188)
midasin-like	protein MAINTENANCE OF MERISTEMS-like(LOC113333341)
midasin-like(LOC113340135)	protein MAINTENANCE OF PSII UNDER HIGH LIGHT 1-like(LOC113310285)
mini-ribonuclease 3-like(LOC113354150)	protein MICRORCHIDIA 4-like(LOC113341077)
mitochondrial fission 1 protein A-like	protein MICROTUBULE BINDING PROTEIN 2C-like(LOC113298448)
mitochondrial fission 1 protein A-like(LOC113323226)	protein MOS2-like
mitochondrial import inner membrane translocase subunit TIM10-like(LOC113323267)	protein MOS2-like(LOC113299372)
mitochondrial import inner membrane translocase subunit TIM50-like(LOC113288153)	protein NDR1-like(LOC113336721)
mitochondrial import inner membrane translocase subunit TIM8-like(LOC113293359)	protein NETWORKED 4A-like(LOC113358826)
mitochondrial import inner membrane translocase subunit Tim13-like(LOC113321015)	protein NPGR2-like
mitochondrial inner membrane protease ATP23-like(LOC113273923)	protein NPGR2-like(LOC113316241)
mitochondrial inner membrane protease subunit 2-like	protein NRT1/ PTR FAMILY 4.3-like(LOC113347079)
mitochondrial pyruvate carrier 1-like(LOC113293388)	protein NRT1/ PTR FAMILY 5.10-like
mitogen-activated protein kinase kinase kinase 1-like	protein NRT1/ PTR FAMILY 5.10-like(LOC113289436)
mitogen-activated protein kinase kinase kinase 1-like(LOC113341319)	protein NRT1/ PTR FAMILY 5.10-like(LOC113308920)
mitogen-activated protein kinase kinase kinase 7-like	protein NRT1/ PTR FAMILY 5.10-like(LOC113356071)
mitotic apparatus protein p62-like(LOC113295884)	protein NRT1/ PTR FAMILY 5.10-like(LOC113359395)
mitotic-spindle organizing protein 1A-like(LOC113295073)	protein NRT1/ PTR FAMILY 5.2-like(LOC113329591)
mitotic-spindle organizing protein 1A-like(LOC113296179)	protein NRT1/ PTR FAMILY 6.1-like(LOC113281206)
MLO-like protein 4	protein NRT1/ PTR FAMILY 6.4-like(LOC113303624)
MLO-like protein 6(LOC113298505)	protein NUCLEAR FUSION DEFECTIVE 4-like
MLO-like protein 6(LOC113307632)	protein NUCLEAR FUSION DEFECTIVE 4-like(LOC113307558)
MLP-like protein 423(LOC113328644)	protein NUCLEAR FUSION DEFECTIVE 4-like(LOC113331149)
MLP-like protein 423(LOC113342701)	protein NUCLEAR FUSION DEFECTIVE 4-like(LOC113347851)
MLP-like protein 43	protein NYNRIN-like(LOC113312497)
MLP-like protein 43(LOC113278587)	protein OS-9 homolog(LOC113281018)
MLP-like protein 43(LOC113337741)	protein PELPK1-like
MOB kinase activator-like 1A(LOC113339270)	protein PELPK1-like
monocopper oxidase-like protein SKU5(LOC113355493)	protein PELPK1-like(LOC113295817)
monooxygenase 1-like	protein PELPK1-like(LOC113299384)
monooxygenase 2-like(LOC113328017)	protein PELPK1-like(LOC113308418)
monothiol glutaredoxin-S7-like(LOC113278520)	protein PELPK1-like(LOC113317080)
mRNA cap guanine-N7 methyltransferase 1-like(LOC113285965)	protein PELPK1-like(LOC113345237)
mucin-1-like(LOC113342802)	protein PHLOEM PROTEIN 2-LIKE A1-like(LOC113335846)
mucin-7-like(LOC113330472)	protein phosphatase 1 regulatory subunit INH3-like(LOC113305424)
multiple organellar RNA editing factor 8, chloroplastic/mitochondrial-like	protein PLASTID MOVEMENT IMPAIRED 1-like(LOC113289648)
multiple organellar RNA editing factor 8, chloroplastic/mitochondrial-like(LOC113360195)	protein PLASTID MOVEMENT IMPAIRED 1-like(LOC113299046)
multiprotein-bridging factor 1c-like(LOC113304580)	protein PLASTID TRANSCRIPTIONALLY ACTIVE 7-like(LOC113358504)
MYB-like transcription factor ETC3(LOC113320288)	protein PMR5-like(LOC113338769)
myb-related protein 308-like(LOC113288937)	protein PTST homolog 2, chloroplastic-like(LOC113274031)
myb-related protein 308-like(LOC113290861)	protein PXR1-like(LOC113316460)
myb-related protein 315-like(LOC113292922)	protein PXR1-like(LOC113352211)
myosin heavy chain, cardiac muscle isoform-like(LOC113271929)	protein RAE1-like(LOC113291385)
myosin-10-like(LOC113304482)	protein RDM16-like(LOC113310711)
myosin-6-like(LOC113333535)	protein REVEILLE 7-like
myosin-9-like	protein REVEILLE 7-like(LOC113298326)
myosin-9-like(LOC113272894)	protein RKD5-like(LOC113350343)
myosin-9-like(LOC113312656)	protein ROOT INITIATION DEFECTIVE 3-like
myosin-J heavy chain-like(LOC113345047)	protein ROOT INITIATION DEFECTIVE 3-like(LOC113288172)
N66 matrix protein-like(LOC113331794)	protein ROOT PRIMORDIUM DEFECTIVE 1-like(LOC113358173)
N66 matrix protein-like(LOC113341265)	protein ROS1-like(LOC113310157)
NAC domain-containing protein 37-like(LOC113289704)	protein RRP6-like 3
NAC domain-containing protein 68-like(LOC113294062)	protein RRP6-like 3(LOC113287946)
NAC domain-containing protein 72-like(LOC113309990)	protein SENSITIVE TO PROTON RHIZOTOXICITY 1-like(LOC113278904)
NAC domain-containing protein 72-like(LOC113310004)	protein SMAX1-LIKE 3-like(LOC113323255)
NAC domain-containing protein 82-like(LOC113280425)	protein SMAX1-LIKE 6-like(LOC113310510)
NAC domain-containing protein 83-like(LOC113291033)	protein SRC2 homolog
NAC domain-containing protein 92-like(LOC113320179)	protein SRC2 homolog(LOC113346704)
NAC domain-containing protein 92-like(LOC113336238)	protein starmaker-like(LOC113273296)
NAC transcription factor 29-like(LOC113290434)	protein starmaker-like(LOC113278991)
NAD(P)H-quinone oxidoreductase subunit T, chloroplastic-like(LOC113356181)	protein STRICTOSIDINE SYNTHASE-LIKE 3-like(LOC113313260)
NADH dehydrogenase [ubiquinone] iron-sulfur protein 4, mitochondrial-like(LOC113356694)	protein STRUBBELIG-RECEPTOR FAMILY 2-like(LOC113313666)
NADP-dependent malic enzyme-like(LOC113348167)	protein SUPPRESSOR OF GENE SILENCING 3-like(LOC113317811)
NADP-specific glutamate dehydrogenase-like(LOC113318104)	protein TAPETUM DETERMINANT 1-like(LOC113274315)
N-alpha-acetyltransferase 35, NatC auxiliary subunit-like	protein TIC 40, chloroplastic-like
NAP1-related protein 2-like(LOC113273676)	protein TIC 40, chloroplastic-like(LOC113283362)
NDR1/HIN1-like protein 10(LOC113279424)	protein TONNEAU 1b-like(LOC113313514)
NDR1/HIN1-like protein 10(LOC113280742)	protein translocase subunit SECA2, chloroplastic-like(LOC113316853)
NDR1/HIN1-like protein 10(LOC113296184)	protein transport protein Sec24-like At3g07100(LOC113315128)
NDR1/HIN1-like protein 13(LOC113308208)	protein TRIGALACTOSYLDIACYLGLYCEROL 5, chloroplastic-like(LOC113331009)
NDR1/HIN1-like protein 13(LOC113351229)	protein trichome birefringence-like 19(LOC113298477)
NDR1/HIN1-like protein 6	protein trichome birefringence-like 2(LOC113293252)
NDR1/HIN1-like protein 6(LOC113339642)	protein trichome birefringence-like 25
NEDD8-conjugating enzyme Ubc12-like(LOC113334928)	protein trichome birefringence-like 25(LOC113321472)
NEDD8-specific protease 1-like	protein trichome birefringence-like 43(LOC113356369)
neutral/alkaline invertase 3, chloroplastic-like(LOC113320501)	protein VAC14 homolog(LOC113298380)
nicotianamine synthase-like(LOC113291814)	protein vip1-like(LOC113331623)
nicotianamine synthase-like(LOC113353597)	protein WALLS ARE THIN 1-like(LOC113341044)
nicotianamine synthase-like(LOC113358139)	protein WHAT'S THIS FACTOR 1 homolog(LOC113283965)
nijmegen breakage syndrome 1 protein-like(LOC113299585)	protein YIPF1 homolog(LOC113323065)
nitrate regulatory gene2 protein-like	protein yippee-like At5g53940(LOC113307672)
nitrate regulatory gene2 protein-like(LOC113309496)	protein YLS3-like(LOC113318990)
nitrate regulatory gene2 protein-like(LOC113342749)	protein ZINC INDUCED FACILITATOR-LIKE 1-like
nitrate regulatory gene2 protein-like(LOC113346451)	protein ZINC INDUCED FACILITATOR-LIKE 1-like(LOC113284639)
non-classical arabinogalactan protein 31-like(LOC113286585)	prothymosin alpha-like(LOC113295912)
non-lysosomal glucosylceramidase-like(LOC113296812)	proton pump-interactor 1-like(LOC113307017)
non-specific lipid-transfer protein 1-like(LOC113278172)	pseudo histidine-containing phosphotransfer protein 6-like(LOC113321637)
non-specific lipid-transfer protein 5-like(LOC113359774)	purine permease 3-like
non-specific lipid-transfer protein-like protein At5g64080(LOC113286898)	puromycin-sensitive aminopeptidase-like(LOC113350463)
N-terminal acetyltransferase A complex auxiliary subunit NAA15-like	purple acid phosphatase 18-like(LOC113287912)
N-terminal acetyltransferase A complex auxiliary subunit NAA15-like(LOC113326792)	putative ABC transporter B family member 8
N-terminal acetyltransferase B complex auxiliary subunit NAA25-like(LOC113309845)	putative ABC transporter B family member 8(LOC113348144)
nuclear intron maturase 2, mitochondrial-like(LOC113297337)	putative adenylate cyclase regulatory protein(LOC113304176)
nuclear poly(A) polymerase 4-like	putative clathrin assembly protein At1g03050
nuclear poly(A) polymerase 4-like(LOC113348111)	putative clathrin assembly protein At1g03050(LOC113356235)
nuclear polyadenylated RNA-binding protein 3-like(LOC113317164)	putative cytochrome c oxidase subunit 5C-4(LOC113273710)
nuclear pore complex protein NUP35-like	putative disease resistance protein At3g14460(LOC113327998)
nuclear pore complex protein NUP35-like(LOC113337036)	putative disease resistance protein RGA3
nuclear pore complex protein NUP98A-like	putative disease resistance protein RGA3
nuclear pore complex protein NUP98A-like(LOC113347087)	putative disease resistance protein RGA3(LOC113276001)
nuclear speckle splicing regulatory protein 1-like	putative disease resistance protein RGA3(LOC113318100)
nuclear speckle splicing regulatory protein 1-like(LOC113311775)	putative disease resistance protein RGA3(LOC113326185)
nuclear-pore anchor-like(LOC113309739)	putative disease resistance protein RGA3(LOC113334020)
nucleobase-ascorbate transporter 2-like	putative disease resistance protein RGA3(LOC113337109)
nucleobase-ascorbate transporter 3-like	putative disease resistance protein RGA3(LOC113352202)
nucleobase-ascorbate transporter 7-like	putative disease resistance protein RGA3(LOC113358067)
nucleolar GTP-binding protein 1-like(LOC113340992)	putative disease resistance protein RGA4(LOC113312249)
nucleolar protein 56-like(LOC113298085)	putative disease resistance RPP13-like protein 1(LOC113324218)
nucleolar protein 58-like(LOC113287704)	putative E3 ubiquitin-protein ligase LIN-2
nucleolar protein 58-like(LOC113315599)	putative expansin-A30(LOC113273653)
nucleolar transcription factor 1-B-like(LOC113324143)	putative FBD-associated F-box protein At5g53635(LOC113293374)
nucleolar transcription factor 1-like(LOC113272357)	putative F-box protein At1g32420(LOC113311563)
nucleolin 1-like	putative F-box protein At1g47765
nucleolin 1-like(LOC113331577)	putative F-box protein At1g47765(LOC113318953)
nucleolin 2-like	putative F-box protein At1g50870(LOC113329809)
nucleolin 2-like	putative F-box protein At1g53550(LOC113309500)
nucleolin 2-like(LOC113296688)	putative F-box protein At1g55070(LOC113332468)
nucleolin 2-like(LOC113360676)	putative F-box protein At2g02030(LOC113311668)
nucleolin-like(LOC113315938)	putative F-box protein At3g16210(LOC113305850)
nucleoside diphosphate kinase 3-like(LOC113299212)	putative F-box protein At4g21240(LOC113360234)
nudC domain-containing protein 2-like(LOC113339018)	putative F-box protein At4g21240(LOC113361073)
nudix hydrolase 14, chloroplastic-like(LOC113304531)	putative F-box/FBD/LRR-repeat protein At1g66290(LOC113284164)
O-acyltransferase WSD1-like(LOC113288356)	putative F-box/FBD/LRR-repeat protein At1g78760(LOC113327928)
octanoyltransferase LIP2, mitochondrial-like	putative F-box/FBD/LRR-repeat protein At1g78760(LOC113327949)
octanoyltransferase LIP2, mitochondrial-like(LOC113284386)	putative F-box/LRR-repeat protein 23(LOC113288426)
O-fucosyltransferase 16-like(LOC113356989)	putative F-box/LRR-repeat protein 23(LOC113300280)
O-glucosyltransferase rumi homolog	putative F-box/LRR-repeat protein At3g44810(LOC113351470)
O-glucosyltransferase rumi homolog(LOC113274400)	putative fucosyltransferase-like protein(LOC113311513)
O-glucosyltransferase rumi-like	putative glucan endo-1,3-beta-glucosidase GVI(LOC113289234)
O-glucosyltransferase rumi-like(LOC113290140)	putative glucose-6-phosphate 1-epimerase(LOC113276188)
oligopeptide transporter 4-like	putative glucuronosyltransferase PGSIP8(LOC113355472)
oligopeptide transporter 4-like	putative metabolite transport protein YyaJ
oligopeptide transporter 4-like	putative metabolite transport protein YyaJ(LOC113286182)
omega-amidase, chloroplastic-like	putative metallophosphoesterase At3g03305(LOC113316826)
omega-amidase, chloroplastic-like(LOC113294455)	putative methyltransferase DDB_G0268948(LOC113309280)
omega-hydroxypalmitate O-feruloyl transferase-like	putative MO25-like protein At5g47540(LOC113336884)
omega-hydroxypalmitate O-feruloyl transferase-like(LOC113277376)	putative multidrug resistance protein
omega-hydroxypalmitate O-feruloyl transferase-like(LOC113306261)	putative multidrug resistance protein(LOC113341860)
omega-hydroxypalmitate O-feruloyl transferase-like(LOC113353318)	putative nuclease HARBI1
omega-hydroxypalmitate O-feruloyl transferase-like(LOC113354107)	putative nuclease HARBI1(LOC113356596)
O-methyltransferase MdmC-like(LOC113297506)	putative pectinesterase/pectinesterase inhibitor 22
OPA3-like protein(LOC113340538)	putative pectinesterase/pectinesterase inhibitor 28
optic atrophy 3 protein homolog(LOC113291192)	putative pentatricopeptide repeat-containing protein At1g64310
OTU domain-containing protein 3-like(LOC113352921)	putative pentatricopeptide repeat-containing protein At3g49142
OTU domain-containing protein DDB_G0284757-like(LOC113358020)	putative pentatricopeptide repeat-containing protein At4g17915(LOC113297704)
oxygen-independent coproporphyrinogen-III oxidase-like protein sll1917(LOC113326104)	putative pentatricopeptide repeat-containing protein At5g06400, mitochondrial(LOC113310254)
oxysterol-binding protein-related protein 1C-like(LOC113283289)	putative pentatricopeptide repeat-containing protein At5g09950
oxysterol-binding protein-related protein 4C-like	putative pentatricopeptide repeat-containing protein At5g65820(LOC113288489)
oxysterol-binding protein-related protein 4C-like(LOC113362232)	putative protein phosphatase 2C 53(LOC113322775)
patatin-like protein 2(LOC113343290)	putative protein TPRXL(LOC113323198)
patatin-like protein 2(LOC113361442)	putative RING-H2 finger protein ATL21A
pathogenesis-related protein 1B-like	putative RING-H2 finger protein ATL21A(LOC113321102)
pathogenesis-related protein 1B-like(LOC113295793)	putative RING-H2 finger protein ATL21B
pathogenesis-related protein PR-1-like	putative RING-H2 finger protein ATL21B(LOC113320164)
pathogenesis-related protein PR-1-like(LOC113278617)	putative tRNA pseudouridine synthase Pus10(LOC113291828)
PC4 and SFRS1-interacting protein-like(LOC113312992)	putative uncharacterized protein DDB_G0293878
pectate lyase-like(LOC113286610)	putative uncharacterized protein DDB_G0293878(LOC113323095)
pectin acetylesterase 5-like	putative uridine kinase C227.14(LOC113315124)
pectin acetylesterase 5-like(LOC113308102)	pyruvate dehydrogenase E1 component subunit alpha-3, chloroplastic-like(LOC113292177)
pectin acetylesterase 9-like(LOC113304745)	rab escort protein 1-like
pectinesterase 2-like(LOC113315491)	rab escort protein 1-like(LOC113326803)
pectinesterase/pectinesterase inhibitor PPE8B-like	RAN GTPase-activating protein 2-like(LOC113288453)
pectinesterase/pectinesterase inhibitor PPE8B-like(LOC113337169)	RAP domain-containing protein, chloroplastic-like(LOC113358235)
pectinesterase-like	ras-related protein Rab-21-like(LOC113283790)
pectinesterase-like	ras-related protein Rab2BV-like(LOC113308338)
pectinesterase-like	ras-related protein Rab5-like(LOC113298296)
pectinesterase-like(LOC113336068)	ras-related protein RABB1c(LOC113288240)
pectinesterase-like(LOC113355235)	ras-related protein RIC2(LOC113356339)
pentatricopeptide repeat-containing protein At1g03560, mitochondrial-like(LOC113287641)	ras-related protein RIC2-like(LOC113356474)
pentatricopeptide repeat-containing protein At1g08070, chloroplastic-like	receptor-like protein kinase 2
pentatricopeptide repeat-containing protein At1g08070, chloroplastic-like	receptor-like protein kinase HSL1
pentatricopeptide repeat-containing protein At1g08610-like	regulatory-associated protein of TOR 1-like
pentatricopeptide repeat-containing protein At1g08610-like(LOC113317647)	repetitive proline-rich cell wall protein 1-like
pentatricopeptide repeat-containing protein At1g09220, mitochondrial-like	repetitive proline-rich cell wall protein 1-like
pentatricopeptide repeat-containing protein At1g11290, chloroplastic-like	repetitive proline-rich cell wall protein 1-like(LOC113329609)
pentatricopeptide repeat-containing protein At1g12300, mitochondrial-like(LOC113315635)	repetitive proline-rich cell wall protein 1-like(LOC113330126)
pentatricopeptide repeat-containing protein At1g12775, mitochondrial-like	repetitive proline-rich cell wall protein-like(LOC113330078)
pentatricopeptide repeat-containing protein At1g12775, mitochondrial-like(LOC113319211)	replication protein A 32 kDa subunit A-like(LOC113293238)
pentatricopeptide repeat-containing protein At1g12775, mitochondrial-like(LOC113329781)	replication protein A 32 kDa subunit A-like(LOC113361995)
pentatricopeptide repeat-containing protein At1g12775, mitochondrial-like(LOC113331267)	respiratory burst oxidase homolog protein F-like(LOC113271723)
pentatricopeptide repeat-containing protein At1g30610, chloroplastic-like(LOC113323933)	reticuline oxidase-like(LOC113315923)
pentatricopeptide repeat-containing protein At1g62930, chloroplastic-like	RGS1-HXK1-interacting protein 1-like(LOC113320580)
pentatricopeptide repeat-containing protein At1g62930, chloroplastic-like	RHOMBOID-like protein 2(LOC113274853)
pentatricopeptide repeat-containing protein At1g62930, chloroplastic-like(LOC113308289)	RING-H2 finger protein ATL78-like(LOC113291653)
pentatricopeptide repeat-containing protein At1g62930, chloroplastic-like(LOC113319705)	RING-H2 finger protein ATL7-like(LOC113347305)
pentatricopeptide repeat-containing protein At1g80270, mitochondrial-like(LOC113296577)	riboflavin synthase-like(LOC113287635)
pentatricopeptide repeat-containing protein At2g13600-like	ribonuclease E-like(LOC113360648)
pentatricopeptide repeat-containing protein At2g15630, mitochondrial-like(LOC113322688)	ribonuclease HI-like(LOC113291811)
pentatricopeptide repeat-containing protein At2g20540-like	ribonuclease H-like(LOC113324239)
pentatricopeptide repeat-containing protein At2g20540-like	ribonucleoside-diphosphate reductase small chain A-like(LOC113355342)
pentatricopeptide repeat-containing protein At2g31400, chloroplastic-like(LOC113334448)	ribosomal L1 domain-containing protein CG13096-like(LOC113279105)
pentatricopeptide repeat-containing protein At2g35130-like	ribosomal L1 domain-containing protein CG13096-like(LOC113316514)
pentatricopeptide repeat-containing protein At2g35130-like(LOC113279970)	ribosome biogenesis protein BMS1 homolog
pentatricopeptide repeat-containing protein At3g03580	ribosome biogenesis protein BMS1 homolog(LOC113280864)
pentatricopeptide repeat-containing protein At3g12770-like	ribosome biogenesis protein BMS1 homolog(LOC113327173)
pentatricopeptide repeat-containing protein At3g22470, mitochondrial-like(LOC113280194)	ribosome biogenesis protein BMS1 homolog(LOC113357828)
pentatricopeptide repeat-containing protein At3g22470, mitochondrial-like(LOC113283769)	ribulose bisphosphate carboxylase small chain clone 512-like(LOC113293231)
pentatricopeptide repeat-containing protein At3g22690-like	ricin B-like lectin R40G3(LOC113310007)
pentatricopeptide repeat-containing protein At3g24000, mitochondrial-like	RNA polymerase II C-terminal domain phosphatase-like 4(LOC113329663)
pentatricopeptide repeat-containing protein At3g29230-like	RNA polymerase II subunit 5-mediating protein homolog(LOC113348808)
pentatricopeptide repeat-containing protein At3g63370, chloroplastic-like	RNA polymerase II transcriptional coactivator KELP-like(LOC113298143)
pentatricopeptide repeat-containing protein At4g19191, mitochondrial-like	RNA polymerase sigma factor sigC-like
pentatricopeptide repeat-containing protein At4g19191, mitochondrial-like	RNA polymerase sigma factor sigD, chloroplastic-like(LOC113350169)
pentatricopeptide repeat-containing protein At4g19440, chloroplastic-like(LOC113350478)	RNA-binding protein 39-like
pentatricopeptide repeat-containing protein At4g39530-like	RNA-binding protein 39-like(LOC113287123)
pentatricopeptide repeat-containing protein At5g08305-like	RNA-binding protein Y14A-like(LOC113289984)
pentatricopeptide repeat-containing protein At5g16640, mitochondrial-like	RNA-binding protein Y14A-like(LOC113310462)
pentatricopeptide repeat-containing protein At5g16640, mitochondrial-like(LOC113310971)	rop guanine nucleotide exchange factor 1-like(LOC113356967)
pentatricopeptide repeat-containing protein At5g19020, mitochondrial-like	rop guanine nucleotide exchange factor 3-like
pentatricopeptide repeat-containing protein At5g39980, chloroplastic-like	rRNA biogenesis protein RRP5-like(LOC113353427)
pentatricopeptide repeat-containing protein At5g39980, chloroplastic-like(LOC113317324)	rRNA biogenesis protein RRP5-like(LOC113356132)
pentatricopeptide repeat-containing protein At5g48910-like	RRP12-like protein
pentatricopeptide repeat-containing protein At5g48910-like	RRP12-like protein(LOC113286954)
pentatricopeptide repeat-containing protein At5g50990-like	RRP12-like protein(LOC113300278)
pentatricopeptide repeat-containing protein At5g50990-like	RRP12-like protein(LOC113337157)
pentatricopeptide repeat-containing protein At5g66520-like	ruBisCO large subunit-binding protein subunit beta, chloroplastic-like(LOC113341335)
pentatricopeptide repeat-containing protein ELI1, chloroplastic-like	salicylate carboxymethyltransferase-like(LOC113288680)
peptide chain release factor PrfB2, chloroplastic-like(LOC113358148)	scarecrow-like protein 14
peptide deformylase 1B, chloroplastic/mitochondrial-like(LOC113276466)	scarecrow-like protein 14(LOC113308398)
peptide methionine sulfoxide reductase B5-like(LOC113357320)	scarecrow-like protein 9(LOC113283028)
peptide-N4-(N-acetyl-beta-glucosaminyl)asparagine amidase A-like(LOC113359082)	self-incompatibility protein S1-like(LOC113290604)
peptidyl serine alpha-galactosyltransferase-like	senescence/dehydration-associated protein At4g35985, chloroplastic-like
peptidyl serine alpha-galactosyltransferase-like(LOC113284136)	senescence/dehydration-associated protein At4g35985, chloroplastic-like(LOC113326689)
peptidyl-prolyl cis-trans isomerase 1(LOC113275280)	senescence-specific cysteine protease SAG39-like(LOC113345517)
peptidyl-prolyl cis-trans isomerase FKBP53-like(LOC113304355)	separase-like(LOC113356227)
peroxidase 20-like(LOC113353860)	serine acetyltransferase 5-like(LOC113299373)
peroxidase 24-like(LOC113279272)	serine acetyltransferase 5-like(LOC113318940)
peroxidase 27-like	serine carboxypeptidase 24-like(LOC113293200)
peroxidase 27-like(LOC113292749)	serine carboxypeptidase II-3-like(LOC113349215)
peroxidase 60-like	serine carboxypeptidase-like
peroxidase 60-like(LOC113359093)	serine carboxypeptidase-like 25
peroxidase 72-like(LOC113309947)	serine carboxypeptidase-like 25(LOC113271794)
peroxidase 7-like(LOC113317226)	serine carboxypeptidase-like 31
peroxisomal fatty acid beta-oxidation multifunctional protein AIM1-like	serine carboxypeptidase-like 31(LOC113353821)
peroxisomal fatty acid beta-oxidation multifunctional protein AIM1-like(LOC113338071)	serine carboxypeptidase-like 32(LOC113319232)
peroxisomal membrane protein 11D-like(LOC113304365)	serine carboxypeptidase-like 35(LOC113299562)
peroxisomal membrane protein PEX14-like	serine carboxypeptidase-like(LOC113338713)
peroxisomal membrane protein PEX14-like(LOC113300044)	serine decarboxylase-like(LOC113272356)
pescadillo homolog	serine hydroxymethyltransferase 3, chloroplastic-like(LOC113339002)
pescadillo homolog(LOC113277591)	serine hydroxymethyltransferase, mitochondrial
PH, RCC1 and FYVE domains-containing protein 1-like(LOC113327020)	serine hydroxymethyltransferase, mitochondrial(LOC113328516)
PHD finger protein ALFIN-LIKE 4-like(LOC113350363)	serine racemase(LOC113362076)
PHD finger protein ALFIN-LIKE 7-like	serine/arginine repetitive matrix protein 1-like(LOC113278888)
PHD finger protein ALFIN-LIKE 7-like(LOC113284382)	serine/arginine-rich splicing factor RS31-like
phenylalanine N-monooxygenase-like	serine/arginine-rich splicing factor RS31-like(LOC113307740)
phenylalanine N-monooxygenase-like	serine/arginine-rich splicing factor RS31-like(LOC113320535)
phenylalanine N-monooxygenase-like	serine/threonine protein phosphatase 2A 55 kDa regulatory subunit B(LOC113276485)
phenylalanine N-monooxygenase-like(LOC113329421)	serine/threonine protein phosphatase 2A 55 kDa regulatory subunit B(LOC113357639)
phenylalanine N-monooxygenase-like(LOC113338899)	serine/threonine-protein kinase ATM-like
phenylalanine N-monooxygenase-like(LOC113353323)	serine/threonine-protein kinase ATM-like(LOC113299852)
phenylalanine--tRNA ligase alpha subunit, cytoplasmic-like(LOC113332009)	serine/threonine-protein kinase ATM-like(LOC113300269)
PH-interacting protein-like	serine/threonine-protein kinase AtPK2/AtPK19-like
phosducin-like protein 3(LOC113285629)	serine/threonine-protein kinase ppk15-like
phosphate transporter PHO1 homolog 1-like	serine/threonine-protein kinase STY46-like
phosphate transporter PHO1 homolog 1-like	serine/threonine-protein kinase-like protein CCR4
phosphatidate phosphatase PAH2-like	serine/threonine-protein kinase-like protein CCR4
phosphatidate phosphatase PAH2-like(LOC113289494)	serine/threonine-protein phosphatase PP1
phosphatidylinositol 3-kinase, root isoform(LOC113290049)	serine/threonine-protein phosphatase PP1(LOC113322306)
phosphatidylinositol 4-phosphate 5-kinase 1-like(LOC113283286)	serine/threonine-protein phosphatase PP2A-2 catalytic subunit(LOC113343741)
phosphatidylinositol N-acetylglucosaminyltransferase subunit P-like(LOC113292914)	serine--tRNA ligase, chloroplastic/mitochondrial-like(LOC113297562)
phosphatidylinositol transfer protein 3-like(LOC113315321)	S-formylglutathione hydrolase-like(LOC113322912)
phosphoenolpyruvate carboxylase 2(LOC113297019)	shaggy-related protein kinase gamma
phosphoglucan phosphatase DSP4, amyloplastic-like(LOC113298739)	shikimate O-hydroxycinnamoyltransferase-like(LOC113341730)
phosphoglycerate kinase, cytosolic-like(LOC113279948)	short-chain dehydrogenase cctT-like
phosphoglycerate kinase, cytosolic-like(LOC113306215)	short-chain dehydrogenase cctT-like(LOC113279986)
phosphoglycerate kinase, cytosolic-like(LOC113343431)	short-chain dehydrogenase reductase 3b-like(LOC113353254)
phospholipase A1-Igamma1, chloroplastic	short-chain dehydrogenase reductase 3b-like(LOC113361880)
phospholipase A1-Igamma1, chloroplastic(LOC113281186)	short-chain dehydrogenase TIC 32, chloroplastic-like
phospholipase A1-Igamma1, chloroplastic-like	short-chain dehydrogenase TIC 32, chloroplastic-like
phospholipase A1-Igamma1, chloroplastic-like(LOC113316151)	short-chain dehydrogenase TIC 32, chloroplastic-like(LOC113304278)
phospholipase A-2-activating protein-like(LOC113330446)	short-chain dehydrogenase TIC 32, chloroplastic-like(LOC113335751)
phospholipase D alpha 1-like(LOC113355188)	sialidase-like
phospholipase D beta 1-like	signal peptide peptidase-like 2(LOC113286393)
phospholipase D beta 1-like(LOC113274794)	signal recognition particle 43 kDa protein, chloroplastic-like(LOC113289083)
phospholipase D zeta 1-like	silicon efflux transporter LSI2-like
phospholipase D zeta 1-like(LOC113345437)	sister chromatid cohesion 1 protein 2-like
phospholipid:diacylglycerol acyltransferase 1-like(LOC113350354)	sister chromatid cohesion 1 protein 2-like(LOC113298125)
phosphomannomutase/phosphoglucomutase-like(LOC113282073)	sister-chromatid cohesion protein 3-like(LOC113355407)
phosphomethylpyrimidine synthase, chloroplastic-like(LOC113310014)	SKP1-like protein 1B(LOC113336047)
phosphoribulokinase, chloroplastic-like	small G protein signaling modulator 1-like(LOC113284619)
phosphoribulokinase, chloroplastic-like(LOC113297611)	small glutamine-rich tetratricopeptide repeat-containing protein 2-like
photosystem I reaction center subunit VI, chloroplastic-like(LOC113317747)	small glutamine-rich tetratricopeptide repeat-containing protein 2-like(LOC113303294)
photosystem II repair protein PSB27-H1, chloroplastic-like(LOC113319277)	small nucleolar RNA J33(LOC113292249)
photosystem II stability/assembly factor HCF136, chloroplastic-like	small nucleolar RNA R71(LOC113276684)
photosystem II stability/assembly factor HCF136, chloroplastic-like(LOC113299555)	small nucleolar RNA R71(LOC113284787)
phototropin-1-like	small nucleolar RNA R71(LOC113284891)
piezo-type mechanosensitive ion channel homolog(LOC113357326)	small nucleolar RNA R71(LOC113292215)
pinin-like	small nucleolar RNA R71(LOC113292216)
pinin-like(LOC113356179)	small nucleolar RNA R71(LOC113319796)
PKS-NRPS hybrid synthetase CHGG_01239-like(LOC113295663)	small nucleolar RNA R71(LOC113330764)
plant intracellular Ras-group-related LRR protein 7-like(LOC113321138)	small nucleolar RNA R71(LOC113341674)
plant UBX domain-containing protein 1-like(LOC113298203)	small nucleolar RNA snoR111(LOC113314657)
plant-specific TFIIB-related protein PTF2-like(LOC113280991)	small nucleolar RNA snoR116(LOC113329289)
plant-specific TFIIB-related protein PTF2-like(LOC113289957)	small nucleolar RNA snoR14(LOC113331103)
plasma membrane ATPase 4-like	small nucleolar RNA SNORD14(LOC113319881)
plasma membrane ATPase 4-like(LOC113295939)	small nucleolar RNA SNORD14(LOC113319915)
PLASMODESMATA CALLOSE-BINDING PROTEIN 2-like(LOC113280947)	small nucleolar RNA SNORD36(LOC113341351)
plastid division protein PDV2-like	small nucleolar RNA SNORD96 family(LOC113307059)
PLAT domain-containing protein 3-like(LOC113335858)	small nucleolar RNA U3
pleiotropic drug resistance protein 1-like	small nucleolar RNA U3(LOC113285081)
pleiotropic drug resistance protein 1-like(LOC113355618)	small nucleolar RNA U3(LOC113292303)
pleiotropic drug resistance protein 2-like	small nucleolar RNA U3(LOC113339152)
pleiotropic drug resistance protein 2-like(LOC113342527)	small nucleolar RNA U31b(LOC113331657)
polcalcin Syr v 3-like(LOC113359712)	small nucleolar RNA U36a(LOC113276942)
pollen receptor-like kinase 3	small nucleolar RNA Z101(LOC113325617)
pollen-specific leucine-rich repeat extensin-like protein 3(LOC113343640)	small nucleolar RNA Z101(LOC113344068)
polyadenylate-binding protein 3-like(LOC113360799)	small nucleolar RNA Z152/R70/R12(LOC113307314)
polyadenylate-binding protein 7-like	small nucleolar RNA Z159/U59(LOC113284915)
polyadenylate-binding protein 7-like(LOC113338530)	small nucleolar RNA Z159/U59(LOC113339136)
polyamine oxidase-like(LOC113278603)	small nucleolar RNA Z279/snoR105/snoR108(LOC113319828)
polycomb group protein EMF2B-like(LOC113299064)	small nucleolar RNA Z43(LOC113307300)
polygalacturonase QRT2-like	SNF1-related protein kinase regulatory subunit gamma-like PV42a(LOC113360185)
polygalacturonase QRT2-like(LOC113359226)	S-norcoclaurine synthase 2-like(LOC113304094)
polygalacturonase-like	S-norcoclaurine synthase 2-like(LOC113319441)
polygalacturonase-like	S-norcoclaurine synthase 2-like(LOC113329580)
polygalacturonase-like	S-norcoclaurine synthase 2-like(LOC113353899)
polygalacturonase-like(LOC113283895)	sodium channel modifier 1-like
polygalacturonase-like(LOC113321086)	sodium/calcium exchanger NCL2-like(LOC113345948)
polygalacturonase-like(LOC113338241)	sodium/hydrogen exchanger 3-like
polygalacturonase-like(LOC113338260)	sodium/hydrogen exchanger 6-like(LOC113308962)
polyphenol oxidase, chloroplastic-like	sodium/hydrogen exchanger 8-like
polyphenol oxidase, chloroplastic-like	sodium/hydrogen exchanger 8-like(LOC113310865)
polypyrimidine tract-binding protein homolog 1-like(LOC113334107)	soluble inorganic pyrophosphatase 6, chloroplastic-like(LOC113356164)
polyubiquitin 11-like	sperm-associated antigen 1-like(LOC113318387)
polyubiquitin-like(LOC113332501)	spermatogenesis-associated protein 20-like(LOC113349638)
potassium transporter 2-like	sphinganine C4-monooxygenase 1-like
potassium transporter 2-like(LOC113283755)	sphinganine C4-monooxygenase 1-like(LOC113326140)
potassium transporter 5-like	spliceosome-associated protein 49-like(LOC113347308)
potassium transporter 5-like	starch-binding domain-containing protein 1-like(LOC113337797)
potassium transporter 5-like(LOC113350471)	stem-specific protein TSJT1-like(LOC113336758)
potassium transporter 5-like(LOC113362186)	sterol 3-beta-glucosyltransferase UGT80A2-like(LOC113318582)
potassium transporter 6-like(LOC113286157)	stress response protein nst1-like(LOC113309640)
potassium transporter 7-like	stromal 70 kDa heat shock-related protein, chloroplastic-like(LOC113338819)
pre-mRNA-splicing factor ATP-dependent RNA helicase DEAH10-like(LOC113349420)	structural maintenance of chromosomes protein 2-1-like(LOC113328809)
pre-mRNA-splicing factor ATP-dependent RNA helicase DEAH1-like(LOC113343122)	subtilisin-like protease SBT1.3(LOC113274978)
primary amine oxidase-like	subtilisin-like protease SBT1.4(LOC113352306)
PRKR-interacting protein 1-like(LOC113289169)	subtilisin-like protease SBT2.4(LOC113290947)
proactivator polypeptide-like 1(LOC113312668)	subtilisin-like protease SBT3.9
probable 2-carboxy-D-arabinitol-1-phosphatase(LOC113320305)	subtilisin-like protease SBT3.9(LOC113346364)
probable 2-oxoglutarate/Fe(II)-dependent dioxygenase	subtilisin-like protease SBT5.3
probable 2-oxoglutarate/Fe(II)-dependent dioxygenase(LOC113310399)	subtilisin-like protease SBT5.3(LOC113310702)
probable 60S ribosomal protein L14(LOC113360910)	succinate dehydrogenase assembly factor 2, mitochondrial-like(LOC113290834)
probable acyl-activating enzyme 1, peroxisomal(LOC113359198)	succinate dehydrogenase subunit 7B, mitochondrial-like(LOC113317587)
probable acyl-activating enzyme 5, peroxisomal	sufE-like protein 1, chloroplastic/mitochondrial
probable acyl-activating enzyme 5, peroxisomal	sufE-like protein 1, chloroplastic/mitochondrial(LOC113298661)
probable acyl-activating enzyme 5, peroxisomal(LOC113303502)	sugar transport protein 14-like(LOC113349162)
probable acyl-activating enzyme 5, peroxisomal(LOC113315200)	sugar transport protein MST7-like(LOC113296124)
probable ADP-ribosylation factor GTPase-activating protein AGD14(LOC113287289)	sulfite exporter TauE/SafE family protein 3-like(LOC113315955)
probable alanine aminotransferase, mitochondrial	SUPPRESSOR OF ABI3-5-like(LOC113297348)
probable aldo-keto reductase 1(LOC113361734)	suppressor of mec-8 and unc-52 protein homolog 1(LOC113306668)
probable alpha-galactosidase B(LOC113277697)	suppressor protein SRP40-like(LOC113273047)
probable amidase At4g34880(LOC113273070)	SWI/SNF complex subunit SWI3A-like(LOC113271706)
probable arabinosyltransferase ARAD1	syndetin-like
probable arabinosyltransferase ARAD1(LOC113281509)	syntaxin-22-like(LOC113301981)
probable arabinosyltransferase ARAD1(LOC113347300)	syntaxin-related protein KNOLLE-like(LOC113323147)
probable ATP-dependent RNA helicase ddx17	target of rapamycin complex subunit LST8-like(LOC113319153)
probable ATP-dependent RNA helicase ddx17(LOC113340257)	TATA box-binding protein-associated factor RNA polymerase I subunit B-like(LOC113283098)
probable basic-leucine zipper transcription factor L(LOC113290111)	tax1-binding protein 1 homolog A-like(LOC113361854)
probable BOI-related E3 ubiquitin-protein ligase 2(LOC113318375)	TBC1 domain family member 13-like(LOC113296768)
probable calcium-binding protein CML29(LOC113346457)	telomere repeat-binding factor 5-like
probable carboxylesterase 11(LOC113298214)	terpene synthase 10-like(LOC113290085)
probable carboxylesterase 15(LOC113362182)	tetrapyrrole-binding protein, chloroplastic-like(LOC113284120)
probable carboxylesterase 9	tetratricopeptide repeat protein 4 homolog(LOC113358521)
probable carboxylesterase 9(LOC113272223)	tetratricopeptide repeat protein SKI3-like(LOC113289708)
probable chalcone--flavonone isomerase 3	thaumatin-like protein 1b(LOC113308642)
probable chalcone--flavonone isomerase 3(LOC113279556)	thiamine pyrophosphokinase 1-like(LOC113350257)
probable chromo domain-containing protein LHP1(LOC113284421)	thiol protease SEN102-like(LOC113343132)
probable disease resistance protein At5g63020	thioredoxin X, chloroplastic-like(LOC113299586)
probable disease resistance protein At5g63020(LOC113329633)	thioredoxin-like 1-2, chloroplastic(LOC113310258)
probable DNA replication complex GINS protein PSF1(LOC113313702)	THO complex subunit 1-like(LOC113298264)
probable E3 ubiquitin-protein ligase ARI2(LOC113289280)	THO complex subunit 4C-like
probable E3 ubiquitin-protein ligase ARI7(LOC113316426)	THO complex subunit 4C-like(LOC113284097)
probable E3 ubiquitin-protein ligase ARI8(LOC113316590)	threonine dehydratase biosynthetic, chloroplastic-like(LOC113338803)
probable E3 ubiquitin-protein ligase BAH1-like 1(LOC113278341)	threonine synthase, chloroplastic-like
probable E3 ubiquitin-protein ligase LUL4(LOC113288052)	threonine synthase, chloroplastic-like(LOC113347671)
probable E3 ubiquitin-protein ligase RNF217(LOC113273889)	thymocyte nuclear protein 1-like(LOC113285938)
probable E3 ubiquitin-protein ligase XERICO(LOC113341959)	thymocyte nuclear protein 1-like(LOC113286436)
probable fatty acyl-CoA reductase 5(LOC113302563)	tocopherol cyclase, chloroplastic-like(LOC113348252)
probable F-box protein At1g53815(LOC113332262)	TOM1-like protein 6(LOC113357788)
probable folate-biopterin transporter 7(LOC113290297)	TORTIFOLIA1-like protein 2(LOC113358750)
probable gamma-aminobutyrate transaminase 3, mitochondrial(LOC113279738)	traB domain-containing protein-like
probable glucan 1,3-beta-glucosidase A(LOC113286724)	traB domain-containing protein-like(LOC113302197)
probable glutathione peroxidase 5(LOC113345163)	transcription factor AS1-like
probable glycerol-3-phosphate dehydrogenase [NAD(+)] 1, cytosolic	transcription factor AS1-like(LOC113324671)
probable glycerol-3-phosphate dehydrogenase [NAD(+)] 1, cytosolic(LOC113348812)	transcription factor bHLH112-like(LOC113287795)
probable glycosyltransferase At5g03795	transcription factor bHLH68-like(LOC113330909)
probable glycosyltransferase At5g03795(LOC113314045)	transcription factor bHLH91-like(LOC113304593)
probable glycosyltransferase At5g20260	transcription factor BIM2-like
probable glycosyltransferase At5g20260(LOC113301865)	transcription factor BIM2-like(LOC113298457)
probable GMP synthase [glutamine-hydrolyzing]	transcription factor FER-LIKE IRON DEFICIENCY-INDUCED TRANSCRIPTION FACTOR-like(LOC113338509)
probable histone acetyltransferase HAC-like 1	transcription factor MYB101-like(LOC113317481)
probable histone acetyltransferase HAC-like 1(LOC113284274)	transcription factor MYB106-like(LOC113273994)
probable histone H2A.1(LOC113287822)	transcription factor MYB16-like(LOC113315091)
probable histone H2B.3(LOC113277728)	transcription factor MYB73-like(LOC113338358)
probable inactive ATP-dependent zinc metalloprotease FTSHI 4, chloroplastic	transcription factor MYB78-like(LOC113326964)
probable inactive shikimate kinase like 1, chloroplastic(LOC113271558)	transcription factor TGA9-like(LOC113327645)
probable inorganic phosphate transporter 1-3	transcription factor VOZ1-like
probable inorganic phosphate transporter 1-3	transcription factor VOZ1-like(LOC113299659)
probable inorganic phosphate transporter 1-3	transcription factor-like protein DPB
probable inorganic phosphate transporter 1-3	transcription factor-like protein DPB(LOC113295028)
probable leucine-rich repeat receptor-like protein kinase At1g35710(LOC113280105)	transcription initiation factor IIA subunit 1-like(LOC113271850)
probable leucine-rich repeat receptor-like protein kinase At1g35710(LOC113295055)	transcription initiation factor TFIID subunit 10-like(LOC113288411)
probable leucine-rich repeat receptor-like protein kinase At1g35710(LOC113317089)	transcription initiation factor TFIID subunit 14b-like(LOC113357644)
probable leucine-rich repeat receptor-like protein kinase At5g49770	transcription initiation factor TFIID subunit 2-like(LOC113326941)
probable leucine-rich repeat receptor-like protein kinase At5g63930	transcription initiation factor TFIID subunit 6-like(LOC113336924)
probable linoleate 9S-lipoxygenase 5(LOC113303475)	transcription repressor OFP13-like(LOC113313456)
probable LRR receptor-like serine/threonine-protein kinase At1g05700	transcription termination factor MTEF1, chloroplastic-like(LOC113315102)
probable LRR receptor-like serine/threonine-protein kinase At1g07650	transcriptional elongation regulator MINIYO
probable LRR receptor-like serine/threonine-protein kinase At3g47570	transducin beta-like protein 3(LOC113297407)
probable LRR receptor-like serine/threonine-protein kinase At3g47570	translation initiation factor IF-2, chloroplastic-like(LOC113328549)
probable mediator of RNA polymerase II transcription subunit 26c(LOC113287148)	translationally-controlled tumor protein homolog(LOC113310272)
probable mediator of RNA polymerase II transcription subunit 37c(LOC113345422)	transmembrane 9 superfamily member 12-like(LOC113299080)
probable methyltransferase PMT18	transmembrane emp24 domain-containing protein p24beta2-like(LOC113348464)
probable methyltransferase PMT18(LOC113282280)	transmembrane protein 18-like(LOC113293195)
probable mitochondrial saccharopine dehydrogenase-like oxidoreductase At5g39410(LOC113287142)	transmembrane protein 50A-like(LOC113283258)
probable myosin-binding protein 5	transmembrane protein 53-like(LOC113299597)
probable myosin-binding protein 5(LOC113331118)	transmembrane protein adipocyte-associated 1 homolog(LOC113275816)
probable pectate lyase 18	transmembrane protein DDB_G0273707/DDB_G0273361-like(LOC113281574)
probable pectate lyase 18(LOC113302744)	trichoplein keratin filament-binding protein-like(LOC113325102)
probable pectate lyase 18(LOC113313280)	trihelix transcription factor ASIL2-like(LOC113286768)
probable pectinesterase 53(LOC113354011)	trihelix transcription factor ASIL2-like(LOC113344470)
probable pectinesterase/pectinesterase inhibitor 21	trihelix transcription factor GT-2-like(LOC113310144)
probable pectinesterase/pectinesterase inhibitor 21(LOC113345509)	tRNA ligase 1-like
probable phosphoinositide phosphatase SAC9	tRNA ligase 1-like(LOC113340573)
probable phosphoinositide phosphatase SAC9(LOC113287963)	tRNA-specific adenosine deaminase TAD3-like
probable phytol kinase 2, chloroplastic(LOC113284213)	tRNA-specific adenosine deaminase TAD3-like(LOC113345562)
probable plastid-lipid-associated protein 11, chloroplastic(LOC113355468)	tropinone reductase homolog At5g06060-like(LOC113326943)
probable polyamine oxidase 4(LOC113298295)	tropinone reductase-like 3(LOC113336237)
probable polygalacturonase At3g15720	tropomyosin-2-like(LOC113316137)
probable polygalacturonase At3g15720(LOC113296122)	tubby-like F-box protein 3(LOC113318573)
probable polyol transporter 4	two-component response regulator ORR21-like
probable potassium transporter 2	two-component response regulator ORR21-like(LOC113282532)
probable potassium transporter 2(LOC113320358)	two-component response regulator-like APRR9(LOC113309868)
probable prefoldin subunit 2(LOC113317140)	two-component response regulator-like PRR1(LOC113279114)
probable pre-mRNA-splicing factor ATP-dependent RNA helicase DEAH5(LOC113291603)	two-on-two hemoglobin-3-like(LOC113303733)
probable pre-mRNA-splicing factor ATP-dependent RNA helicase DEAH5(LOC113335773)	type III polyketide synthase B-like
probable pre-mRNA-splicing factor ATP-dependent RNA helicase DEAH9(LOC113317211)	type III polyketide synthase B-like(LOC113286048)
probable protein phosphatase 2C 1(LOC113287646)	type IV inositol polyphosphate 5-phosphatase 7-like(LOC113316993)
probable protein phosphatase 2C 34(LOC113345579)	tyrosine/DOPA decarboxylase 5(LOC113289816)
probable protein phosphatase 2C 40	tyrosine--tRNA ligase, cytoplasmic-like(LOC113290093)
probable protein phosphatase 2C 40(LOC113271457)	U1 spliceosomal RNA
probable protein phosphatase 2C 44	U1 spliceosomal RNA(LOC113292060)
probable protein phosphatase 2C 44(LOC113299139)	U1 spliceosomal RNA(LOC113325924)
probable protein S-acyltransferase 19	U1 spliceosomal RNA(LOC113345289)
probable protein S-acyltransferase 7(LOC113281406)	U11 spliceosomal RNA(LOC113285019)
probable protein S-acyltransferase 7(LOC113362821)	U11/U12 small nuclear ribonucleoprotein 48 kDa protein-like
probable pyridoxal 5'-phosphate synthase subunit PDX2(LOC113322898)	U11/U12 small nuclear ribonucleoprotein 48 kDa protein-like(LOC113296616)
probable receptor-like protein kinase At5g24010	U11/U12 small nuclear ribonucleoprotein 59 kDa protein-like(LOC113272354)
probable receptor-like protein kinase At5g24010(LOC113358516)	U2 spliceosomal RNA(LOC113276806)
probable receptor-like protein kinase At5g59700(LOC113345767)	U2 spliceosomal RNA(LOC113292313)
probable receptor-like protein kinase At5g61350(LOC113281705)	U3 small nucleolar ribonucleoprotein protein IMP3-like(LOC113275752)
probable rhamnogalacturonate lyase B(LOC113310931)	U3 small nucleolar RNA-associated protein 14 homolog A-like(LOC113289977)
probable rhamnogalacturonate lyase B(LOC113315046)	U3 snoRNP-associated protein-like EMB2271
probable ribose-5-phosphate isomerase 3, chloroplastic(LOC113358424)	U4/U6 small nuclear ribonucleoprotein Prp31 homolog(LOC113297917)
probable ribosomal RNA small subunit methyltransferase B(LOC113288171)	ubiquinone biosynthesis O-methyltransferase, mitochondrial-like(LOC113309652)
probable serine incorporator(LOC113355328)	ubiquitin carboxyl-terminal hydrolase 13-like
probable serine/threonine protein kinase IREH1(LOC113282271)	ubiquitin carboxyl-terminal hydrolase 13-like(LOC113295623)
probable serine/threonine protein phosphatase 2A regulatory subunit B''gamma(LOC113318007)	ubiquitin carboxyl-terminal hydrolase 26-like(LOC113286640)
probable serine/threonine-protein kinase At1g09600	ubiquitin carboxyl-terminal hydrolase 2-like(LOC113289854)
probable serine/threonine-protein kinase DDB_G0272282(LOC113293480)	ubiquitin carboxyl-terminal hydrolase 9-like(LOC113301586)
probable serine/threonine-protein kinase kinX(LOC113283887)	ubiquitin carboxyl-terminal hydrolase MINDY-1-like(LOC113336860)
probable serine/threonine-protein kinase mps1(LOC113289929)	ubiquitin carboxyl-terminal hydrolase MINDY-3-like
probable serine/threonine-protein kinase nek3	ubiquitin carboxyl-terminal hydrolase MINDY-3-like(LOC113335460)
probable serine/threonine-protein kinase nek3(LOC113314192)	ubiquitin domain-containing protein DSK2b-like(LOC113289592)
probable serine/threonine-protein kinase PBL7	ubiquitin-activating enzyme E1 2-like(LOC113295177)
probable small nuclear ribonucleoprotein G(LOC113285828)	ubiquitin-conjugating enzyme E2 36(LOC113280962)
probable S-sulfocysteine synthase, chloroplastic	ubiquitin-conjugating enzyme E2 36(LOC113289962)
probable S-sulfocysteine synthase, chloroplastic(LOC113310566)	ubiquitin-conjugating enzyme E2 5A-like(LOC113297040)
probable strigolactone esterase DAD2(LOC113288570)	ubiquitin-fold modifier 1-like(LOC113346300)
probable sucrose-phosphate synthase 1(LOC113282757)	ubiquitin-like-conjugating enzyme ATG10
probable sucrose-phosphate synthase 1(LOC113303738)	ubiquitin-like-conjugating enzyme ATG10(LOC113330174)
probable sugar phosphate/phosphate translocator At1g06470(LOC113287212)	U-box domain-containing protein 11-like(LOC113281390)
probable thylakoidal processing peptidase 2, chloroplastic(LOC113289361)	U-box domain-containing protein 16-like
probable trehalase(LOC113358407)	U-box domain-containing protein 16-like(LOC113357825)
probable trehalose-phosphate phosphatase H(LOC113347513)	U-box domain-containing protein 4-like
probable ubiquitin-conjugating enzyme E2 25	U-box domain-containing protein 4-like(LOC113282138)
probable ubiquitin-conjugating enzyme E2 25(LOC113305088)	U-box domain-containing protein 6-like(LOC113281489)
probable WRKY transcription factor 11(LOC113299351)	UBP1-associated protein 2B-like(LOC113290504)
probable WRKY transcription factor 4	UBX domain-containing protein 1-like(LOC113334858)
probable WRKY transcription factor 4(LOC113343833)	UDP-glucose 6-dehydrogenase 5-like(LOC113290028)
probable WRKY transcription factor 41	UDP-glucuronate 4-epimerase 1-like(LOC113331949)
probable WRKY transcription factor 41(LOC113320209)	UDP-glucuronic acid decarboxylase 1-like(LOC113323808)
probable WRKY transcription factor 41(LOC113339795)	UDP-glycosyltransferase 79B30-like(LOC113290796)
probable WRKY transcription factor 45(LOC113362739)	UDP-glycosyltransferase 83A1-like
probable WRKY transcription factor 51(LOC113285500)	UDP-glycosyltransferase 83A1-like(LOC113309617)
probable WRKY transcription factor 53(LOC113360005)	UDP-glycosyltransferase 87A1-like
probable WRKY transcription factor 70	UDP-glycosyltransferase 87A1-like(LOC113329175)
probable WRKY transcription factor 70(LOC113323438)	UDP-glycosyltransferase 87A1-like(LOC113340683)
probable xyloglucan galactosyltransferase GT17	UDP-N-acetylglucosamine transferase subunit ALG14 homolog(LOC113288408)
probable xyloglucan galactosyltransferase GT17(LOC113357181)	UDP-N-acetylglucosamine--dolichyl-phosphate N-acetylglucosaminephosphotransferase-like(LOC113322057)
probably inactive leucine-rich repeat receptor-like protein kinase At2g25790(LOC113288758)	UDP-N-acetylmuramoyl-L-alanyl-D-glutamate--2,6-diaminopimelate ligase MurE homolog, chloroplastic-like(LOC113306787)
probably inactive leucine-rich repeat receptor-like protein kinase At3g28040	ultraviolet-B receptor UVR8-like(LOC113287684)
proline-rich protein 2-like(LOC113358174)	ultraviolet-B receptor UVR8-like(LOC113298438)
prolyl 4-hydroxylase 1-like(LOC113283888)	ultraviolet-B receptor UVR8-like(LOC113344715)
proteasome subunit alpha type-6(LOC113326954)	UMP-CMP kinase-like(LOC113275240)
proteasome subunit alpha type-6-like(LOC113340225)	uncharacterized 38.1 kDa protein-like(LOC113315376)
proteasome subunit beta type-1-like(LOC113275131)	uncharacterized 38.1 kDa protein-like(LOC113323045)
protein ABC transporter 1, mitochondrial-like	uncharacterized acetyltransferase At3g50280-like
protein ABC transporter 1, mitochondrial-like(LOC113358053)	uncharacterized acetyltransferase At3g50280-like(LOC113291886)
protein ACCELERATED CELL DEATH 6-like	uncharacterized acetyltransferase At3g50280-like(LOC113325980)
protein ACCELERATED CELL DEATH 6-like	uncharacterized acetyltransferase At3g50280-like(LOC113359019)
protein ACCELERATED CELL DEATH 6-like(LOC113313365)	uncharacterized F-box/LRR-repeat protein C02F5.7-like
protein ACCELERATED CELL DEATH 6-like(LOC113322983)	uncharacterized F-box/LRR-repeat protein C02F5.7-like(LOC113344807)
protein ACCELERATED CELL DEATH 6-like(LOC113335504)	uncharacterized LOC113271419(LOC113271419)
protein ACCELERATED CELL DEATH 6-like(LOC113339664)	uncharacterized LOC113271437(LOC113271437)
protein ALP1-like(LOC113290704)	uncharacterized LOC113271506(LOC113271506)
protein ALP1-like(LOC113290708)	uncharacterized LOC113271516(LOC113271516)
protein ALP1-like(LOC113294078)	uncharacterized LOC113271537(LOC113271537)
protein ALTERED XYLOGLUCAN 4-like	uncharacterized LOC113271539
protein ALTERED XYLOGLUCAN 4-like(LOC113321502)	uncharacterized LOC113271539(LOC113271539)
protein argonaute 1-like	uncharacterized LOC113271587(LOC113271587)
protein argonaute 2-like(LOC113361169)	uncharacterized LOC113271600(LOC113271600)
protein ASPARTIC PROTEASE IN GUARD CELL 1-like	uncharacterized LOC113271696(LOC113271696)
protein ASPARTIC PROTEASE IN GUARD CELL 2-like	uncharacterized LOC113271720(LOC113271720)
protein AUXIN SIGNALING F-BOX 2-like	uncharacterized LOC113271763
protein AUXIN SIGNALING F-BOX 2-like(LOC113281380)	uncharacterized LOC113271763(LOC113271763)
protein BASIC PENTACYSTEINE6-like	uncharacterized LOC113271974(LOC113271974)
protein BASIC PENTACYSTEINE6-like	uncharacterized LOC113272124(LOC113272124)
protein BASIC PENTACYSTEINE6-like(LOC113286027)	uncharacterized LOC113272154
protein BASIC PENTACYSTEINE6-like(LOC113326134)	uncharacterized LOC113272154(LOC113272154)
protein BONZAI 1-like(LOC113271528)	uncharacterized LOC113272177
protein BONZAI 3-like	uncharacterized LOC113272177(LOC113272177)
protein BONZAI 3-like(LOC113318741)	uncharacterized LOC113272319(LOC113272319)
protein BREAKING OF ASYMMETRY IN THE STOMATAL LINEAGE-like(LOC113292990)	uncharacterized LOC113272323(LOC113272323)
protein BUD31 homolog 2-like	uncharacterized LOC113272410(LOC113272410)
protein CfxQ homolog(LOC113318002)	uncharacterized LOC113272579(LOC113272579)
protein CHROMATIN REMODELING 25-like(LOC113356830)	uncharacterized LOC113272614(LOC113272614)
protein CHROMATIN REMODELING 35-like(LOC113342319)	uncharacterized LOC113272642(LOC113272642)
protein CHROMATIN REMODELING 5-like(LOC113322431)	uncharacterized LOC113272648(LOC113272648)
protein CHUP1, chloroplastic-like	uncharacterized LOC113272709(LOC113272709)
protein CHUP1, chloroplastic-like(LOC113297081)	uncharacterized LOC113272761
protein CHUP1, chloroplastic-like(LOC113348069)	uncharacterized LOC113272761(LOC113272761)
protein CLMP1-like(LOC113303755)	uncharacterized LOC113272806(LOC113272806)
protein CROWDED NUCLEI 4-like(LOC113356603)	uncharacterized LOC113272852(LOC113272852)
protein DA1-related 2-like	uncharacterized LOC113272861(LOC113272861)
protein DA1-related 2-like(LOC113314311)	uncharacterized LOC113272878(LOC113272878)
protein DA1-related 2-like(LOC113344747)	uncharacterized LOC113272899(LOC113272899)
protein DDB_G0276689-like	uncharacterized LOC113273019
protein DDB_G0276689-like(LOC113299797)	uncharacterized LOC113273019(LOC113273019)
protein DDB_G0276689-like(LOC113303692)	uncharacterized LOC113273075(LOC113273075)
protein decapping 5-like(LOC113303022)	uncharacterized LOC113273256(LOC113273256)
protein DETOXIFICATION 14-like	uncharacterized LOC113273276(LOC113273276)
protein DETOXIFICATION 14-like(LOC113275434)	uncharacterized LOC113273302(LOC113273302)
protein DETOXIFICATION 16-like	uncharacterized LOC113273335(LOC113273335)
protein DETOXIFICATION 16-like	uncharacterized LOC113273346(LOC113273346)
protein DETOXIFICATION 16-like(LOC113273862)	uncharacterized LOC113273583(LOC113273583)
protein DETOXIFICATION 16-like(LOC113284302)	uncharacterized LOC113273595(LOC113273595)
protein DETOXIFICATION 33-like	uncharacterized LOC113273629(LOC113273629)
protein DETOXIFICATION 33-like(LOC113291358)	uncharacterized LOC113273867(LOC113273867)
protein DETOXIFICATION 33-like(LOC113339023)	uncharacterized LOC113274130(LOC113274130)
protein disulfide-isomerase SCO2-like(LOC113286240)	uncharacterized LOC113274140(LOC113274140)
protein DMP3-like	uncharacterized LOC113274202(LOC113274202)
protein DMP3-like(LOC113283211)	uncharacterized LOC113274349(LOC113274349)
protein DMR6-LIKE OXYGENASE 2-like(LOC113357458)	uncharacterized LOC113274412
protein EARLY RESPONSIVE TO DEHYDRATION 15-like(LOC113283843)	uncharacterized LOC113274412(LOC113274412)
protein EFR3 homolog(LOC113334840)	uncharacterized LOC113274436(LOC113274436)
protein ELC-like(LOC113316175)	uncharacterized LOC113274451(LOC113274451)
protein ELC-like(LOC113342440)	uncharacterized LOC113274540(LOC113274540)
protein ENHANCED DISEASE RESISTANCE 4-like(LOC113322145)	uncharacterized LOC113274609(LOC113274609)
protein ENHANCED DOWNY MILDEW 2-like(LOC113329553)	uncharacterized LOC113274699(LOC113274699)
protein ENHANCED PSEUDOMONAS SUSCEPTIBILTY 1-like(LOC113349553)	uncharacterized LOC113274770
protein ENHANCED PSEUDOMONAS SUSCEPTIBILTY 1-like(LOC113352328)	uncharacterized LOC113274770(LOC113274770)
protein ENHANCED PSEUDOMONAS SUSCEPTIBILTY 1-like(LOC113352751)	uncharacterized LOC113274782(LOC113274782)
protein EXORDIUM-like 3(LOC113306663)	uncharacterized LOC113274815(LOC113274815)
protein EXORDIUM-like 7(LOC113280573)	uncharacterized LOC113274861(LOC113274861)
protein FAF-like, chloroplastic(LOC113345936)	uncharacterized LOC113274918
protein FAM133A-like	uncharacterized LOC113274918(LOC113274918)
protein FAM133A-like(LOC113318204)	uncharacterized LOC113275064
protein FANTASTIC FOUR 2-like(LOC113315151)	uncharacterized LOC113275149(LOC113275149)
protein FAR1-RELATED SEQUENCE 3-like(LOC113309776)	uncharacterized LOC113275158(LOC113275158)
protein FAR1-RELATED SEQUENCE 4-like(LOC113271950)	uncharacterized LOC113275666
protein FAR1-RELATED SEQUENCE 5-like	uncharacterized LOC113275666(LOC113275666)
protein FAR1-RELATED SEQUENCE 5-like(LOC113275299)	uncharacterized LOC113275886(LOC113275886)
protein FAR1-RELATED SEQUENCE 5-like(LOC113279327)	uncharacterized LOC113275947(LOC113275947)
protein FAR1-RELATED SEQUENCE 5-like(LOC113326039)	uncharacterized LOC113276054(LOC113276054)
protein FAR1-RELATED SEQUENCE 5-like(LOC113331008)	uncharacterized LOC113276098(LOC113276098)
protein farnesyltransferase/geranylgeranyltransferase type-1 subunit alpha-like(LOC113296503)	uncharacterized LOC113276251(LOC113276251)
protein FAR-RED IMPAIRED RESPONSE 1-like(LOC113329734)	uncharacterized LOC113276299(LOC113276299)
protein FIZZY-RELATED 3-like	uncharacterized LOC113276312(LOC113276312)
protein GAMETE EXPRESSED 2-like(LOC113345262)	uncharacterized LOC113276551(LOC113276551)
protein GAMETE EXPRESSED 3-like	uncharacterized LOC113276568(LOC113276568)
protein GAMETE EXPRESSED 3-like(LOC113318109)	uncharacterized LOC113276606(LOC113276606)
protein GRAVITROPIC IN THE LIGHT 1-like(LOC113325425)	uncharacterized LOC113277273
protein H2A.5-like(LOC113326173)	uncharacterized LOC113277273(LOC113277273)
protein HAIKU1-like(LOC113307691)	uncharacterized LOC113277277
protein HEADING DATE REPRESSOR 1-like(LOC113301254)	uncharacterized LOC113277277(LOC113277277)
protein HESO1-like	uncharacterized LOC113277338(LOC113277338)
protein HESO1-like(LOC113306612)	uncharacterized LOC113277394(LOC113277394)
protein INVOLVED IN DE NOVO 2-like(LOC113306130)	uncharacterized LOC113277457(LOC113277457)
protein INVOLVED IN DE NOVO 2-like(LOC113359901)	uncharacterized LOC113277543(LOC113277543)
protein IQ-DOMAIN 14-like(LOC113317539)	uncharacterized LOC113277572(LOC113277572)
protein IQ-DOMAIN 1-like(LOC113320201)	uncharacterized LOC113277579(LOC113277579)
protein IQ-DOMAIN 1-like(LOC113322462)	uncharacterized LOC113277629(LOC113277629)
protein indeterminate-domain 2-like(LOC113330629)	uncharacterized LOC113277701(LOC113277701)
protein indeterminate-domain 5, chloroplastic-like(LOC113298308)	uncharacterized LOC113277708(LOC113277708)
protein indeterminate-domain 5, chloroplastic-like(LOC113303198)	uncharacterized LOC113277712(LOC113277712)
protein kinase dsk1-like	uncharacterized LOC113277746
protein KOKOPELLI-like	uncharacterized LOC113277746(LOC113277746)
protein KOKOPELLI-like(LOC113351816)	uncharacterized LOC113277752(LOC113277752)
protein LIFEGUARD 2-like(LOC113300518)	uncharacterized LOC113277901(LOC113277901)
protein LOW PSII ACCUMULATION 1, chloroplastic-like(LOC113319095)	uncharacterized LOC113277996(LOC113277996)
protein LURP-one-related 15-like	uncharacterized LOC113278016(LOC113278016)
protein LUTEIN DEFICIENT 5, chloroplastic-like	uncharacterized LOC113278027(LOC113278027)
protein LUTEIN DEFICIENT 5, chloroplastic-like(LOC113283070)	uncharacterized LOC113278051(LOC113278051)
protein MAIN-LIKE 1-like	uncharacterized LOC113278089(LOC113278089)
protein MAIN-LIKE 1-like(LOC113356408)	uncharacterized LOC113278105(LOC113278105)
protein MAIN-LIKE 2-like(LOC113291801)	uncharacterized LOC113278109(LOC113278109)
protein MAINTENANCE OF MERISTEMS-like(LOC113324760)	uncharacterized LOC113278213(LOC113278213)
protein MAINTENANCE OF MERISTEMS-like(LOC113328006)	uncharacterized LOC113278236
protein MALE DISCOVERER 2-like	uncharacterized LOC113278236(LOC113278236)
protein MEI2-like 6(LOC113274193)	uncharacterized LOC113278393(LOC113278393)
protein MICRORCHIDIA 2-like(LOC113354372)	uncharacterized LOC113278402(LOC113278402)
protein MICRORCHIDIA 6-like(LOC113317982)	uncharacterized LOC113278433(LOC113278433)
protein MIZU-KUSSEI 1-like(LOC113281951)	uncharacterized LOC113278464(LOC113278464)
protein MIZU-KUSSEI 1-like(LOC113357540)	uncharacterized LOC113278484(LOC113278484)
protein MOR1-like(LOC113287665)	uncharacterized LOC113278498
protein MOS2-like(LOC113299372)	uncharacterized LOC113278498(LOC113278498)
protein Mpv17-like(LOC113293454)	uncharacterized LOC113278540(LOC113278540)
protein Mpv17-like(LOC113303851)	uncharacterized LOC113278715(LOC113278715)
protein NAR1-like(LOC113310169)	uncharacterized LOC113278752(LOC113278752)
protein NDR1-like(LOC113336721)	uncharacterized LOC113278798(LOC113278798)
protein NETWORKED 4A-like(LOC113358826)	uncharacterized LOC113278878(LOC113278878)
protein NLP4-like	uncharacterized LOC113278895(LOC113278895)
protein NLP4-like(LOC113289597)	uncharacterized LOC113278910(LOC113278910)
protein NLP6-like(LOC113358430)	uncharacterized LOC113278920(LOC113278920)
protein NPGR2-like(LOC113316241)	uncharacterized LOC113278973(LOC113278973)
protein NRDE2 homolog(LOC113298345)	uncharacterized LOC113279075(LOC113279075)
protein NRT1/ PTR FAMILY 4.5-like	uncharacterized LOC113279079(LOC113279079)
protein NRT1/ PTR FAMILY 5.10-like	uncharacterized LOC113279113(LOC113279113)
protein NRT1/ PTR FAMILY 5.10-like	uncharacterized LOC113279226(LOC113279226)
protein NRT1/ PTR FAMILY 5.10-like	uncharacterized LOC113279249(LOC113279249)
protein NRT1/ PTR FAMILY 5.2-like	uncharacterized LOC113279331(LOC113279331)
protein NRT1/ PTR FAMILY 5.2-like	uncharacterized LOC113279433(LOC113279433)
protein NRT1/ PTR FAMILY 6.1-like	uncharacterized LOC113279442
protein NRT1/ PTR FAMILY 6.3-like	uncharacterized LOC113279442(LOC113279442)
protein N-terminal asparagine amidohydrolase-like(LOC113307943)	uncharacterized LOC113279445(LOC113279445)
protein NUCLEAR FUSION DEFECTIVE 4-like	uncharacterized LOC113279478(LOC113279478)
protein NUCLEAR FUSION DEFECTIVE 4-like(LOC113288912)	uncharacterized LOC113279482(LOC113279482)
protein NUCLEAR FUSION DEFECTIVE 4-like(LOC113347850)	uncharacterized LOC113279550(LOC113279550)
protein NUCLEAR FUSION DEFECTIVE 4-like(LOC113360836)	uncharacterized LOC113279605(LOC113279605)
protein NYNRIN-like(LOC113325030)	uncharacterized LOC113279719(LOC113279719)
protein NYNRIN-like(LOC113359844)	uncharacterized LOC113279799(LOC113279799)
protein OBERON 3-like(LOC113319642)	uncharacterized LOC113279831(LOC113279831)
protein O-linked-mannose beta-1,4-N-acetylglucosaminyltransferase 2-like(LOC113279281)	uncharacterized LOC113279872(LOC113279872)
protein OS-9 homolog(LOC113271641)	uncharacterized LOC113279999(LOC113279999)
protein OVEREXPRESSOR OF CATIONIC PEROXIDASE 3-like(LOC113340857)	uncharacterized LOC113280019(LOC113280019)
protein PAM71-homolog, chloroplastic-like	uncharacterized LOC113280113(LOC113280113)
protein PELPK1-like	uncharacterized LOC113280297
protein PELPK1-like	uncharacterized LOC113280297(LOC113280297)
protein PELPK1-like(LOC113317080)	uncharacterized LOC113280422(LOC113280422)
protein PELPK1-like(LOC113338739)	uncharacterized LOC113280576(LOC113280576)
protein PELPK1-like(LOC113358962)	uncharacterized LOC113280938(LOC113280938)
protein phosphatase 2C 56-like(LOC113348151)	uncharacterized LOC113280942
protein PHOSPHATE STARVATION RESPONSE 1-like(LOC113317992)	uncharacterized LOC113280942(LOC113280942)
protein PHOSPHATE STARVATION RESPONSE 3-like	uncharacterized LOC113280945(LOC113280945)
protein PHOSPHATE STARVATION RESPONSE 3-like(LOC113279682)	uncharacterized LOC113280958(LOC113280958)
protein PIN-LIKES 7-like(LOC113361532)	uncharacterized LOC113281043(LOC113281043)
protein PLASTID MOVEMENT IMPAIRED 1-like(LOC113289648)	uncharacterized LOC113281075(LOC113281075)
protein PMR5-like	uncharacterized LOC113281080
protein PMR5-like	uncharacterized LOC113281103
protein PMR5-like(LOC113310122)	uncharacterized LOC113281103(LOC113281103)
protein PMR5-like(LOC113338769)	uncharacterized LOC113281187(LOC113281187)
protein PXR1-like(LOC113352211)	uncharacterized LOC113281201(LOC113281201)
protein RAE1-like	uncharacterized LOC113281213(LOC113281213)
protein RER1A-like(LOC113357065)	uncharacterized LOC113281223(LOC113281223)
protein RETICULATA, chloroplastic-like	uncharacterized LOC113281409(LOC113281409)
protein RETICULATA, chloroplastic-like(LOC113291054)	uncharacterized LOC113281411(LOC113281411)
protein RETICULATA, chloroplastic-like(LOC113304438)	uncharacterized LOC113281469(LOC113281469)
protein RICE SALT SENSITIVE 3-like(LOC113333951)	uncharacterized LOC113281517(LOC113281517)
protein RKD5-like	uncharacterized LOC113281559(LOC113281559)
protein RKD5-like(LOC113350343)	uncharacterized LOC113281561
protein ROOT PRIMORDIUM DEFECTIVE 1-like(LOC113303086)	uncharacterized LOC113281561(LOC113281561)
protein ROOT PRIMORDIUM DEFECTIVE 1-like(LOC113358173)	uncharacterized LOC113281712(LOC113281712)
protein rtoA-like(LOC113340512)	uncharacterized LOC113281741(LOC113281741)
protein SCAI-like	uncharacterized LOC113281826(LOC113281826)
protein SCAI-like(LOC113297391)	uncharacterized LOC113281929
protein SICKLE-like(LOC113335302)	uncharacterized LOC113281929(LOC113281929)
protein SIEL-like	uncharacterized LOC113282010(LOC113282010)
protein SLE1-like(LOC113313039)	uncharacterized LOC113282068(LOC113282068)
protein SLOW GREEN 1, chloroplastic-like(LOC113298286)	uncharacterized LOC113282106(LOC113282106)
protein SPIRRIG-like(LOC113352502)	uncharacterized LOC113282379(LOC113282379)
protein starmaker-like(LOC113273296)	uncharacterized LOC113282702(LOC113282702)
protein STICHEL-like 2	uncharacterized LOC113282716(LOC113282716)
protein STICHEL-like 2(LOC113283454)	uncharacterized LOC113282783(LOC113282783)
protein STICHEL-like 2(LOC113303223)	uncharacterized LOC113282806(LOC113282806)
protein STICHEL-like 3	uncharacterized LOC113283032(LOC113283032)
protein STICHEL-like 3(LOC113356637)	uncharacterized LOC113283035(LOC113283035)
protein STICHEL-like(LOC113331951)	uncharacterized LOC113283087
protein STRICTOSIDINE SYNTHASE-LIKE 13-like(LOC113337769)	uncharacterized LOC113283087(LOC113283087)
protein SULFUR DEFICIENCY-INDUCED 1-like(LOC113334424)	uncharacterized LOC113283277(LOC113283277)
protein SUPPRESSOR OF GENE SILENCING 3 homolog	uncharacterized LOC113283446(LOC113283446)
protein SUPPRESSOR OF GENE SILENCING 3 homolog(LOC113321180)	uncharacterized LOC113283552(LOC113283552)
protein SUPPRESSOR OF PHYA-105 1-like	uncharacterized LOC113283597(LOC113283597)
protein SUPPRESSOR OF PHYA-105 1-like(LOC113298988)	uncharacterized LOC113283642
protein sym-1-like(LOC113322939)	uncharacterized LOC113283642(LOC113283642)
protein TIC 40, chloroplastic-like(LOC113283362)	uncharacterized LOC113283661(LOC113283661)
protein TIFY 8-like(LOC113299689)	uncharacterized LOC113283840(LOC113283840)
protein TOC75-3, chloroplastic-like(LOC113344687)	uncharacterized LOC113283910(LOC113283910)
protein translation factor SUI1 homolog	uncharacterized LOC113283979(LOC113283979)
protein translation factor SUI1 homolog(LOC113352063)	uncharacterized LOC113283999(LOC113283999)
protein translocase subunit SECA2, chloroplastic-like(LOC113316853)	uncharacterized LOC113284057(LOC113284057)
protein TRANSPARENT TESTA GLABRA 1(LOC113301848)	uncharacterized LOC113284137
protein trichome birefringence-like 19	uncharacterized LOC113284385
protein trichome birefringence-like 19(LOC113298477)	uncharacterized LOC113284559(LOC113284559)
protein trichome birefringence-like 19(LOC113302910)	uncharacterized LOC113284653(LOC113284653)
protein trichome birefringence-like 2	uncharacterized LOC113284872(LOC113284872)
protein trichome birefringence-like 2(LOC113341366)	uncharacterized LOC113285318(LOC113285318)
protein trichome birefringence-like 2(LOC113362086)	uncharacterized LOC113285417(LOC113285417)
[truncated: 2,683 more rows]

## Sheet: O96S_ONPS
hypomethylation	hypermethylation
(-)-isopiperitenol/(-)-carveol dehydrogenase, mitochondrial-like(LOC113338935)	(-)-isopiperitenol/(-)-carveol dehydrogenase, mitochondrial-like(LOC113338935)
15.4 kDa class V heat shock protein-like(LOC113285755)	(R)-specific enoyl-CoA hydratase-like(LOC113309470)
17.7 kDa class I heat shock protein-like	(R,S)-reticuline 7-O-methyltransferase-like(LOC113338380)
17.7 kDa class I heat shock protein-like(LOC113324044)	(S)-2-hydroxy-acid oxidase GLO1(LOC113287338)
18S ribosomal RNA(LOC113307376)	(S)-2-hydroxy-acid oxidase GLO1-like(LOC113288299)
18S ribosomal RNA(LOC113314684)	(S)-2-hydroxy-acid oxidase GLO1-like(LOC113301081)
18S ribosomal RNA(LOC113330967)	1,2-dihydroxy-3-keto-5-methylthiopentene dioxygenase 1-like
18S ribosomal RNA(LOC113345686)	1,2-dihydroxy-3-keto-5-methylthiopentene dioxygenase 1-like(LOC113304021)
1-acylglycerol-3-phosphate O-acyltransferase-like(LOC113289621)	110 kDa U5 small nuclear ribonucleoprotein component CLO-like
1-acyl-sn-glycerol-3-phosphate acyltransferase PLS1-like(LOC113323263)	11S globulin subunit beta-like
1-aminocyclopropane-1-carboxylate oxidase 3-like(LOC113303747)	11S globulin subunit beta-like(LOC113329612)
1-aminocyclopropane-1-carboxylate oxidase homolog 1-like	11S globulin subunit beta-like(LOC113339439)
1-aminocyclopropane-1-carboxylate oxidase homolog 1-like(LOC113275510)	12-oxophytodienoate reductase 3-like
1-aminocyclopropane-1-carboxylate oxidase homolog 1-like(LOC113359957)	14 kDa proline-rich protein DC2.15-like(LOC113348296)
1-phosphatidylinositol-3-phosphate 5-kinase FAB1B-like(LOC113337249)	15.4 kDa class V heat shock protein-like(LOC113285755)
22.0 kDa heat shock protein-like(LOC113359548)	17.1 kDa class II heat shock protein-like(LOC113313345)
25.3 kDa vesicle transport protein-like(LOC113304047)	17.8 kDa class I heat shock protein-like(LOC113281970)
26S proteasome non-ATPase regulatory subunit 11 homolog(LOC113337472)	17.8 kDa class I heat shock protein-like(LOC113286949)
26S proteasome non-ATPase regulatory subunit 4 homolog(LOC113273342)	17.8 kDa class I heat shock protein-like(LOC113310853)
26S proteasome regulatory subunit 6A homolog(LOC113313718)	18S ribosomal RNA(LOC113330967)
26S proteasome regulatory subunit 6B homolog(LOC113310453)	1-acyl-sn-glycerol-3-phosphate acyltransferase PLS1-like(LOC113314385)
26S proteasome regulatory subunit 8 homolog A-like(LOC113349041)	1-aminocyclopropane-1-carboxylate oxidase homolog 11-like(LOC113296050)
28S ribosomal RNA	1-aminocyclopropane-1-carboxylate oxidase homolog 1-like(LOC113357317)
28S ribosomal RNA(LOC113292308)	1-aminocyclopropane-1-carboxylate synthase 7-like(LOC113353425)
28S ribosomal RNA(LOC113328632)	1-phosphatidylinositol-3-phosphate 5-kinase FAB1A-like
2-hydroxyacyl-CoA lyase-like(LOC113282348)	1-phosphatidylinositol-3-phosphate 5-kinase FAB1A-like(LOC113348390)
2-hydroxyacyl-CoA lyase-like(LOC113355684)	1-phosphatidylinositol-3-phosphate 5-kinase FAB1B-like
2-methoxy-6-polyprenyl-1,4-benzoquinol methylase, mitochondrial-like	1-phosphatidylinositol-3-phosphate 5-kinase FAB1B-like(LOC113337067)
2-methylene-furan-3-one reductase-like(LOC113282405)	1-phosphatidylinositol-3-phosphate 5-kinase FAB1B-like(LOC113337175)
2-oxoglutarate-dependent dioxygenase AOP2-like(LOC113335438)	2-(3-amino-3-carboxypropyl)histidine synthase subunit 1-like
2-succinylbenzoate--CoA ligase, chloroplastic/peroxisomal(LOC113312453)	2-(3-amino-3-carboxypropyl)histidine synthase subunit 1-like(LOC113356111)
30-kDa cleavage and polyadenylation specificity factor 30-like(LOC113290126)	24-methylenesterol C-methyltransferase 3-like(LOC113291543)
30S ribosomal protein S1, chloroplastic-like(LOC113357238)	26S proteasome non-ATPase regulatory subunit 11 homolog(LOC113281708)
30S ribosomal protein S17-like(LOC113360922)	26S proteasome non-ATPase regulatory subunit 6 homolog(LOC113302678)
30S ribosomal protein S2, chloroplastic-like(LOC113360016)	26S proteasome non-ATPase regulatory subunit 7 homolog A(LOC113306808)
36.4 kDa proline-rich protein-like	26S proteasome regulatory subunit 4 homolog A(LOC113297727)
36.4 kDa proline-rich protein-like(LOC113274187)	26S proteasome regulatory subunit 4 homolog A-like(LOC113338258)
39S ribosomal protein L23, mitochondrial-like(LOC113286861)	28S ribosomal RNA
3-hydroxy-3-methylglutaryl-coenzyme A reductase-like(LOC113306397)	28S ribosomal RNA(LOC113292308)
3-hydroxyisobutyryl-CoA hydrolase-like protein 3, mitochondrial(LOC113353906)	28S ribosomal RNA(LOC113345637)
3-hydroxyisobutyryl-CoA hydrolase-like protein 4, mitochondrial(LOC113348316)	2-alkenal reductase (NADP(+)-dependent)-like
3-isopropylmalate dehydrogenase, chloroplastic-like(LOC113275641)	2-alkenal reductase (NADP(+)-dependent)-like(LOC113271782)
3-ketoacyl-CoA synthase 4-like(LOC113357951)	2-methyl-6-phytyl-1,4-hydroquinone methyltransferase, chloroplastic-like(LOC113347188)
3-ketoacyl-CoA synthase 6-like(LOC113305272)	2-methyl-6-phytyl-1,4-hydroquinone methyltransferase, chloroplastic-like(LOC113350010)
3-oxoacyl-[acyl-carrier-protein] reductase 4-like(LOC113302755)	2S albumin-like(LOC113291289)
3-oxoacyl-[acyl-carrier-protein] reductase FabG-like(LOC113281025)	30S ribosomal protein 3, chloroplastic-like(LOC113281979)
3-oxoacyl-[acyl-carrier-protein] synthase 3 A, chloroplastic-like(LOC113355476)	30S ribosomal protein S11, chloroplastic-like
3-oxoacyl-[acyl-carrier-protein] synthase I, chloroplastic-like	30S ribosomal protein S11, chloroplastic-like(LOC113351739)
3-oxoacyl-[acyl-carrier-protein] synthase I, chloroplastic-like(LOC113340345)	30S ribosomal protein S21, chloroplastic-like(LOC113302681)
40S ribosomal protein S10-1-like	36.4 kDa proline-rich protein-like(LOC113325328)
40S ribosomal protein S10-1-like(LOC113280880)	3-hydroxyisobutyryl-CoA hydrolase-like protein 3, mitochondrial(LOC113353906)
40S ribosomal protein S11-like(LOC113285368)	3-ketoacyl-CoA synthase 4-like(LOC113273597)
40S ribosomal protein S14(LOC113323285)	3-ketoacyl-CoA synthase 4-like(LOC113357951)
40S ribosomal protein S16-like(LOC113309166)	3-ketoacyl-CoA synthase 6-like(LOC113305272)
40S ribosomal protein S18	3-ketoacyl-CoA thiolase 2, peroxisomal-like
40S ribosomal protein S18(LOC113330319)	3-ketoacyl-CoA thiolase 2, peroxisomal-like(LOC113331449)
40S ribosomal protein S26-1-like(LOC113283710)	3-oxoacyl-[acyl-carrier-protein] reductase FabG-like(LOC113281025)
40S ribosomal protein S26-1-like(LOC113352595)	3-oxo-Delta(4,5)-steroid 5-beta-reductase(LOC113289204)
40S ribosomal protein S26-2-like(LOC113287172)	3-phosphoinositide-dependent protein kinase 2-like(LOC113322803)
40S ribosomal protein S3a-like(LOC113326400)	40S ribosomal protein S10-3-like(LOC113286372)
40S ribosomal protein S6-like(LOC113330667)	40S ribosomal protein S12, mitochondrial-like(LOC113322614)
40S ribosomal protein S6-like(LOC113330686)	40S ribosomal protein S14(LOC113323285)
40S ribosomal protein SA-like	40S ribosomal protein S23(LOC113313821)
40S ribosomal protein SA-like(LOC113287903)	40S ribosomal protein S25-2-like(LOC113339007)
4-coumarate--CoA ligase-like(LOC113308586)	40S ribosomal protein S26-1-like(LOC113283710)
4-hydroxy-3-methylbut-2-enyl diphosphate reductase, chloroplastic-like(LOC113330580)	40S ribosomal protein S26-1-like(LOC113352595)
4-hydroxy-3-methylbut-2-enyl diphosphate reductase-like(LOC113347432)	40S ribosomal protein S26-2-like(LOC113281427)
5.8S ribosomal RNA(LOC113307016)	40S ribosomal protein S3a-like(LOC113271945)
5.8S ribosomal RNA(LOC113314675)	40S ribosomal protein S3a-like(LOC113272643)
5.8S ribosomal RNA(LOC113314685)	4-coumarate--CoA ligase-like 1
5.8S ribosomal RNA(LOC113325519)	4-coumarate--CoA ligase-like 1(LOC113342567)
50S ribosomal protein L18-like(LOC113338811)	4-coumarate--CoA ligase-like(LOC113308586)
50S ribosomal protein L19-like(LOC113282874)	4-hydroxy-3-methylbut-2-enyl diphosphate reductase, chloroplastic-like(LOC113330580)
50S ribosomal protein L24-like(LOC113350737)	4-sulfomuconolactone hydrolase-like(LOC113281426)
5'-adenylylsulfate reductase 1, chloroplastic-like(LOC113348553)	5.8S ribosomal RNA(LOC113307016)
5'-adenylylsulfate reductase-like 4(LOC113335957)	5.8S ribosomal RNA(LOC113314675)
5-formyltetrahydrofolate cyclo-ligase, mitochondrial-like(LOC113331490)	50S ribosomal protein L18-like(LOC113338811)
5-methyltetrahydropteroyltriglutamate--homocysteine methyltransferase-like(LOC113304959)	50S ribosomal protein L28, chloroplastic-like(LOC113283142)
5S ribosomal RNA(LOC113336357)	50S ribosomal protein L3-2, chloroplastic-like
60S acidic ribosomal protein P0-like(LOC113319198)	50S ribosomal protein L3-2, chloroplastic-like(LOC113288444)
60S acidic ribosomal protein P2-4-like	50S ribosomal protein L7/L12-like(LOC113288704)
60S acidic ribosomal protein P2-4-like(LOC113318325)	5'-3' exoribonuclease 4-like(LOC113327032)
60S ribosomal protein L10-like(LOC113307696)	5'-adenylylsulfate reductase 1, chloroplastic-like(LOC113287967)
60S ribosomal protein L12-3(LOC113308617)	5'-adenylylsulfate reductase 1, chloroplastic-like(LOC113348553)
60S ribosomal protein L12-3(LOC113321037)	5-methyltetrahydropteroyltriglutamate--homocysteine methyltransferase-like(LOC113320268)
60S ribosomal protein L17(LOC113302887)	5-methylthioadenosine/S-adenosylhomocysteine deaminase-like(LOC113271613)
60S ribosomal protein L18a-like protein(LOC113287354)	5'-methylthioadenosine/S-adenosylhomocysteine nucleosidase-like(LOC113304802)
60S ribosomal protein L18a-like protein(LOC113347690)	5S ribosomal RNA(LOC113336357)
60S ribosomal protein L19-1(LOC113345492)	60S acidic ribosomal protein P1-like(LOC113359472)
60S ribosomal protein L23(LOC113281944)	60S acidic ribosomal protein P2-like(LOC113294221)
60S ribosomal protein L27(LOC113289657)	60S ribosomal protein L10a-like
60S ribosomal protein L28-2-like(LOC113347943)	60S ribosomal protein L10a-like(LOC113329201)
60S ribosomal protein L8-1(LOC113287807)	60S ribosomal protein L11-1(LOC113295782)
60S ribosomal protein L8-1-like(LOC113326265)	60S ribosomal protein L12-3(LOC113321037)
60S ribosomal protein L9-like(LOC113301454)	60S ribosomal protein L17(LOC113302887)
7-deoxyloganetin glucosyltransferase-like	60S ribosomal protein L17-like
7-deoxyloganetin glucosyltransferase-like(LOC113310354)	60S ribosomal protein L17-like(LOC113288888)
7-deoxyloganetin glucosyltransferase-like(LOC113336055)	60S ribosomal protein L18-3-like(LOC113348888)
7-deoxyloganetin glucosyltransferase-like(LOC113336093)	60S ribosomal protein L21-2-like(LOC113271455)
8-amino-7-oxononanoate synthase-like(LOC113284278)	60S ribosomal protein L23A-like(LOC113274325)
8-amino-7-oxononanoate synthase-like(LOC113361000)	60S ribosomal protein L23A-like(LOC113318266)
9-cis-epoxycarotenoid dioxygenase NCED3, chloroplastic-like(LOC113301054)	60S ribosomal protein L26-1-like(LOC113287012)
AAA-ATPase At3g28600-like(LOC113360606)	60S ribosomal protein L30-like(LOC113340819)
ABC transporter A family member 11-like	60S ribosomal protein L35a-3-like(LOC113315059)
ABC transporter A family member 11-like	60S ribosomal protein L36-1-like(LOC113330666)
ABC transporter B family member 19-like	60S ribosomal protein L36-2-like(LOC113320190)
ABC transporter B family member 1-like	60S ribosomal protein L5-like
ABC transporter B family member 28-like	60S ribosomal protein L5-like(LOC113284651)
ABC transporter C family member 10-like	60S ribosomal protein L8-1(LOC113287807)
ABC transporter C family member 8-like	60S ribosomal protein L9(LOC113298847)
ABC transporter E family member 2-like(LOC113322717)	60S ribosomal protein L9-like(LOC113301454)
ABC transporter E family member 2-like(LOC113351095)	65-kDa microtubule-associated protein 5-like(LOC113321462)
ABC transporter F family member 4-like(LOC113295621)	7-deoxyloganetic acid glucosyltransferase-like
ABC transporter G family member 26-like(LOC113351117)	7-deoxyloganetic acid glucosyltransferase-like
ABC transporter G family member 28-like	7-deoxyloganetic acid glucosyltransferase-like(LOC113277253)
ABC transporter G family member 28-like(LOC113281492)	7-deoxyloganetic acid glucosyltransferase-like(LOC113300402)
ABC transporter G family member 28-like(LOC113298612)	7-deoxyloganetic acid glucosyltransferase-like(LOC113315172)
ABC transporter G family member 2-like	7-deoxyloganetic acid glucosyltransferase-like(LOC113326249)
ABC transporter G family member 2-like(LOC113339604)	7-deoxyloganetin glucosyltransferase-like(LOC113276913)
ABC transporter G family member 36-like(LOC113349198)	7-deoxyloganetin glucosyltransferase-like(LOC113277789)
ABC transporter G family member 6-like(LOC113345722)	7-methylguanosine phosphate-specific 5'-nucleotidase A-like(LOC113313157)
ABC transporter G family member 9-like	9-cis-epoxycarotenoid dioxygenase NCED3, chloroplastic-like(LOC113301054)
ABC transporter G family member 9-like	AAA-ATPase At3g28600-like(LOC113360606)
ABC transporter G family member 9-like(LOC113291777)	ABC transporter B family member 19-like
ABC transporter G family member 9-like(LOC113338030)	ABC transporter B family member 19-like(LOC113317202)
ABC transporter G family member 9-like(LOC113350317)	ABC transporter B family member 1-like
accelerated cell death 11-like(LOC113345813)	ABC transporter B family member 1-like(LOC113310625)
acetolactate synthase small subunit 2, chloroplastic-like	ABC transporter B family member 28-like
acetolactate synthase small subunit 2, chloroplastic-like(LOC113329952)	ABC transporter B family member 28-like(LOC113305108)
acid phosphatase 1-like(LOC113348077)	ABC transporter B family member 29, chloroplastic-like(LOC113323554)
acidic leucine-rich nuclear phosphoprotein 32 family member B-like(LOC113339447)	ABC transporter B family member 9-like(LOC113281183)
aconitate hydratase, cytoplasmic(LOC113287928)	ABC transporter C family member 10-like
aconitate hydratase, cytoplasmic-like	ABC transporter C family member 10-like(LOC113339457)
ACT domain-containing protein ACR4-like(LOC113271393)	ABC transporter C family member 10-like(LOC113339909)
ACT domain-containing protein ACR4-like(LOC113271705)	ABC transporter D family member 2, chloroplastic-like(LOC113308928)
ACT domain-containing protein ACR6-like	ABC transporter F family member 1(LOC113309846)
ACT domain-containing protein ACR6-like	ABC transporter F family member 4-like
ACT domain-containing protein ACR6-like(LOC113271391)	ABC transporter F family member 4-like(LOC113272273)
ACT domain-containing protein ACR6-like(LOC113281428)	ABC transporter F family member 4-like(LOC113288184)
actin-7-like(LOC113301616)	ABC transporter F family member 4-like(LOC113320536)
actin-depolymerizing factor 1-like(LOC113343023)	ABC transporter G family member 10-like(LOC113287481)
actin-related protein 2/3 complex subunit 1A-like(LOC113281528)	ABC transporter G family member 11-like(LOC113283209)
acyl carrier protein-like(LOC113288167)	ABC transporter G family member 22-like(LOC113350452)
acyl-CoA-binding domain-containing protein 5-like(LOC113349627)	ABC transporter G family member 28-like
acyl-CoA-binding domain-containing protein 6-like(LOC113321862)	ABC transporter G family member 28-like(LOC113281492)
acyl-coenzyme A thioesterase 9, mitochondrial-like	ABC transporter G family member 29-like(LOC113341617)
acyl-coenzyme A thioesterase 9, mitochondrial-like(LOC113338914)	ABC transporter G family member 32-like(LOC113299693)
acyltransferase-like protein At1g54570, chloroplastic	ABC transporter G family member 9-like(LOC113291777)
acyltransferase-like protein At1g54570, chloroplastic(LOC113362811)	ABC transporter I family member 6, chloroplastic-like(LOC113322751)
acyltransferase-like protein At3g26840, chloroplastic(LOC113271561)	abscisic acid 8'-hydroxylase 1-like(LOC113292705)
ADAMTS-like protein 2(LOC113348326)	abscisic acid 8'-hydroxylase 4-like(LOC113352916)
adenosylhomocysteinase(LOC113282884)	accelerated cell death 11-like(LOC113345813)
adenylyl-sulfate kinase 3-like(LOC113323361)	acetolactate synthase 3, chloroplastic-like(LOC113276638)
adoMet-dependent rRNA methyltransferase spb1-like(LOC113288667)	acetyl-CoA acetyltransferase, cytosolic 1-like(LOC113302006)
ADP-ribosylation factor 1-like 2(LOC113297596)	acid beta-fructofuranosidase-like
ADP-ribosylation factor 2-like(LOC113280280)	acid beta-fructofuranosidase-like(LOC113297137)
ADP-ribosylation factor GTPase-activating protein AGD12-like	acidic leucine-rich nuclear phosphoprotein 32 family member B-like(LOC113312307)
agamous-like MADS-box protein AGL29(LOC113348906)	ACT domain-containing protein ACR4-like
agamous-like MADS-box protein AGL61(LOC113301671)	ACT domain-containing protein ACR4-like(LOC113271393)
agamous-like MADS-box protein AGL62	ACT domain-containing protein ACR4-like(LOC113281430)
agamous-like MADS-box protein AGL62(LOC113329165)	actin-100-like(LOC113328262)
agamous-like MADS-box protein AGL80(LOC113294420)	actin-7(LOC113301617)
agmatine coumaroyltransferase-2-like(LOC113278601)	actin-7-like(LOC113301616)
AIG2-like protein D(LOC113299966)	acyl carrier protein-like(LOC113288167)
aladin-like(LOC113310277)	acyl-CoA-binding domain-containing protein 4-like(LOC113350234)
ALA-interacting subunit 3-like	acyl-CoA-binding domain-containing protein 5-like(LOC113349627)
ALA-interacting subunit 3-like(LOC113312951)	acyl-coenzyme A thioesterase 9, mitochondrial-like
alanine--glyoxylate aminotransferase 2 homolog 3, mitochondrial-like(LOC113357789)	acyl-coenzyme A thioesterase 9, mitochondrial-like(LOC113338914)
alanine--tRNA ligase, chloroplastic/mitochondrial-like(LOC113356977)	adagio protein 1-like(LOC113299263)
alanine--tRNA ligase-like(LOC113314956)	ADAMTS-like protein 2(LOC113348326)
alanine--tRNA ligase-like(LOC113344042)	adenine/guanine permease AZG1-like(LOC113320180)
alcohol-forming fatty acyl-CoA reductase-like(LOC113287005)	adoMet-dependent rRNA methyltransferase spb1-like
alcohol-forming fatty acyl-CoA reductase-like(LOC113335916)	adoMet-dependent rRNA methyltransferase spb1-like(LOC113288258)
aldehyde dehydrogenase 22A1-like(LOC113358122)	adoMet-dependent rRNA methyltransferase spb1-like(LOC113288667)
aldehyde dehydrogenase family 2 member B4, mitochondrial-like(LOC113282497)	ADP,ATP carrier protein 1, chloroplastic-like(LOC113284509)
aldehyde dehydrogenase family 2 member C4-like(LOC113348311)	ADP,ATP carrier protein 1, mitochondrial-like(LOC113358181)
aldehyde dehydrogenase family 7 member B4-like	ADP-ribosylation factor GTPase-activating protein AGD4-like(LOC113303276)
aldehyde dehydrogenase family 7 member B4-like(LOC113332085)	AFG1-like ATPase(LOC113301422)
aldehyde dehydrogenase family 7 member B4-like(LOC113337233)	agamous-like MADS-box protein AGL23(LOC113359580)
aldehyde oxidase GLOX1-like	agamous-like MADS-box protein AGL61(LOC113285920)
aldehyde oxidase GLOX1-like	agamous-like MADS-box protein AGL97(LOC113306463)
aldehyde oxidase GLOX1-like(LOC113335153)	agamous-like MADS-box protein AGL97(LOC113312310)
aldehyde oxidase GLOX1-like(LOC113335240)	aladin-like(LOC113310277)
aldehyde oxidase GLOX1-like(LOC113362231)	ALBINO3-like protein 2, chloroplastic(LOC113276402)
aldehyde oxidase GLOX-like	alcohol-forming fatty acyl-CoA reductase-like(LOC113287005)
aldehyde oxidase GLOX-like(LOC113332881)	alcohol-forming fatty acyl-CoA reductase-like(LOC113305347)
alkaline ceramidase-like(LOC113314121)	aldehyde oxidase GLOX1-like(LOC113362229)
alkane hydroxylase MAH1-like	aldehyde oxidase GLOX1-like(LOC113362231)
alkane hydroxylase MAH1-like	alkaline ceramidase-like(LOC113288069)
alkane hydroxylase MAH1-like(LOC113290425)	alkane hydroxylase MAH1-like(LOC113273723)
alkane hydroxylase MAH1-like(LOC113337700)	alkane hydroxylase MAH1-like(LOC113335909)
alkylated DNA repair protein ALKBH8 homolog	alkane hydroxylase MAH1-like(LOC113337700)
alkylated DNA repair protein ALKBH8 homolog(LOC113350487)	allantoate deiminase 2-like(LOC113295159)
allene oxide cyclase, chloroplastic-like(LOC113282007)	alpha N-terminal protein methyltransferase 1-like(LOC113280837)
allene oxide synthase 1, chloroplastic-like	alpha/beta hydrolase domain-containing protein 17B-like(LOC113297447)
allene oxide synthase 1, chloroplastic-like(LOC113353517)	alpha/beta hydrolase domain-containing protein 17B-like(LOC113301670)
alpha/beta hydrolase domain-containing protein 17B-like(LOC113297447)	alpha/beta hydrolase domain-containing protein 17B-like(LOC113341902)
alpha-1-purothionin-like	alpha-glucosidase-like(LOC113287448)
alpha-1-purothionin-like(LOC113344465)	alpha-ketoglutarate-dependent dioxygenase alkB-like(LOC113281071)
alpha-dioxygenase 2-like(LOC113277622)	alpha-L-arabinofuranosidase 1-like(LOC113309545)
alpha-mannosidase I MNS4-like(LOC113335486)	alpha-L-fucosidase 1-like(LOC113272197)
alpha-mannosidase-like	alpha-mannosidase-like(LOC113339682)
alpha-mannosidase-like(LOC113326414)	alpha-xylosidase 1-like(LOC113321893)
alpha-xylosidase 1-like(LOC113321893)	aluminum-activated malate transporter 10-like(LOC113304767)
aluminum-activated malate transporter 10-like(LOC113321647)	aluminum-activated malate transporter 2-like(LOC113313914)
aluminum-activated malate transporter 12-like(LOC113283323)	amino acid transporter AVT1C-like(LOC113298649)
amino acid permease 3-like(LOC113346426)	amino acid transporter AVT1C-like(LOC113309212)
amino acid permease 4-like	amino acid transporter AVT1H-like(LOC113326184)
amino acid permease 4-like(LOC113322392)	amino acid transporter AVT1H-like(LOC113336736)
amino acid permease 6-like	amino acid transporter AVT1H-like(LOC113360094)
amino acid permease 6-like(LOC113336930)	amino acid transporter AVT6E-like(LOC113289793)
amino acid permease 6-like(LOC113357274)	ankyrin repeat domain-containing protein 39 homolog(LOC113279568)
amino acid permease 8-like(LOC113300551)	ankyrin repeat-containing protein At5g02620-like(LOC113362499)
amino acid transporter AVT1H-like	ankyrin repeat-containing protein BDA1-like(LOC113325209)
amino acid transporter AVT1H-like(LOC113360094)	ankyrin repeat-containing protein ITN1-like(LOC113314440)
amino acid transporter AVT6A-like	ankyrin repeat-containing protein NPR4-like(LOC113326381)
ammonium transporter 3 member 3-like	ankyrin-1-like
ammonium transporter 3 member 3-like(LOC113359224)	ankyrin-1-like(LOC113359091)
anaphase-promoting complex subunit 5-like(LOC113301850)	ankyrin-3-like(LOC113357386)
ankyrin repeat and SAM domain-containing protein 3-like(LOC113275744)	annexin D2-like(LOC113336157)
ankyrin repeat and SOCS box protein 14-like	annexin D4-like(LOC113308559)
ankyrin repeat and SOCS box protein 14-like(LOC113342466)	anoctamin-like protein Os01g0706700
ankyrin repeat domain-containing protein 13C	anoctamin-like protein Os01g0706700(LOC113349446)
ankyrin repeat domain-containing protein 13C(LOC113331789)	anthocyanidin 3-O-glucoside 2''-O-glucosyltransferase-like(LOC113360678)
ankyrin repeat domain-containing protein 30A-like(LOC113322216)	anthocyanidin reductase ((2S)-flavan-3-ol-forming)-like
ankyrin repeat-containing protein At5g02620-like	anthocyanidin reductase ((2S)-flavan-3-ol-forming)-like(LOC113348609)
ankyrin repeat-containing protein At5g02620-like(LOC113273502)	anti-H(O) lectin 1-like(LOC113328525)
ankyrin repeat-containing protein BDA1-like(LOC113290595)	antimicrobial peptide 1-like(LOC113329167)
ankyrin repeat-containing protein BDA1-like(LOC113341737)	AP2/ERF and B3 domain-containing transcription factor At1g50680-like(LOC113271934)
ankyrin repeat-containing protein ITN1-like	AP2-like ethylene-responsive transcription factor AIL5(LOC113361999)
ankyrin repeat-containing protein ITN1-like(LOC113271957)	AP2-like ethylene-responsive transcription factor ANT(LOC113283533)
ankyrin repeat-containing protein ITN1-like(LOC113332562)	AP-5 complex subunit mu-like(LOC113350145)
ankyrin repeat-containing protein NPR4-like	APO protein 4, mitochondrial-like(LOC113304733)
ankyrin repeat-containing protein NPR4-like(LOC113339238)	aquaporin PIP2-1-like(LOC113298587)
ankyrin-3-like(LOC113289801)	aquaporin PIP2-7-like
annexin D2-like(LOC113336157)	aquaporin PIP2-7-like(LOC113325409)
annexin D5-like(LOC113319528)	aquaporin TIP1-3-like(LOC113343041)
annexin-like protein RJ4(LOC113320595)	arginine--tRNA ligase, chloroplastic/mitochondrial-like(LOC113315991)
anoctamin-like protein Os01g0706700	argininosuccinate lyase, chloroplastic-like
anoctamin-like protein Os01g0706700(LOC113349446)	ARM REPEAT PROTEIN INTERACTING WITH ABF2-like(LOC113317476)
anthocyanidin 3-O-glucosyltransferase 7-like(LOC113272404)	arogenate dehydratase/prephenate dehydratase 2, chloroplastic-like(LOC113360360)
anti-H(O) lectin 1-like(LOC113328525)	arogenate dehydratase/prephenate dehydratase 6, chloroplastic-like(LOC113298789)
antimicrobial peptide 1-like(LOC113329167)	arp2/3 complex-activating protein rickA-like(LOC113345481)
anti-sigma-I factor RsgI2-like	asparagine synthetase [glutamine-hydrolyzing]
anti-sigma-I factor RsgI2-like(LOC113347022)	asparagine synthetase [glutamine-hydrolyzing]-like(LOC113310290)
anti-sigma-I factor RsgI-like(LOC113276035)	aspartate--tRNA ligase, chloroplastic/mitochondrial-like(LOC113331996)
AP-2 complex subunit sigma-like(LOC113290199)	aspartic proteinase CDR1-like(LOC113280065)
AP2/ERF and B3 domain-containing transcription factor At1g50680-like(LOC113357941)	aspartic proteinase CDR1-like(LOC113280594)
AP2/ERF and B3 domain-containing transcription factor RAV1-like(LOC113303045)	aspartic proteinase CDR1-like(LOC113280621)
AP2-like ethylene-responsive transcription factor AIL5(LOC113361999)	aspartic proteinase CDR1-like(LOC113328412)
AP-4 complex subunit sigma-like(LOC113299584)	aspartic proteinase CDR1-like(LOC113340868)
AP-4 complex subunit sigma-like(LOC113302489)	aspartic proteinase CDR1-like(LOC113349239)
apoptosis-inducing factor 2-like	aspartic proteinase nepenthesin-1-like(LOC113327905)
apoptosis-inducing factor 2-like(LOC113307867)	aspartic proteinase nepenthesin-2-like
ARF guanine-nucleotide exchange factor GNL2-like	aspartic proteinase nepenthesin-2-like(LOC113291337)
ARF guanine-nucleotide exchange factor GNL2-like	aspartic proteinase nepenthesin-2-like(LOC113294445)
ARF guanine-nucleotide exchange factor GNL2-like(LOC113284062)	aspartic proteinase PCS1-like(LOC113298823)
ARF guanine-nucleotide exchange factor GNL2-like(LOC113316139)	aspartic proteinase-like(LOC113287988)
armadillo repeat-containing protein 4	aspartyl protease family protein 2-like(LOC113340982)
armadillo repeat-containing protein 4(LOC113276112)	aspartyl protease family protein At5g10770-like(LOC113302295)
arogenate dehydratase/prephenate dehydratase 2, chloroplastic-like(LOC113360360)	ATP synthase subunit b', chloroplastic-like(LOC113348968)
arogenate dehydrogenase 1, chloroplastic-like(LOC113320481)	ATP synthase subunit gamma, mitochondrial-like(LOC113280971)
asparagine--tRNA ligase, cytoplasmic 2-like	ATPase family AAA domain-containing protein 1-B-like(LOC113303603)
asparagine--tRNA ligase, cytoplasmic 2-like(LOC113283878)	ATP-citrate synthase beta chain protein 2(LOC113346902)
aspartate carbamoyltransferase, chloroplastic-like(LOC113282852)	ATP-dependent (S)-NAD(P)H-hydrate dehydratase-like(LOC113273035)
aspartate, glycine, lysine and serine-rich protein-like	ATP-dependent 6-phosphofructokinase 5, chloroplastic-like
aspartate, glycine, lysine and serine-rich protein-like(LOC113338019)	ATP-dependent 6-phosphofructokinase 5, chloroplastic-like(LOC113281634)
aspartate-semialdehyde dehydrogenase-like(LOC113335221)	ATP-dependent Clp protease proteolytic subunit 4, chloroplastic-like
aspartic proteinase CDR1-like	ATP-dependent Clp protease proteolytic subunit 4, chloroplastic-like(LOC113301803)
aspartic proteinase CDR1-like(LOC113272775)	ATP-dependent DNA helicase PIF1-like(LOC113286979)
aspartic proteinase CDR1-like(LOC113275593)	ATP-dependent DNA helicase PIF1-like(LOC113318613)
aspartic proteinase CDR1-like(LOC113278723)	ATP-dependent DNA helicase PIF1-like(LOC113355059)
aspartic proteinase CDR1-like(LOC113280053)	ATP-dependent DNA helicase PIF4-like(LOC113332850)
aspartic proteinase CDR1-like(LOC113280065)	ATP-dependent DNA helicase Q-like SIM(LOC113349653)
aspartic proteinase CDR1-like(LOC113305247)	ATP-dependent RNA helicase DBP2-like(LOC113303966)
aspartic proteinase CDR1-like(LOC113328412)	ATP-dependent zinc metalloprotease FTSH 11, chloroplastic/mitochondrial-like(LOC113340002)
aspartic proteinase CDR1-like(LOC113340868)	ATP-dependent zinc metalloprotease FTSH 12, chloroplastic-like
aspartic proteinase nepenthesin-1-like	ATP-dependent zinc metalloprotease FTSH 4, mitochondrial-like(LOC113350573)
aspartic proteinase nepenthesin-1-like(LOC113272049)	ATP-dependent zinc metalloprotease FTSH 4, mitochondrial-like(LOC113352348)
aspartic proteinase nepenthesin-1-like(LOC113327905)	ATP-dependent zinc metalloprotease FTSH 5, mitochondrial-like
aspartic proteinase nepenthesin-1-like(LOC113351860)	ATP-dependent zinc metalloprotease FTSH 5, mitochondrial-like(LOC113351191)
aspartic proteinase nepenthesin-2-like	AT-rich interactive domain-containing protein 1-like(LOC113354073)
aspartic proteinase nepenthesin-2-like	AUGMIN subunit 2-like(LOC113320097)
aspartic proteinase nepenthesin-2-like(LOC113311343)	autophagy-related protein 18a-like(LOC113340551)
aspartic proteinase nepenthesin-2-like(LOC113315936)	autophagy-related protein 18h-like(LOC113284160)
aspartic proteinase nepenthesin-2-like(LOC113359144)	autophagy-related protein 9-like
aspartic proteinase PCS1-like	auxin efflux carrier component 5-like(LOC113336650)
ataxin-7-like protein 3(LOC113360991)	auxin response factor 19-like(LOC113358798)
AT-hook motif nuclear-localized protein 16-like(LOC113291718)	auxin response factor 2B-like(LOC113361649)
AT-hook motif nuclear-localized protein 1-like	auxin response factor 4-like(LOC113298515)
AT-hook motif nuclear-localized protein 1-like(LOC113304735)	auxin-induced protein 22D-like(LOC113347237)
AT-hook motif nuclear-localized protein 20-like(LOC113298844)	auxin-induced protein 6B-like(LOC113305517)
AT-hook motif nuclear-localized protein 25-like(LOC113278103)	auxin-repressed 12.5 kDa protein-like(LOC113307567)
ATP synthase gamma chain, chloroplastic-like(LOC113348575)	auxin-responsive protein IAA16(LOC113347238)
ATP synthase gamma chain-like(LOC113276545)	auxin-responsive protein SAUR50-like(LOC113289915)
ATPase 10, plasma membrane-type-like	B3 domain-containing protein At3g19184-like(LOC113353208)
ATPase 10, plasma membrane-type-like(LOC113339307)	B3 domain-containing protein Os01g0234100-like
ATP-dependent Clp protease adapter protein CLPS1, chloroplastic-like	B3 domain-containing protein Os01g0234100-like(LOC113292933)
ATP-dependent DNA helicase PIF1-like(LOC113281550)	B3 domain-containing protein Os01g0723500-like(LOC113313130)
ATP-dependent DNA helicase PIF1-like(LOC113305149)	B3 domain-containing protein Os03g0120900-like(LOC113297451)
ATP-dependent DNA helicase PIF1-like(LOC113355059)	B3 domain-containing protein Os03g0620400-like(LOC113297770)
ATP-dependent DNA helicase PIF2-like(LOC113360001)	B3 domain-containing protein Os06g0194400-like(LOC113328556)
ATP-dependent DNA helicase PIF4-like(LOC113274318)	B3 domain-containing protein Os11g0197600-like(LOC113278530)
ATP-dependent DNA helicase PIF7-like	B3 domain-containing protein Os11g0197600-like(LOC113341021)
ATP-dependent DNA helicase PIF7-like(LOC113361462)	B3 domain-containing protein REM9-like
ATP-dependent DNA helicase pif1-like(LOC113360107)	B3 domain-containing protein REM9-like
ATP-dependent RNA helicase DBP2-like(LOC113303966)	B3 domain-containing transcription factor VRN1-like
ATP-dependent RNA helicase DEAH13-like	B3 domain-containing transcription factor VRN1-like(LOC113278756)
ATP-dependent RNA helicase DEAH13-like(LOC113313852)	B3 domain-containing transcription factor VRN1-like(LOC113311758)
ATP-dependent RNA helicase eIF4A-like(LOC113346646)	B3 domain-containing transcription factor VRN1-like(LOC113320958)
ATP-dependent RNA helicase RhlE-like	B3 domain-containing transcription factor VRN1-like(LOC113330119)
ATP-dependent RNA helicase RhlE-like(LOC113296531)	B3 domain-containing transcription factor VRN1-like(LOC113360755)
ATP-dependent zinc metalloprotease FTSH 10, mitochondrial-like(LOC113298816)	BAG family molecular chaperone regulator 5, mitochondrial-like(LOC113333787)
AT-rich interactive domain-containing protein 1-like	basic 7S globulin 2-like(LOC113343222)
AT-rich interactive domain-containing protein 1-like(LOC113353511)	basic 7S globulin-like
autophagy-related protein 16-like(LOC113341935)	basic 7S globulin-like(LOC113358351)
autophagy-related protein 3-like(LOC113302476)	basic 7S globulin-like(LOC113358377)
autophagy-related protein 8C(LOC113305160)	basic blue protein-like(LOC113362096)
autophagy-related protein 8f-like(LOC113331138)	basic form of pathogenesis-related protein 1-like(LOC113293656)
auxilin-like protein 1(LOC113288277)	B-box zinc finger protein 21-like(LOC113289319)
auxin response factor 19-like(LOC113358798)	BEL1-like homeodomain protein 7
auxin response factor 6-like	BEL1-like homeodomain protein 7(LOC113349813)
auxin response factor 6-like(LOC113279496)	benzyl alcohol O-benzoyltransferase-like(LOC113301919)
auxin-induced protein 22D-like(LOC113347237)	berberine bridge enzyme-like 23(LOC113347689)
auxin-induced protein 6B-like(LOC113305517)	berberine bridge enzyme-like 8(LOC113281386)
auxin-responsive protein IAA9-like(LOC113312266)	berberine bridge enzyme-like 8(LOC113282805)
auxin-responsive protein SAUR21-like(LOC113289949)	bet1-like SNARE 1-1(LOC113290018)
auxin-responsive protein SAUR32-like(LOC113338264)	beta-amylase 3, chloroplastic-like(LOC113302616)
auxin-responsive protein SAUR50-like(LOC113288826)	beta-amyrin 28-monooxygenase-like(LOC113326676)
auxin-responsive protein SAUR50-like(LOC113289915)	beta-amyrin 28-monooxygenase-like(LOC113338734)
axial regulator YABBY 3-like(LOC113361010)	beta-amyrin synthase-like
B3 domain-containing protein At5g26805-like(LOC113352783)	beta-amyrin synthase-like(LOC113358745)
B3 domain-containing protein At5g42700-like	beta-catenin-like protein 1(LOC113303216)
B3 domain-containing protein At5g42700-like(LOC113326295)	beta-fructofuranosidase, insoluble isoenzyme 1-like(LOC113320712)
B3 domain-containing protein Os01g0234100-like	beta-galactosidase 3-like(LOC113355341)
B3 domain-containing protein Os01g0234100-like(LOC113292933)	beta-glucosidase 11-like(LOC113323913)
B3 domain-containing protein Os01g0234100-like(LOC113337058)	beta-glucosidase 44-like(LOC113301784)
B3 domain-containing protein Os01g0723500-like	beta-glucosidase 44-like(LOC113322572)
B3 domain-containing protein Os01g0723500-like(LOC113273437)	beta-glucosidase BoGH3B-like
B3 domain-containing protein Os03g0620400-like(LOC113297770)	beta-glucosidase BoGH3B-like(LOC113320844)
B3 domain-containing protein Os11g0197600-like(LOC113278530)	beta-glucuronosyltransferase GlcAT14A-like(LOC113303109)
B3 domain-containing protein REM16-like(LOC113356519)	betaine aldehyde dehydrogenase 1, chloroplastic-like(LOC113276374)
B3 domain-containing transcription factor VRN1-like	beta-xylosidase/alpha-L-arabinofuranosidase 2-like(LOC113282677)
B3 domain-containing transcription factor VRN1-like(LOC113294274)	bidirectional sugar transporter N3-like(LOC113277370)
B3 domain-containing transcription factor VRN1-like(LOC113311758)	bidirectional sugar transporter SWEET17-like(LOC113355186)
B3 domain-containing transcription factor VRN1-like(LOC113332684)	bidirectional sugar transporter SWEET6b-like(LOC113288649)
BAG family molecular chaperone regulator 3-like(LOC113276307)	bidirectional sugar transporter SWEET6b-like(LOC113319118)
BAG family molecular chaperone regulator 5, mitochondrial-like(LOC113333787)	bifunctional monothiol glutaredoxin-S16, chloroplastic-like(LOC113320218)
basic 7S globulin 2-like	bifunctional riboflavin kinase/FMN phosphatase-like(LOC113280955)
basic 7S globulin 2-like	bifunctional TH2 protein, mitochondrial-like(LOC113273941)
basic 7S globulin-like	bifunctional TH2 protein, mitochondrial-like(LOC113275701)
basic blue protein-like(LOC113362096)	bifunctional TH2 protein, mitochondrial-like(LOC113277514)
basic form of pathogenesis-related protein 1-like(LOC113285918)	biogenesis of lysosome-related organelles complex 1 subunit 2-like(LOC113292586)
basic helix-loop-helix protein A-like(LOC113336870)	blue-light photoreceptor PHR2-like(LOC113350291)
basic leucine zipper 19-like	branched-chain-amino-acid aminotransferase 2, chloroplastic-like(LOC113285924)
bax inhibitor 1-like(LOC113302571)	brefeldin A-inhibited guanine nucleotide-exchange protein 2-like(LOC113275095)
B-box zinc finger protein 19-like(LOC113360112)	bromo and FHA domain-containing protein DDB_G0267958-like(LOC113358281)
B-box zinc finger protein 21-like(LOC113289319)	BTB/POZ and MATH domain-containing protein 3-like(LOC113305477)
berberine bridge enzyme-like 13(LOC113303790)	BTB/POZ domain-containing protein At1g67900-like(LOC113341907)
berberine bridge enzyme-like 13(LOC113304726)	BTB/POZ domain-containing protein At2g30600-like(LOC113356996)
berberine bridge enzyme-like 22(LOC113322411)	BTB/POZ domain-containing protein At3g05675-like(LOC113301492)
berberine bridge enzyme-like 23(LOC113347689)	BTB/POZ domain-containing protein At3g50780-like(LOC113340765)
berberine bridge enzyme-like 26	BTB/POZ domain-containing protein At3g56230-like(LOC113309043)
berberine bridge enzyme-like 26(LOC113352626)	BTB/POZ domain-containing protein At5g17580-like
bet1-like SNARE 1-1(LOC113280295)	BTB/POZ domain-containing protein At5g17580-like(LOC113329033)
beta-(1,2)-xylosyltransferase-like(LOC113336852)	BTB/POZ domain-containing protein At5g48130-like(LOC113333149)
beta-1,4-mannosyl-glycoprotein 4-beta-N-acetylglucosaminyltransferase-like	BTB/POZ domain-containing protein FBL11-like(LOC113320300)
beta-1,4-mannosyl-glycoprotein 4-beta-N-acetylglucosaminyltransferase-like(LOC113324128)	BTB/POZ domain-containing protein SR1IP1-like
beta-amyrin 28-monooxygenase-like(LOC113279768)	BTB/POZ domain-containing protein SR1IP1-like
beta-amyrin 28-monooxygenase-like(LOC113295428)	BTB/POZ domain-containing protein SR1IP1-like(LOC113287547)
beta-amyrin synthase-like(LOC113358744)	BTB/POZ domain-containing protein SR1IP1-like(LOC113288607)
beta-catenin-like protein 1(LOC113303216)	bystin-like(LOC113309910)
beta-fructofuranosidase, insoluble isoenzyme 1-like(LOC113323471)	bZIP transcription factor 17-like(LOC113309505)
beta-fructofuranosidase, insoluble isoenzyme CWINV1-like(LOC113295526)	C2 and GRAM domain-containing protein At1g03370-like(LOC113301770)
beta-galactosidase 3-like(LOC113355341)	cadmium/zinc-transporting ATPase HMA2-like(LOC113335140)
beta-galactosidase-like	caffeic acid 3-O-methyltransferase-like(LOC113286544)
beta-glucosidase 44-like(LOC113303774)	caffeoylshikimate esterase-like(LOC113287644)
bidirectional sugar transporter N3-like(LOC113277370)	caffeoylshikimate esterase-like(LOC113322649)
bidirectional sugar transporter SWEET17-like(LOC113355186)	calcineurin-binding protein 1-like(LOC113348071)
bidirectional sugar transporter SWEET6b-like(LOC113319118)	calcium uptake protein, mitochondrial-like
bidirectional sugar transporter SWEET7-like(LOC113272789)	calcium uptake protein, mitochondrial-like(LOC113348408)
bifunctional 3-dehydroquinate dehydratase/shikimate dehydrogenase, chloroplastic-like(LOC113329154)	calcium-binding protein CP1-like(LOC113332772)
bifunctional purple acid phosphatase 26-like	calcium-dependent protein kinase 14-like(LOC113293971)
bifunctional purple acid phosphatase 26-like(LOC113355873)	calcium-dependent protein kinase 26-like(LOC113299053)
bifunctional riboflavin biosynthesis protein RIBA 1, chloroplastic-like	calcium-dependent protein kinase 29-like(LOC113340132)
bifunctional riboflavin biosynthesis protein RIBA 1, chloroplastic-like(LOC113329417)	calcium-dependent protein kinase 2-like
bifunctional riboflavin biosynthesis protein RIBA 1, chloroplastic-like(LOC113335188)	calcium-dependent protein kinase 2-like(LOC113304999)
bifunctional TH2 protein, mitochondrial-like(LOC113275701)	calcium-dependent protein kinase 2-like(LOC113348580)
bifunctional TH2 protein, mitochondrial-like(LOC113276259)	calcium-transporting ATPase, endoplasmic reticulum-type-like(LOC113301510)
bifunctional TH2 protein, mitochondrial-like(LOC113277514)	callose synthase 12-like
binding partner of ACD11 1-like(LOC113345952)	callose synthase 5-like(LOC113289969)
biogenesis of lysosome-related organelles complex 1 subunit 2-like(LOC113292586)	callose synthase 7-like
biotin carboxyl carrier protein of acetyl-CoA carboxylase-like(LOC113341028)	callose synthase 7-like(LOC113299740)
blue copper protein-like(LOC113359279)	callose synthase 9-like(LOC113309419)
bromodomain-containing protein DDB_G0278469-like(LOC113272098)	calmodulin-binding transcription activator 3-like(LOC113347356)
BTB/POZ and MATH domain-containing protein 2-like	calmodulin-interacting protein 111-like(LOC113310960)
BTB/POZ and MATH domain-containing protein 2-like(LOC113280121)	calmodulin-like(LOC113350521)
BTB/POZ and MATH domain-containing protein 3-like	calnexin homolog 2-like
BTB/POZ and MATH domain-containing protein 3-like(LOC113332451)	calnexin homolog 2-like(LOC113281298)
BTB/POZ and TAZ domain-containing protein 1-like(LOC113341458)	caltractin-like(LOC113289508)
BTB/POZ domain and ankyrin repeat-containing protein NPR1-like(LOC113349550)	carnosine N-methyltransferase-like(LOC113294720)
BTB/POZ domain-containing protein At1g01640-like(LOC113324158)	casein kinase 1-like protein 3(LOC113304002)
BTB/POZ domain-containing protein At1g67900-like	casein kinase 1-like protein HD16(LOC113341589)
BTB/POZ domain-containing protein At1g67900-like(LOC113341907)	CASP-like protein 4B1(LOC113322006)
BTB/POZ domain-containing protein At2g04740-like(LOC113302925)	CASP-like protein 5B3(LOC113354292)
BTB/POZ domain-containing protein At2g30600-like(LOC113356996)	cation/calcium exchanger 1-like(LOC113293106)
BTB/POZ domain-containing protein At3g50780-like(LOC113311504)	cation/H(+) antiporter 15-like
BTB/POZ domain-containing protein At3g56230-like	cation/H(+) antiporter 15-like
BTB/POZ domain-containing protein At3g56230-like(LOC113306451)	cation/H(+) antiporter 15-like
BTB/POZ domain-containing protein At3g56230-like(LOC113308244)	cation/H(+) antiporter 2-like
BTB/POZ domain-containing protein At4g30940-like(LOC113320729)	cationic amino acid transporter 1-like(LOC113279378)
BTB/POZ domain-containing protein At5g17580-like	cationic peroxidase 1-like(LOC113358510)
BTB/POZ domain-containing protein At5g17580-like	CBS domain-containing protein CBSCBSPB1-like(LOC113281048)
BTB/POZ domain-containing protein At5g17580-like(LOC113329033)	CBS domain-containing protein CBSX1, chloroplastic-like(LOC113346682)
BTB/POZ domain-containing protein At5g17580-like(LOC113340687)	CCA tRNA nucleotidyltransferase, mitochondrial-like
BTB/POZ domain-containing protein SR1IP1-like(LOC113288607)	CCA tRNA nucleotidyltransferase, mitochondrial-like(LOC113311316)
C2 domain-containing protein At1g63220-like	CCHC-type zinc finger protein CG3800-like(LOC113351834)
C2 domain-containing protein At1g63220-like(LOC113284584)	cell division control protein 48 homolog C-like(LOC113287516)
caffeic acid 3-O-methyltransferase-like(LOC113286544)	cell division protein FtsZ homolog 2-2, chloroplastic-like(LOC113313799)
caffeic acid 3-O-methyltransferase-like(LOC113341805)	cell wall / vacuolar inhibitor of fructosidase 2-like
caffeoyl-CoA O-methyltransferase(LOC113289540)	cell wall / vacuolar inhibitor of fructosidase 2-like(LOC113329794)
caffeoylshikimate esterase-like	chaperone protein dnaJ 11, chloroplastic-like(LOC113288895)
caffeoylshikimate esterase-like(LOC113322649)	chaperone protein dnaJ 2-like
caffeoylshikimate esterase-like(LOC113323184)	chaperone protein dnaJ 2-like(LOC113343123)
caffeoylshikimate esterase-like(LOC113337676)	chaperone protein dnaJ 72-like(LOC113281101)
calcineurin-binding protein 1-like(LOC113348071)	chaperone protein DnaJ-like(LOC113325832)
calcium uniporter protein 2, mitochondrial-like(LOC113294385)	chaperone protein DnaK-like(LOC113331120)
calcium-dependent protein kinase 29-like	chaperonin 60 subunit beta 3, chloroplastic-like(LOC113348032)
calcium-dependent protein kinase 30-like	chitinase 5-like(LOC113317272)
calcium-dependent protein kinase 6-like(LOC113326837)	chitin-inducible gibberellin-responsive protein 1-like(LOC113304243)
calcium-transporting ATPase 4, plasma membrane-type-like(LOC113323583)	chlorophyll a-b binding protein 8, chloroplastic-like
calcium-transporting ATPase, endoplasmic reticulum-type-like(LOC113301510)	chlorophyll a-b binding protein 8, chloroplastic-like(LOC113284082)
calcyclin-binding protein-like(LOC113287346)	chlorophyll a-b binding protein CP24, chloroplastic-like(LOC113325842)
callose synthase 7-like	chloroplastic import inner membrane translocase subunit HP30-2-like
calmodulin-binding protein 60 B-like	chloroplastic import inner membrane translocase subunit HP30-2-like(LOC113280851)
calmodulin-binding protein 60 B-like(LOC113301474)	chloroplastic import inner membrane translocase subunit HP30-2-like(LOC113309392)
calmodulin-binding receptor kinase CaMRLK-like	chromobox protein homolog 7-like(LOC113273061)
calmodulin-binding receptor kinase CaMRLK-like	cilia- and flagella-associated protein 251-like(LOC113285933)
calsequestrin-1-like(LOC113290935)	cinnamoyl-CoA reductase 1-like(LOC113310538)
carbon catabolite repressor protein 4 homolog 1-like	cinnamoyl-CoA reductase-like SNL6(LOC113319706)
carbon catabolite repressor protein 4 homolog 1-like(LOC113360785)	classical arabinogalactan protein 4-like(LOC113334961)
carboxylesterase 1-like	clathrin light chain 1-like(LOC113348841)
carboxylesterase 1-like(LOC113301127)	cleavage and polyadenylation specificity factor subunit 1-like
carnosine N-methyltransferase-like(LOC113294720)	cleavage and polyadenylation specificity factor subunit 1-like(LOC113304725)
carotenoid 9,10(9',10')-cleavage dioxygenase 1-like	cleavage stimulation factor subunit 77-like
carotenoid 9,10(9',10')-cleavage dioxygenase 1-like(LOC113305042)	clumping factor A-like(LOC113312379)
carotenoid 9,10(9',10')-cleavage dioxygenase 1-like(LOC113349153)	clumping factor A-like(LOC113354556)
casparian strip membrane protein 3-like(LOC113308234)	clumping factor B-like
CASP-like protein 1D1(LOC113357455)	clumping factor B-like(LOC113351978)
CASP-like protein 1F1(LOC113278949)	CMP-sialic acid transporter 2-like(LOC113286270)
CASP-like protein 2D1(LOC113287950)	CMP-sialic acid transporter 2-like(LOC113299083)
CASP-like protein 4B1(LOC113322006)	CO(2)-response secreted protease-like
CASP-like protein 5B2(LOC113322935)	CO(2)-response secreted protease-like(LOC113322608)
CASP-like protein 5C1(LOC113295986)	CO(2)-response secreted protease-like(LOC113330526)
cation/H(+) antiporter 15-like	coatomer subunit gamma-2-like(LOC113294234)
cation/H(+) antiporter 15-like	COBRA-like protein 10
cation/H(+) antiporter 15-like	COBRA-like protein 3(LOC113301272)
cation/H(+) antiporter 15-like	COBRA-like protein 7
cation/H(+) antiporter 15-like	COBRA-like protein 7(LOC113296944)
cationic amino acid transporter 5-like	co-chaperone protein p23-2-like(LOC113308756)
CBS domain-containing protein CBSX1, chloroplastic-like(LOC113346682)	codeine O-demethylase-like(LOC113347643)
CCA tRNA nucleotidyltransferase, mitochondrial-like(LOC113311316)	coiled-coil domain-containing protein 9-like(LOC113348297)
CCG-binding protein 1-like(LOC113294446)	coiled-coil domain-containing protein SCD2-like(LOC113310811)
CCHC-type zinc finger protein CG3800-like(LOC113351834)	cold-regulated 413 plasma membrane protein 2-like
cell division control protein 45 homolog(LOC113320461)	cold-regulated 413 plasma membrane protein 2-like(LOC113330326)
cell division cycle 20.2, cofactor of APC complex-like(LOC113299368)	cold-regulated 413 plasma membrane protein 2-like(LOC113361567)
cell wall / vacuolar inhibitor of fructosidase 2-like(LOC113329794)	conserved oligomeric Golgi complex subunit 1-like
cell wall integrity protein scw1-like(LOC113301329)	conserved oligomeric Golgi complex subunit 1-like
cellulose synthase-like protein D1	conserved oligomeric Golgi complex subunit 1-like(LOC113300415)
cellulose synthase-like protein D4	conserved oligomeric Golgi complex subunit 1-like(LOC113319652)
cellulose synthase-like protein D4	COP9 signalosome complex subunit 5b-like(LOC113358340)
centromere protein C-like(LOC113299727)	COP9 signalosome complex subunit 7-like(LOC113302542)
ceramide kinase-like(LOC113302500)	copper chaperone for superoxide dismutase, chloroplastic/cytosolic-like(LOC113274979)
chalcone synthase-like(LOC113271507)	coproporphyrinogen-III oxidase 1, chloroplastic-like(LOC113275690)
chaperone protein dnaJ 1, mitochondrial-like(LOC113311382)	coronatine-insensitive protein 1-like(LOC113309735)
chaperone protein dnaJ 2-like(LOC113343123)	coronatine-insensitive protein 1-like(LOC113310750)
chaperone protein DnaJ-like(LOC113274351)	cryptochrome DASH, chloroplastic/mitochondrial-like(LOC113328924)
chaperone protein DnaJ-like(LOC113358179)	CTD small phosphatase-like protein 2(LOC113299768)
chaperonin CPN60-2, mitochondrial-like(LOC113358278)	CTP synthase-like(LOC113308914)
chitinase 5-like(LOC113317272)	cucumber peeling cupredoxin-like(LOC113304347)
chitin-binding lectin 1-like	cullin-3A-like(LOC113275970)
chitin-binding lectin 1-like(LOC113288815)	cullin-3A-like(LOC113281664)
chitin-binding lectin 1-like(LOC113326339)	cullin-4-like(LOC113295464)
chitin-binding lectin 1-like(LOC113339614)	cyclic nucleotide-gated ion channel 4-like(LOC113348664)
chlorophyll a-b binding protein of LHCII type 1-like	cyclin-D2-1-like(LOC113295414)
chlorophyll a-b binding protein of LHCII type 1-like(LOC113350506)	cycloeucalenol cycloisomerase-like(LOC113281490)
chloroplast stem-loop binding protein of 41 kDa a, chloroplastic-like	cysteine-rich receptor-like protein kinase 7
chloroplast stem-loop binding protein of 41 kDa a, chloroplastic-like(LOC113357381)	cytochrome B5-like protein(LOC113348137)
chloroplastic import inner membrane translocase subunit HP30-2-like	cytochrome b5-like(LOC113339410)
chloroplastic import inner membrane translocase subunit HP30-2-like	cytochrome c oxidase subunit 6b-2(LOC113302215)
chloroplastic import inner membrane translocase subunit HP30-2-like(LOC113311546)	cytochrome c-type biogenesis ccda-like chloroplastic protein
chloroplastic import inner membrane translocase subunit HP30-2-like(LOC113315397)	cytochrome c-type biogenesis ccda-like chloroplastic protein(LOC113348670)
chloroplastic import inner membrane translocase subunit HP30-2-like(LOC113321431)	cytochrome P450 71A1-like(LOC113275002)
chorismate mutase 3, chloroplastic-like(LOC113299889)	cytochrome P450 71A1-like(LOC113306264)
chorismate synthase, chloroplastic-like(LOC113310062)	cytochrome P450 71A1-like(LOC113324995)
chromatin modification-related protein eaf6-like(LOC113358182)	cytochrome P450 71A1-like(LOC113325821)
chromatin modification-related protein EAF7-like(LOC113272331)	cytochrome P450 71A9-like(LOC113294652)
chromatin-remodeling ATPase INO80-like(LOC113360653)	cytochrome P450 71A9-like(LOC113306324)
chromo domain-containing protein LHP1-like(LOC113329582)	cytochrome P450 71A9-like(LOC113319576)
chromobox protein homolog 7-like(LOC113273061)	cytochrome P450 71B10-like(LOC113296068)
chromodomain-helicase-DNA-binding protein Mi-2 homolog(LOC113334741)	cytochrome P450 71B36-like(LOC113329538)
cilia- and flagella-associated protein 251-like(LOC113272872)	cytochrome P450 71B36-like(LOC113339193)
cilia- and flagella-associated protein 251-like(LOC113285933)	cytochrome P450 71B36-like(LOC113344170)
cingulin-like(LOC113309301)	cytochrome P450 71D8-like(LOC113351424)
citrate synthase, mitochondrial(LOC113321492)	cytochrome P450 76A2-like
class V chitinase-like	cytochrome P450 76A2-like(LOC113323892)
class V chitinase-like	cytochrome P450 76A2-like(LOC113348182)
class V chitinase-like(LOC113294918)	cytochrome P450 77A4-like(LOC113311690)
class V chitinase-like(LOC113319559)	cytochrome P450 78A7-like(LOC113290532)
classical arabinogalactan protein 4-like(LOC113334961)	cytochrome P450 82C4-like(LOC113355405)
cleavage stimulating factor 64-like(LOC113347447)	cytochrome P450 86B1-like(LOC113272995)
cleavage stimulation factor subunit 77-like	cytochrome P450 CYP736A12-like(LOC113283356)
cleavage stimulation factor subunit 77-like(LOC113313528)	cytochrome P450 CYP749A22-like(LOC113273950)
cleavage stimulation factor subunit 77-like(LOC113351938)	cytochrome P450 CYP749A22-like(LOC113298437)
CLIP-associated protein-like(LOC113333709)	cytochrome P450 CYP82D47-like
CLIP-associated protein-like(LOC113358306)	cytochrome P450 CYP82D47-like
clumping factor A-like(LOC113354556)	cytochrome P450 CYP82D47-like(LOC113312549)
clumping factor B-like(LOC113347888)	cytochrome P450 CYP82D47-like(LOC113352403)
clumping factor B-like(LOC113351978)	cytokinin riboside 5'-monophosphate phosphoribohydrolase LOG3-like(LOC113293028)
CMP-sialic acid transporter 2-like(LOC113299083)	cytokinin riboside 5'-monophosphate phosphoribohydrolase LOG5-like(LOC113292384)
coatomer subunit gamma-2-like(LOC113342155)	cytoplasmic 60S subunit biogenesis factor REI1 homolog 2-like(LOC113358353)
codeine O-demethylase-like(LOC113326610)	cytoplasmic tRNA 2-thiolation protein 2-like(LOC113301935)
coiled-coil domain-containing protein 158-like	cytoskeletal protein Sojo-like(LOC113299022)
coiled-coil domain-containing protein 158-like(LOC113330413)	cytosolic sulfotransferase 12-like(LOC113351062)
collagen alpha-2(IV) chain-like	cytosolic sulfotransferase 5-like(LOC113302512)
collagen alpha-2(IV) chain-like(LOC113329016)	DDB1- and CUL4-associated factor 13-like(LOC113272342)
condensin complex subunit 1-like(LOC113310987)	DDT domain-containing protein DDR4-like(LOC113304584)
condensin-2 complex subunit D3-like(LOC113349678)	DEAD-box ATP-dependent RNA helicase 9, mitochondrial-like
conserved oligomeric Golgi complex subunit 2-like(LOC113302856)	DEAD-box ATP-dependent RNA helicase 9, mitochondrial-like(LOC113323861)
COP1-interacting protein 7-like(LOC113306237)	defensin-like protein 19(LOC113336667)
COP1-interactive protein 1-like(LOC113355276)	dehydration-responsive element-binding protein 1A-like
COP9 signalosome complex subunit 7-like(LOC113297147)	dehydration-responsive element-binding protein 1A-like(LOC113324004)
copper chaperone for superoxide dismutase, chloroplastic/cytosolic-like(LOC113274979)	dentin sialophosphoprotein-like
copper methylamine oxidase-like	dentin sialophosphoprotein-like(LOC113340531)
copper-transporting ATPase HMA4-like	derlin-2.2(LOC113348590)
CRAL-TRIO domain-containing protein YKL091C-like(LOC113344321)	desiccation protectant protein Lea14 homolog(LOC113322307)
CRM-domain containing factor CFM3A, chloroplastic/mitochondrial-like(LOC113349994)	DExH-box ATP-dependent RNA helicase DExH1-like(LOC113322137)
cryptochrome-1-like(LOC113331847)	DExH-box ATP-dependent RNA helicase DExH3-like
CSC1-like protein At1g32090(LOC113297607)	DExH-box ATP-dependent RNA helicase DExH3-like(LOC113322662)
cullin-1-like	D-galacturonate reductase-like
cullin-1-like(LOC113306352)	D-galacturonate reductase-like(LOC113293294)
cullin-1-like(LOC113349644)	D-galacturonate reductase-like(LOC113360647)
cyclic dof factor 2-like(LOC113322830)	D-glycerate 3-kinase, chloroplastic-like(LOC113348325)
cyclic nucleotide-gated ion channel 4-like(LOC113290850)	diacylglycerol kinase 7-like(LOC113301333)
cyclin-D4-2-like(LOC113349673)	diacylglycerol O-acyltransferase 1A-like(LOC113350524)
cyclin-dependent protein kinase inhibitor SMR6-like(LOC113274097)	dihydroorotase, mitochondrial-like(LOC113275118)
cyclin-P3-1-like(LOC113350113)	dihydropyrimidinase
cyclin-SDS-like(LOC113274587)	dihydropyrimidinase(LOC113307880)
cycloartenol-C-24-methyltransferase-like(LOC113313126)	dirigent protein 11-like(LOC113287033)
cysteine synthase, chloroplastic/chromoplastic-like(LOC113318009)	dirigent protein 22-like(LOC113323411)
cysteine-rich receptor-like protein kinase 15	dirigent protein 22-like(LOC113323723)
cysteine-rich repeat secretory protein 11-like(LOC113322865)	dirigent protein 2-like(LOC113281098)
cysteine-rich repeat secretory protein 55-like	dirigent protein 5-like(LOC113343282)
cysteine-rich repeat secretory protein 55-like(LOC113278296)	disease resistance protein RPP13-like(LOC113290304)
cytochrome b561 and DOMON domain-containing protein At3g61750-like(LOC113339797)	D-lactate dehydrogenase [cytochrome], mitochondrial-like(LOC113322947)
cytochrome b-c1 complex subunit Rieske-4, mitochondrial-like(LOC113271520)	DNA (cytosine-5)-methyltransferase 1B-like(LOC113347389)
cytochrome c1-2, heme protein, mitochondrial-like(LOC113302768)	DNA (cytosine-5)-methyltransferase 3B-like(LOC113298713)
cytochrome c-type biogenesis CcmH-like mitochondrial protein(LOC113299269)	DNA annealing helicase and endonuclease ZRANB3-like(LOC113357417)
cytochrome c-type biogenesis CcmH-like mitochondrial protein(LOC113358339)	DNA excision repair protein ERCC-1-like(LOC113301529)
cytochrome P450 703A2-like(LOC113332658)	DNA gyrase subunit A, chloroplastic/mitochondrial-like(LOC113294988)
cytochrome P450 704B1-like(LOC113344306)	DNA ligase 1-like(LOC113320919)
cytochrome P450 714C2-like(LOC113309052)	DNA polymerase kappa(LOC113286997)
cytochrome P450 71A1-like(LOC113323608)	DNA repair protein RAD51 homolog 2-like(LOC113314166)
cytochrome P450 71A1-like(LOC113329429)	DNA repair protein RAD51 homolog A-like(LOC113288294)
cytochrome P450 71A9-like(LOC113323044)	DNA repair protein recA homolog 1, chloroplastic-like
cytochrome P450 71B34-like	DNA repair protein recA homolog 1, chloroplastic-like(LOC113290230)
cytochrome P450 71B34-like(LOC113341339)	DNA repair RAD52-like protein 2, chloroplastic(LOC113271439)
cytochrome P450 71B36-like(LOC113274696)	DNA replication complex GINS protein PSF3-like
cytochrome P450 71B36-like(LOC113278789)	DNA replication complex GINS protein PSF3-like(LOC113309010)
cytochrome P450 71B36-like(LOC113329538)	DNA replication licensing factor MCM6-like
cytochrome P450 71D10-like	DNA replication licensing factor MCM6-like(LOC113310752)
cytochrome P450 71D10-like(LOC113273173)	DNA topoisomerase 1 beta-like(LOC113278810)
cytochrome P450 734A1-like	DNA-(apurinic or apyrimidinic site) lyase-like
cytochrome P450 734A1-like(LOC113340824)	DNA-(apurinic or apyrimidinic site) lyase-like(LOC113358831)
cytochrome P450 76A2-like	DNA-3-methyladenine glycosylase-like(LOC113287388)
cytochrome P450 76A2-like	DNA-directed RNA polymerase III subunit 2-like
cytochrome P450 76A2-like(LOC113323892)	DNA-directed RNA polymerase III subunit 2-like(LOC113273507)
cytochrome P450 76A2-like(LOC113326512)	DNA-directed RNA polymerases II and IV subunit 5A-like(LOC113280353)
cytochrome P450 76A2-like(LOC113339419)	dnaJ homolog subfamily C member 21-like(LOC113355727)
cytochrome P450 77A4-like(LOC113311690)	dnaJ homolog subfamily C member 2-like(LOC113289897)
cytochrome P450 78A7-like(LOC113290532)	dnaJ protein homolog(LOC113321822)
cytochrome P450 81D11-like(LOC113346947)	DNAJ protein JJJ1 homolog(LOC113280967)
cytochrome P450 85A1-like(LOC113275767)	dnaJ protein P58IPK homolog(LOC113310436)
cytochrome P450 86A2-like(LOC113304286)	dof zinc finger protein DOF5.3-like(LOC113293005)
cytochrome P450 86B1-like(LOC113309276)	dormancy-associated protein homolog 4-like(LOC113341720)
cytochrome P450 89A2-like(LOC113317478)	double-stranded RNA-binding protein 6-like(LOC113313972)
cytochrome P450 CYP736A12-like(LOC113283356)	dual specificity protein kinase shkD-like(LOC113305553)
cytochrome P450 CYP736A12-like(LOC113283357)	dual specificity protein phosphatase PHS1-like(LOC113318504)
cytochrome P450 CYP749A22-like(LOC113302895)	DUF724 domain-containing protein 10-like(LOC113272472)
cytochrome P450 CYP82D47-like	D-xylose-proton symporter-like 2
cytochrome P450 CYP82D47-like(LOC113338881)	D-xylose-proton symporter-like 2(LOC113344244)
cytochrome P450 CYP82H23-like(LOC113329730)	dynamin-related protein 1C(LOC113321409)
cytosolic sulfotransferase 12-like(LOC113328866)	dynamin-related protein 1C-like(LOC113282787)
dachshund homolog 1-like(LOC113335449)	dynein light chain 2, cytoplasmic-like
DAR GTPase 3, chloroplastic-like(LOC113356139)	E3 ubiquitin protein ligase RIN2-like(LOC113284311)
DCC family protein At1g52590, chloroplastic(LOC113282761)	E3 ubiquitin-protein ligase AIRP2-like(LOC113307820)
DDB1- and CUL4-associated factor 13-like(LOC113272342)	E3 ubiquitin-protein ligase At1g63170-like(LOC113303623)
DDT domain-containing protein DDR4-like(LOC113304584)	E3 ubiquitin-protein ligase ATL31-like(LOC113330636)
DEAD-box ATP-dependent RNA helicase 17-like(LOC113273315)	E3 ubiquitin-protein ligase DA2L-like(LOC113295483)
DEAD-box ATP-dependent RNA helicase 42-like(LOC113274138)	E3 ubiquitin-protein ligase ORTHRUS 2-like
decapping nuclease DXO homolog, chloroplastic-like(LOC113297298)	E3 ubiquitin-protein ligase ORTHRUS 2-like(LOC113349444)
dehydration-responsive element-binding protein 1A-like	E3 ubiquitin-protein ligase RNF144B-like(LOC113290450)
dehydration-responsive element-binding protein 1A-like(LOC113324004)	E3 ubiquitin-protein ligase SINAT5-like
dehydration-responsive element-binding protein 3-like(LOC113351014)	E3 ubiquitin-protein ligase SIRP1-like(LOC113294934)
dehydrodolichyl diphosphate synthase 2-like(LOC113351232)	E3 ubiquitin-protein ligase Topors-like(LOC113357494)
dehydrodolichyl diphosphate synthase 6-like	E3 ubiquitin-protein ligase UPL2-like
dehydrodolichyl diphosphate synthase 6-like(LOC113346812)	E3 ubiquitin-protein ligase UPL2-like(LOC113284263)
dehydrogenase/reductase SDR family member 7-like(LOC113317665)	E3 ubiquitin-protein ligase UPL5-like
dehydrogenase/reductase SDR family member FEY-like	E3 ubiquitin-protein ligase WAV3-like(LOC113349116)
dehydrogenase/reductase SDR family member FEY-like(LOC113286418)	E3 ubiquitin-protein ligase WAV3-like(LOC113353138)
DENN domain and WD repeat-containing protein SCD1-like	E4 SUMO-protein ligase PIAL2-like(LOC113358389)
dentin sialophosphoprotein-like(LOC113353160)	early light-induced protein, chloroplastic-like(LOC113353530)
derlin-2.2(LOC113348590)	ectonucleotide pyrophosphatase/phosphodiesterase family member 1-like
desiccation-related protein PCC13-62-like	ectonucleotide pyrophosphatase/phosphodiesterase family member 1-like(LOC113347896)
desiccation-related protein PCC13-62-like(LOC113274411)	EEF1A lysine methyltransferase 4-like(LOC113308106)
desumoylating isopeptidase 1-like	EEF1A lysine methyltransferase 4-like(LOC113330688)
desumoylating isopeptidase 1-like(LOC113318825)	EGF domain-specific O-linked N-acetylglucosamine transferase-like(LOC113287998)
DExH-box ATP-dependent RNA helicase DExH12-like(LOC113302878)	eIF-2-alpha kinase GCN2-like
DExH-box ATP-dependent RNA helicase DExH18, mitochondrial-like(LOC113318482)	electron transfer flavoprotein-ubiquinone oxidoreductase, mitochondrial-like
DExH-box ATP-dependent RNA helicase DExH1-like(LOC113322137)	electron transfer flavoprotein-ubiquinone oxidoreductase, mitochondrial-like(LOC113284596)
DExH-box ATP-dependent RNA helicase DExH9-like	elicitor-responsive protein 1-like(LOC113323335)
D-galacturonate reductase-like(LOC113360647)	elongation factor 1-alpha(LOC113303914)
diacylglycerol kinase 1-like(LOC113303554)	elongation factor 1-alpha(LOC113323209)
diacylglycerol kinase 1-like(LOC113340936)	elongation factor 1-gamma 3-like(LOC113283348)
diacylglycerol kinase 4-like(LOC113306351)	elongation factor 2-like(LOC113282574)
dihydroorotate dehydrogenase (quinone), mitochondrial-like	elongation factor G-1, mitochondrial-like
dihydroorotate dehydrogenase (quinone), mitochondrial-like(LOC113306916)	elongation factor G-1, mitochondrial-like(LOC113302448)
dirigent protein 11-like(LOC113287033)	elongation factor P-like(LOC113357862)
dirigent protein 2-like	elongator complex protein 1-like
dirigent protein 2-like	elongator complex protein 1-like(LOC113286990)
dirigent protein 2-like(LOC113280625)	embryonic protein DC-8-like
dirigent protein 2-like(LOC113287032)	embryonic protein DC-8-like
dirigent protein 2-like(LOC113332378)	embryonic protein DC-8-like(LOC113301870)
dirigent protein 5-like	embryonic protein DC-8-like(LOC113347146)
dirigent protein 5-like(LOC113343282)	endo-1,3;1,4-beta-D-glucanase-like(LOC113350158)
disease resistance protein RGA2-like	endochitinase A-like(LOC113361710)
disease resistance protein RGA2-like	endoglucanase 4-like(LOC113359371)
disease resistance protein RGA2-like(LOC113279899)	endoglucanase 6-like(LOC113282352)
disease resistance protein RGA2-like(LOC113312646)	endoribonuclease Dicer homolog 3a-like
disease resistance protein RPP8-like	endoribonuclease Dicer homolog 3a-like(LOC113326747)
disease resistance protein RPP8-like(LOC113315228)	endoribonuclease YBEY, chloroplastic-like
D-lactate dehydrogenase [cytochrome], mitochondrial-like(LOC113322947)	ENHANCER OF AG-4 protein 2-like(LOC113303347)
DNA (cytosine-5)-methyltransferase 1B-like(LOC113347389)	enolase-like(LOC113317116)
DNA (cytosine-5)-methyltransferase 3B-like(LOC113298713)	ent-copalyl diphosphate synthase, chloroplastic-like(LOC113350098)
DNA annealing helicase and endonuclease ZRANB3-like(LOC113357417)	EP1-like glycoprotein 2
DNA damage-binding protein 1-like	EP1-like glycoprotein 2(LOC113345269)
DNA damage-binding protein 1-like(LOC113290118)	EP1-like glycoprotein 4
DNA ligase 1-like(LOC113349434)	EPIDERMAL PATTERNING FACTOR-like protein 2(LOC113328714)
DNA mismatch repair protein MSH1, mitochondrial-like(LOC113357437)	epidermis-specific secreted glycoprotein EP1-like(LOC113273313)
DNA mismatch repair protein MSH2-like(LOC113303031)	epidermis-specific secreted glycoprotein EP1-like(LOC113324887)
DNA polymerase alpha catalytic subunit-like(LOC113286097)	epidermis-specific secreted glycoprotein EP1-like(LOC113336039)
DNA repair protein RAD51 homolog 1-like(LOC113337270)	epoxide hydrolase 4-like
DNA replication complex GINS protein PSF3-like	epoxide hydrolase 4-like(LOC113328408)
DNA replication complex GINS protein PSF3-like(LOC113309010)	equilibrative nucleotide transporter 2-like
DNA replication licensing factor MCM2-like(LOC113281255)	equilibrative nucleotide transporter 2-like(LOC113293389)
DNA topoisomerase 3-alpha-like	equilibrative nucleotide transporter 3-like(LOC113358920)
DNA topoisomerase 3-alpha-like(LOC113357556)	ER lumen protein-retaining receptor(LOC113334837)
DNA-(apurinic or apyrimidinic site) lyase-like	erlin-2-B-like(LOC113280948)
DNA-(apurinic or apyrimidinic site) lyase-like(LOC113358831)	ESCRT-related protein CHMP1A(LOC113303042)
DNA-3-methyladenine glycosylase 1-like(LOC113288056)	ethylene receptor 2-like
DNA-directed RNA polymerase III subunit 1-like(LOC113280979)	ethylene receptor 2-like(LOC113283137)
DNA-directed RNA polymerase III subunit RPC10-like(LOC113304599)	ethylene receptor-like(LOC113288290)
DNA-directed RNA polymerase III subunit RPC3-like(LOC113282926)	ethylene-insensitive protein 2-like
DNA-directed RNA polymerases II and IV subunit 5A-like(LOC113280353)	ethylene-insensitive protein 2-like(LOC113309257)
DNA-directed RNA polymerases II, IV and V subunit 3-like(LOC113292949)	ethylene-responsive transcription factor 12-like(LOC113333971)
DNA-directed RNA polymerases IV and V subunit 2-like(LOC113276596)	ethylene-responsive transcription factor 12-like(LOC113354312)
dnaJ homolog subfamily C member 21-like(LOC113355727)	ethylene-responsive transcription factor ERF021-like(LOC113326034)
dof zinc finger protein DOF3.1-like(LOC113349406)	ethylene-responsive transcription factor ERF061-like(LOC113359153)
dof zinc finger protein DOF5.3-like(LOC113293005)	ethylene-responsive transcription factor ESR1-like(LOC113272092)
dolichyl-diphosphooligosaccharide--protein glycosyltransferase subunit 4A-like(LOC113338993)	eukaryotic initiation factor 4A-1-like(LOC113294856)
dol-P-Man:Man(7)GlcNAc(2)-PP-Dol alpha-1,6-mannosyltransferase-like(LOC113284616)	eukaryotic peptide chain release factor GTP-binding subunit ERF3A-like
double-stranded RNA-binding protein 6-like(LOC113313972)	eukaryotic translation initiation factor 3 subunit A-like
dual-specificity RNA methyltransferase RlmN-like(LOC113283493)	eukaryotic translation initiation factor 3 subunit A-like(LOC113358068)
DUF21 domain-containing protein At2g14520-like(LOC113286680)	eukaryotic translation initiation factor 3 subunit A-like(LOC113360388)
DUF724 domain-containing protein 10-like(LOC113272472)	eukaryotic translation initiation factor 3 subunit D-like(LOC113307001)
DUF724 domain-containing protein 6-like(LOC113336294)	eukaryotic translation initiation factor 3 subunit H-like(LOC113333029)
dynamin-related protein 1E-like(LOC113316834)	eukaryotic translation initiation factor 3 subunit I-like(LOC113343362)
E3 ubiquitin-protein ligase AIRP2-like(LOC113323844)	eukaryotic translation initiation factor 3 subunit J-A-like(LOC113358399)
E3 ubiquitin-protein ligase COP1-like(LOC113303769)	eukaryotic translation initiation factor 4B2-like(LOC113342039)
E3 ubiquitin-protein ligase DA2L-like(LOC113295483)	eukaryotic translation initiation factor 5B-like(LOC113298062)
E3 ubiquitin-protein ligase MARCH2-like(LOC113358692)	eukaryotic translation initiation factor 6-2-like(LOC113357004)
E3 ubiquitin-protein ligase ORTHRUS 2-like	eukaryotic translation initiation factor-like
E3 ubiquitin-protein ligase ORTHRUS 2-like(LOC113349444)	eukaryotic translation initiation factor-like(LOC113339771)
E3 ubiquitin-protein ligase RFI2-like	eukaryotic translation initiation factor-like(LOC113340055)
E3 ubiquitin-protein ligase RFI2-like(LOC113350276)	exocyst complex component EXO70A1-like
E3 ubiquitin-protein ligase RGLG1-like(LOC113345380)	exocyst complex component EXO70A1-like(LOC113343337)
E3 ubiquitin-protein ligase RHF1A-like(LOC113308999)	exocyst complex component EXO70B1-like(LOC113271544)
E3 ubiquitin-protein ligase RNF144B-like(LOC113290450)	exonuclease 1-like(LOC113299914)
E3 ubiquitin-protein ligase RNF181 homolog(LOC113341663)	expansin-A6-like(LOC113298792)
E3 ubiquitin-protein ligase SINAT4-like	expansin-B3-like(LOC113287689)
E3 ubiquitin-protein ligase SINAT4-like(LOC113310890)	expansin-like A2(LOC113330692)
E3 ubiquitin-protein ligase UPL1-like(LOC113288185)	expansin-like A2(LOC113330709)
E3 ubiquitin-protein ligase UPL3-like(LOC113288946)	exportin-T-like
E3 ubiquitin-protein ligase UPL5-like(LOC113350616)	exportin-T-like(LOC113328427)
E3 ubiquitin-protein ligase UPL5-like(LOC113351847)	extensin-2-like
E3 ubiquitin-protein ligase WAV3-like	extensin-2-like(LOC113291415)
E3 ubiquitin-protein ligase WAV3-like(LOC113351525)	extensin-2-like(LOC113343910)
E4 SUMO-protein ligase PIAL2-like(LOC113358389)	extensin-2-like(LOC113345891)
early light-induced protein, chloroplastic-like(LOC113277761)	extensin-like
early light-induced protein, chloroplastic-like(LOC113353530)	extensin-like
early nodulin-93-like(LOC113361081)	extensin-like(LOC113274733)
elicitor-responsive protein 1-like(LOC113326048)	extensin-like(LOC113330071)
ELMO domain-containing protein A-like(LOC113321604)	external alternative NAD(P)H-ubiquinone oxidoreductase B2, mitochondrial-like(LOC113305613)
elongation factor 1-alpha(LOC113310868)	factor of DNA methylation 1-like(LOC113306512)
elongation factor 1-gamma 3-like(LOC113283348)	FAD synthetase 2, chloroplastic-like(LOC113306870)
elongation factor P-like(LOC113357862)	fasciclin-like arabinogalactan protein 4(LOC113313743)
elongation factor Tu, chloroplastic-like(LOC113282325)	fatty acid desaturase 4, chloroplastic-like(LOC113287904)
elongator complex protein 6-like(LOC113321455)	fatty acyl-CoA reductase 2-like(LOC113320381)
embryo-specific protein ATS3B-like(LOC113361119)	fatty acyl-CoA reductase 3-like
endo-1,3;1,4-beta-D-glucanase-like(LOC113278001)	fatty acyl-CoA reductase 3-like(LOC113282893)
endoglucanase 11-like(LOC113303644)	fatty acyl-CoA reductase 3-like(LOC113327514)
endoglucanase 12-like	fatty alcohol:caffeoyl-CoA acyltransferase-like(LOC113288567)
endoglucanase 12-like(LOC113319287)	F-box protein At1g30790-like(LOC113280828)
endoglucanase 1-like	F-box protein At1g60400-like(LOC113306339)
endoglucanase 1-like(LOC113305518)	F-box protein At1g67340-like(LOC113280931)
endoglucanase 4-like(LOC113359371)	F-box protein At2g07140-like(LOC113291764)
endoglucanase 6-like(LOC113339919)	F-box protein At3g07870-like
endoglucanase 9-like(LOC113347387)	F-box protein At3g07870-like
enhancer of mRNA-decapping protein 4-like(LOC113288243)	F-box protein At3g07870-like(LOC113272075)
ent-copalyl diphosphate synthase, chloroplastic-like(LOC113350098)	F-box protein At3g07870-like(LOC113272348)
ent-kaurenoic acid oxidase 1-like(LOC113348949)	F-box protein At3g07870-like(LOC113280186)
EP1-like glycoprotein 2	F-box protein At3g07870-like(LOC113290054)
EP1-like glycoprotein 2(LOC113360869)	F-box protein At3g07870-like(LOC113290119)
EP1-like glycoprotein 4	F-box protein At3g07870-like(LOC113295763)
EPIDERMAL PATTERNING FACTOR-like protein 2(LOC113328714)	F-box protein At3g07870-like(LOC113298602)
epidermis-specific secreted glycoprotein EP1-like(LOC113273313)	F-box protein At3g07870-like(LOC113306139)
epidermis-specific secreted glycoprotein EP1-like(LOC113336039)	F-box protein At3g07870-like(LOC113316383)
epoxide hydrolase A-like(LOC113345494)	F-box protein At3g07870-like(LOC113317421)
epoxide hydrolase A-like(LOC113355208)	F-box protein At3g07870-like(LOC113324028)
ER membrane protein complex subunit 4-like(LOC113355960)	F-box protein At3g07870-like(LOC113339012)
ER membrane protein complex subunit 7 homolog(LOC113355889)	F-box protein At3g07870-like(LOC113350476)
erlin-2-B-like(LOC113280948)	F-box protein At3g07870-like(LOC113360162)
ESCRT-related protein CHMP1A-like(LOC113351291)	F-box protein At3g07870-like(LOC113360485)
ESCRT-related protein CHMP1B-like(LOC113351276)	F-box protein At4g09920-like(LOC113352026)
ETHYLENE INSENSITIVE 3-like 3 protein	F-box protein At4g18380-like(LOC113321939)
ETHYLENE INSENSITIVE 3-like 3 protein(LOC113321961)	F-box protein At4g22390-like(LOC113312106)
ethylene-responsive transcription factor 12-like(LOC113319648)	F-box protein At5g07610-like
ethylene-responsive transcription factor 12-like(LOC113354312)	F-box protein At5g07610-like
ethylene-responsive transcription factor 1B-like(LOC113346982)	F-box protein At5g07610-like
ethylene-responsive transcription factor 3-like(LOC113272970)	F-box protein At5g07610-like
ethylene-responsive transcription factor 4-like(LOC113291519)	F-box protein At5g07610-like(LOC113280205)
ethylene-responsive transcription factor ESR1-like(LOC113272092)	F-box protein At5g07610-like(LOC113291105)
ethylene-responsive transcription factor LEP-like(LOC113271421)	F-box protein At5g07610-like(LOC113291736)
eukaryotic initiation factor 4A-1(LOC113350523)	F-box protein At5g07610-like(LOC113329438)
eukaryotic translation initiation factor 2A-like	F-box protein At5g07610-like(LOC113332347)
eukaryotic translation initiation factor 2A-like(LOC113317161)	F-box protein At5g07610-like(LOC113337350)
eukaryotic translation initiation factor 2D-like(LOC113355515)	F-box protein At5g07610-like(LOC113341414)
eukaryotic translation initiation factor 3 subunit A-like(LOC113358068)	F-box protein At5g07610-like(LOC113343511)
eukaryotic translation initiation factor 3 subunit H-like(LOC113333029)	F-box protein At5g07610-like(LOC113360765)
eukaryotic translation initiation factor 3 subunit K-like(LOC113326056)	F-box protein At5g41720-like(LOC113306257)
eukaryotic translation initiation factor 4E-1-like(LOC113299847)	F-box protein At5g67140-like(LOC113346672)
eukaryotic translation initiation factor 5A(LOC113275875)	F-box protein CPR1-like(LOC113293884)
eukaryotic translation initiation factor NCBP-like(LOC113313162)	F-box protein CPR1-like(LOC113305050)
eukaryotic translation initiation factor-like	F-box protein CPR1-like(LOC113311636)
eukaryotic translation initiation factor-like(LOC113339771)	F-box protein CPR1-like(LOC113339569)
exocyst complex component EXO70A1-like(LOC113335555)	F-box protein CPR1-like(LOC113346390)
exocyst complex component EXO70B1-like(LOC113302880)	F-box protein CPR1-like(LOC113351573)
exocyst complex component EXO70H1-like(LOC113314267)	F-box protein CPR1-like(LOC113351943)
exocyst complex component EXO70H1-like(LOC113323902)	F-box protein PP2-B10-like
exocyst complex component EXO84B-like	F-box protein PP2-B10-like(LOC113284035)
exocyst complex component EXO84B-like(LOC113284219)	F-box protein PP2-B10-like(LOC113316133)
exocyst complex component EXO84B-like(LOC113352922)	F-box protein SKIP19-like(LOC113285248)
expansin-A9-like	F-box protein SKIP28-like(LOC113273834)
expansin-A9-like(LOC113298708)	F-box protein SKIP31-like(LOC113308948)
expansin-like A2(LOC113330709)	F-box/kelch-repeat protein At1g55270-like(LOC113341009)
extensin-2-like(LOC113343910)	F-box/kelch-repeat protein At1g57790-like(LOC113283992)
extensin-like	F-box/kelch-repeat protein At1g57790-like(LOC113301938)
extensin-like	F-box/kelch-repeat protein At1g57790-like(LOC113302388)
extensin-like	F-box/kelch-repeat protein At1g57790-like(LOC113351025)
extensin-like(LOC113278947)	F-box/kelch-repeat protein At1g57790-like(LOC113352666)
extensin-like(LOC113328749)	F-box/kelch-repeat protein At1g57790-like(LOC113354450)
extensin-like(LOC113329569)	F-box/kelch-repeat protein At1g57790-like(LOC113356968)
extensin-like(LOC113330075)	F-box/kelch-repeat protein At1g74510-like(LOC113275982)
extensin-like(LOC113352038)	F-box/kelch-repeat protein At2g43445-like
external alternative NAD(P)H-ubiquinone oxidoreductase B2, mitochondrial-like(LOC113305613)	F-box/kelch-repeat protein At2g43445-like(LOC113338596)
FACT complex subunit SPT16-like	F-box/kelch-repeat protein At3g06240-like(LOC113271982)
FACT complex subunit SPT16-like	F-box/kelch-repeat protein At3g06240-like(LOC113272306)
FACT complex subunit SPT16-like(LOC113293176)	F-box/kelch-repeat protein At3g06240-like(LOC113273122)
FACT complex subunit SPT16-like(LOC113294453)	F-box/kelch-repeat protein At3g06240-like(LOC113290275)
FACT complex subunit SPT16-like(LOC113300174)	F-box/kelch-repeat protein At3g06240-like(LOC113291918)
factor of DNA methylation 4-like(LOC113360850)	F-box/kelch-repeat protein At3g06240-like(LOC113360321)
FAD synthetase 2, chloroplastic-like(LOC113306870)	F-box/kelch-repeat protein At3g06240-like(LOC113361787)
FAM10 family protein At4g22670-like(LOC113275238)	F-box/kelch-repeat protein At3g23880-like(LOC113316644)
fasciclin-like arabinogalactan protein 21(LOC113352905)	F-box/kelch-repeat protein At3g23880-like(LOC113320604)
fatty acyl-CoA reductase 2-like	F-box/kelch-repeat protein At3g23880-like(LOC113332373)
fatty acyl-CoA reductase 2-like(LOC113307884)	F-box/kelch-repeat protein At3g23880-like(LOC113358162)
FBD-associated F-box protein At5g27750-like(LOC113286454)	F-box/kelch-repeat protein At3g23880-like(LOC113360331)
FBD-associated F-box protein At5g44490-like(LOC113306770)	F-box/kelch-repeat protein At4g19930-like(LOC113288454)
F-box only protein 13-like	F-box/kelch-repeat protein SKIP6-like(LOC113282568)
F-box only protein 13-like(LOC113333596)	F-box/LRR-repeat protein At2g40920-like(LOC113306774)
F-box only protein 6-like(LOC113271632)	F-box/LRR-repeat protein At3g26922-like(LOC113331392)
F-box only protein 6-like(LOC113281067)	F-box/LRR-repeat protein At3g58900-like(LOC113286295)
F-box protein At2g07140-like(LOC113291764)	F-box/LRR-repeat protein At4g14103-like(LOC113316670)
F-box protein At2g23160-like(LOC113316277)	ferric reduction oxidase 4-like(LOC113326458)
F-box protein At2g40910-like(LOC113361151)	ferritin-3, chloroplastic-like(LOC113328921)
F-box protein At3g07870-like	fibroin heavy chain-like(LOC113306184)
F-box protein At3g07870-like	filament-like plant protein 4
F-box protein At3g07870-like	filament-like plant protein 4(LOC113349761)
F-box protein At3g07870-like	filament-like plant protein 4(LOC113357646)
F-box protein At3g07870-like	filament-like plant protein 7(LOC113298118)
F-box protein At3g07870-like(LOC113272348)	fimbrin-4-like
F-box protein At3g07870-like(LOC113280186)	fimbrin-4-like(LOC113302914)
F-box protein At3g07870-like(LOC113290119)	fimbrin-4-like(LOC113336838)
F-box protein At3g07870-like(LOC113291083)	FK506-binding protein 5-like(LOC113312501)
F-box protein At3g07870-like(LOC113300409)	flap endonuclease 1-like(LOC113347082)
F-box protein At3g07870-like(LOC113300432)	flavin-containing monooxygenase FMO GS-OX-like 9(LOC113273976)
F-box protein At3g07870-like(LOC113304169)	flavonol synthase/flavanone 3-hydroxylase-like(LOC113346311)
F-box protein At3g07870-like(LOC113306139)	floral homeotic protein PMADS 1-like(LOC113349788)
F-box protein At3g07870-like(LOC113308339)	flotillin-like protein 4(LOC113306114)
F-box protein At3g07870-like(LOC113313754)	flowering time control protein FCA-like(LOC113326627)
F-box protein At3g07870-like(LOC113313960)	flowering-promoting factor 1-like protein 3(LOC113361679)
F-box protein At3g07870-like(LOC113315450)	formin-1-like(LOC113310044)
F-box protein At3g07870-like(LOC113315913)	formin-like protein 14
F-box protein At3g07870-like(LOC113316383)	formin-like protein 14(LOC113286445)
F-box protein At3g07870-like(LOC113316488)	fructokinase-1-like(LOC113349974)
F-box protein At3g07870-like(LOC113316625)	galactan beta-1,4-galactosyltransferase GALS3-like(LOC113308816)
F-box protein At3g07870-like(LOC113335226)	gamma-glutamyl hydrolase 1-like(LOC113352792)
F-box protein At3g07870-like(LOC113337964)	gamma-tubulin complex component 2-like(LOC113350214)
F-box protein At3g07870-like(LOC113350476)	GATA transcription factor 12-like(LOC113349180)
F-box protein At3g07870-like(LOC113351507)	GATA transcription factor 15-like(LOC113361935)
F-box protein At3g07870-like(LOC113354461)	GATA transcription factor 24-like(LOC113299429)
F-box protein At3g07870-like(LOC113360334)	GBF-interacting protein 1-like(LOC113301783)
F-box protein At3g07870-like(LOC113360485)	GDP-fucose transporter 1-like(LOC113309555)
F-box protein At3g08750-like(LOC113341199)	GDSL esterase/lipase At1g09390-like(LOC113346978)
F-box protein At4g19940-like(LOC113338021)	GDSL esterase/lipase At2g04570-like(LOC113274448)
F-box protein At5g07610-like	GDSL esterase/lipase At2g40250-like(LOC113279894)
F-box protein At5g07610-like	GDSL esterase/lipase At4g16230-like(LOC113335907)
F-box protein At5g07610-like	GDSL esterase/lipase At5g55050-like(LOC113304690)
F-box protein At5g07610-like(LOC113277232)	geraniol 8-hydroxylase-like(LOC113291683)
F-box protein At5g07610-like(LOC113278201)	geraniol 8-hydroxylase-like(LOC113305259)
F-box protein At5g07610-like(LOC113280202)	geranylgeranyl diphosphate reductase, chloroplastic-like(LOC113280589)
F-box protein At5g07610-like(LOC113291105)	germin-like protein subfamily 1 member 14(LOC113341788)
F-box protein At5g07610-like(LOC113303956)	germin-like protein subfamily T member 2
F-box protein At5g07610-like(LOC113359032)	germin-like protein subfamily T member 2
F-box protein At5g07610-like(LOC113360761)	germin-like protein subfamily T member 2(LOC113278193)
F-box protein At5g07610-like(LOC113360763)	germin-like protein subfamily T member 2(LOC113325424)
F-box protein At5g41720-like(LOC113306257)	germin-like protein subfamily T member 2(LOC113337072)
F-box protein At5g49610-like	germin-like protein subfamily T member 2(LOC113337076)
F-box protein At5g49610-like(LOC113323946)	gibberellin 2-beta-dioxygenase-like(LOC113313641)
F-box protein At5g49610-like(LOC113336239)	gibberellin receptor GID1C-like
F-box protein At5g49610-like(LOC113359028)	gibberellin receptor GID1C-like(LOC113336893)
F-box protein CPR1-like(LOC113271894)	gibberellin-regulated protein 5-like(LOC113303669)
F-box protein CPR1-like(LOC113274374)	gibberellin-regulated protein 5-like(LOC113331481)
F-box protein CPR1-like(LOC113274759)	gibberellin-regulated protein 6-like(LOC113318827)
F-box protein CPR1-like(LOC113301577)	glucan endo-1,3-beta-glucosidase 14-like(LOC113288044)
F-box protein CPR1-like(LOC113311636)	glucan endo-1,3-beta-glucosidase 14-like(LOC113348989)
F-box protein CPR1-like(LOC113316751)	glucan endo-1,3-beta-glucosidase 9-like(LOC113338863)
F-box protein CPR1-like(LOC113325130)	glucan endo-1,3-beta-glucosidase-like(LOC113304809)
F-box protein CPR1-like(LOC113339569)	glutamate decarboxylase-like
F-box protein CPR1-like(LOC113344208)	glutamate decarboxylase-like(LOC113277470)
F-box protein CPR1-like(LOC113346390)	glutamate decarboxylase-like(LOC113336305)
F-box protein FBW2-like(LOC113301958)	glutamate--tRNA ligase, cytoplasmic-like(LOC113347096)
F-box protein GID2-like(LOC113352930)	glutamic acid-rich protein-like
F-box protein PP2-B10-like	glutamic acid-rich protein-like
F-box protein PP2-B10-like(LOC113360230)	glutamic acid-rich protein-like(LOC113272611)
F-box protein SKIP28-like(LOC113273834)	glutamic acid-rich protein-like(LOC113272730)
F-box protein SKIP31-like(LOC113308948)	glutamic acid-rich protein-like(LOC113291725)
F-box/kelch-repeat protein At1g15670-like(LOC113306258)	glutamic acid-rich protein-like(LOC113291922)
F-box/kelch-repeat protein At1g23390-like	glutamic acid-rich protein-like(LOC113305923)
F-box/kelch-repeat protein At1g23390-like(LOC113272200)	glutamic acid-rich protein-like(LOC113305985)
F-box/kelch-repeat protein At1g55270-like	glutamic acid-rich protein-like(LOC113316224)
F-box/kelch-repeat protein At1g55270-like(LOC113341009)	glutamic acid-rich protein-like(LOC113324654)
F-box/kelch-repeat protein At1g55270-like(LOC113355731)	glutamic acid-rich protein-like(LOC113331018)
F-box/kelch-repeat protein At1g57790-like	glutamic acid-rich protein-like(LOC113333620)
F-box/kelch-repeat protein At1g57790-like	glutamic acid-rich protein-like(LOC113341862)
F-box/kelch-repeat protein At1g57790-like(LOC113272585)	glutamic acid-rich protein-like(LOC113347009)
F-box/kelch-repeat protein At1g57790-like(LOC113301938)	glutamic acid-rich protein-like(LOC113351922)
F-box/kelch-repeat protein At1g57790-like(LOC113330019)	glutamine synthetase cytosolic isozyme 1-like(LOC113336696)
F-box/kelch-repeat protein At1g57790-like(LOC113349327)	glutamine synthetase nodule isozyme-like(LOC113310554)
F-box/kelch-repeat protein At1g57790-like(LOC113351088)	glutamyl-tRNA reductase-binding protein, chloroplastic-like(LOC113297801)
F-box/kelch-repeat protein At3g06240-like	glutaredoxin-C4-like(LOC113320106)
F-box/kelch-repeat protein At3g06240-like	glutaredoxin-C6-like(LOC113354186)
F-box/kelch-repeat protein At3g06240-like	glutaredoxin-C9-like(LOC113285658)
F-box/kelch-repeat protein At3g06240-like	glutathione S-transferase F13-like(LOC113345327)
F-box/kelch-repeat protein At3g06240-like(LOC113271848)	glutathione S-transferase F13-like(LOC113349170)
F-box/kelch-repeat protein At3g06240-like(LOC113272046)	glutathione S-transferase L3-like(LOC113322541)
F-box/kelch-repeat protein At3g06240-like(LOC113273325)	glutathione S-transferase T1-like(LOC113304509)
F-box/kelch-repeat protein At3g06240-like(LOC113273490)	glutathione S-transferase TCHQD-like(LOC113346430)
F-box/kelch-repeat protein At3g06240-like(LOC113274760)	glutathione S-transferase U17-like(LOC113331494)
F-box/kelch-repeat protein At3g06240-like(LOC113278372)	glutathione S-transferase-like(LOC113279072)
F-box/kelch-repeat protein At3g06240-like(LOC113280208)	glutathionyl-hydroquinone reductase YqjG-like(LOC113280142)
F-box/kelch-repeat protein At3g06240-like(LOC113290275)	glyceraldehyde-3-phosphate dehydrogenase A, chloroplastic(LOC113271433)
F-box/kelch-repeat protein At3g06240-like(LOC113304161)	glycerol-3-phosphate dehydrogenase [NAD(+)] 2, chloroplastic-like(LOC113357883)
F-box/kelch-repeat protein At3g06240-like(LOC113309738)	glycerophosphodiester phosphodiesterase GDPDL4-like
F-box/kelch-repeat protein At3g06240-like(LOC113316621)	glycerophosphodiester phosphodiesterase GDPDL4-like(LOC113336850)
F-box/kelch-repeat protein At3g06240-like(LOC113329654)	glycerophosphodiester phosphodiesterase GDPDL7-like
F-box/kelch-repeat protein At3g06240-like(LOC113349047)	glycine cleavage system H protein, mitochondrial-like(LOC113322311)
F-box/kelch-repeat protein At3g06240-like(LOC113360321)	glycine-rich cell wall structural protein 1.8-like(LOC113343372)
F-box/kelch-repeat protein At3g06240-like(LOC113360786)	glycine-rich protein 5-like(LOC113277186)
F-box/kelch-repeat protein At3g16580-like(LOC113271885)	glycine-rich RNA-binding protein GRP2A-like(LOC113311708)
F-box/kelch-repeat protein At3g23880-like	glycolipid transfer protein 1-like(LOC113296885)
F-box/kelch-repeat protein At3g23880-like(LOC113272040)	glycolipid transfer protein 3-like(LOC113350601)
F-box/kelch-repeat protein At3g23880-like(LOC113274876)	glycosyl hydrolase 5 family protein-like(LOC113350337)
F-box/kelch-repeat protein At3g23880-like(LOC113275287)	glycosyl hydrolase 5 family protein-like(LOC113350340)
F-box/kelch-repeat protein At3g23880-like(LOC113306490)	glycosyltransferase family protein 64 protein C5-like(LOC113309971)
F-box/kelch-repeat protein At3g23880-like(LOC113311275)	glyoxylate/hydroxypyruvate reductase HPR3-like(LOC113301760)
F-box/kelch-repeat protein At3g23880-like(LOC113322589)	golgin subfamily A member 6-like protein 22(LOC113279450)
F-box/kelch-repeat protein At4g19930-like(LOC113346268)	GPI mannosyltransferase 2-like
F-box/kelch-repeat protein SKIP11-like(LOC113318275)	GPI mannosyltransferase 2-like(LOC113297617)
F-box/LRR-repeat protein 13-like(LOC113275364)	GPN-loop GTPase QQT1-like(LOC113308182)
F-box/LRR-repeat protein At1g06630-like(LOC113336988)	growth-regulating factor 3-like(LOC113320944)
F-box/LRR-repeat protein At3g58900-like(LOC113301263)	grpE protein homolog 1, mitochondrial-like(LOC113336742)
F-box/LRR-repeat protein At4g14096-like(LOC113316614)	guanine nucleotide-binding protein subunit beta-like
F-box/LRR-repeat protein At4g14103-like(LOC113316546)	guanine nucleotide-binding protein subunit beta-like protein(LOC113305350)
F-box/LRR-repeat protein At4g14103-like(LOC113322967)	guanine nucleotide-binding protein subunit beta-like(LOC113294288)
F-box/LRR-repeat/kelch-repeat protein At2g27520-like(LOC113279740)	guanosine deaminase-like(LOC113329177)
ferredoxin, root R-B1-like	H/ACA ribonucleoprotein complex subunit 3-like protein(LOC113347648)
ferredoxin, root R-B1-like(LOC113313602)	heat shock 70 kDa protein 16-like(LOC113287942)
ferredoxin-dependent glutamate synthase, chloroplastic	heat shock 70 kDa protein II-like
ferredoxin-dependent glutamate synthase, chloroplastic(LOC113320934)	heat shock cognate 70 kDa protein-like
ferredoxin-like(LOC113356115)	heat shock protein 90-5, chloroplastic-like(LOC113275729)
ferruginol synthase-like	heat shock protein 90-6, mitochondrial-like(LOC113348476)
ferruginol synthase-like(LOC113275206)	heat stress transcription factor B-2a-like(LOC113354574)
ferruginol synthase-like(LOC113303869)	heavy metal-associated isoprenylated plant protein 39-like(LOC113273469)
fimbrin-4-like	heavy metal-associated isoprenylated plant protein 39-like(LOC113359050)
fimbrin-4-like(LOC113302914)	heavy metal-associated isoprenylated plant protein 4-like(LOC113273699)
fimbrin-4-like(LOC113336838)	helicase protein MOM1-like
FK506-binding protein 5-like(LOC113312501)	helicase protein MOM1-like(LOC113320377)
flavin-containing monooxygenase FMO GS-OX-like 4	helicase-like transcription factor CHR28
flavin-containing monooxygenase FMO GS-OX-like 4(LOC113338644)	helicase-like transcription factor CHR28(LOC113317727)
flavonoid 3',5'-hydroxylase 1-like	heme oxygenase 1, chloroplastic-like(LOC113324175)
flavonoid 3',5'-hydroxylase 1-like(LOC113272393)	heparan-alpha-glucosaminide N-acetyltransferase-like(LOC113271452)
flavonol synthase/flavanone 3-hydroxylase-like	heparan-alpha-glucosaminide N-acetyltransferase-like(LOC113303876)
flavonol synthase/flavanone 3-hydroxylase-like(LOC113346311)	heparanase-like protein 3(LOC113349882)
floral homeotic protein APETALA 2-like(LOC113307609)	heterogeneous nuclear ribonucleoprotein A1-like 2(LOC113297858)
flotillin-like protein 4(LOC113306114)	heterogeneous nuclear ribonucleoprotein D0-like(LOC113284523)
flowering time control protein FCA-like(LOC113326627)	hexokinase-1-like
folylpolyglutamate synthase-like(LOC113310246)	hexokinase-1-like(LOC113300536)
folylpolyglutamate synthase-like(LOC113322666)	hexose carrier protein HEX6-like(LOC113320621)
formin-1-like(LOC113310044)	HIPL1 protein-like(LOC113315414)
formin-like protein 1(LOC113284543)	high affinity nitrate transporter 2.4-like
formin-like protein 20(LOC113326432)	high affinity nitrate transporter 2.4-like(LOC113276247)
formin-like protein 7	high affinity nitrate transporter 2.4-like(LOC113293036)
formin-like protein 7(LOC113358779)	high mobility group B protein 14-like(LOC113331646)
FRIGIDA-like protein 3(LOC113300234)	high mobility group protein B1-like(LOC113326876)
FRIGIDA-like protein 4a(LOC113350085)	high-affinity nitrate transporter 2.1-like(LOC113350603)
fructokinase-2-like(LOC113330177)	histidine kinase 1-like
G2/mitotic-specific cyclin-2-like(LOC113291792)	histone acetyltransferase KAT6A-like(LOC113331838)
galactokinase-like(LOC113326912)	histone deacetylase 14-like(LOC113358355)
gamma-glutamyl hydrolase 1-like(LOC113352792)	histone deacetylase 18-like(LOC113298835)
GATA transcription factor 24-like(LOC113349699)	histone deacetylase 6-like(LOC113287519)
GDP-fucose transporter 1-like(LOC113309555)	histone deacetylase HDT2-like(LOC113305540)
GDSL esterase/lipase 7-like(LOC113278390)	histone H2A variant 1-like(LOC113347196)
GDSL esterase/lipase 7-like(LOC113306653)	histone H2A.1-like(LOC113280559)
GDSL esterase/lipase At1g74460-like(LOC113334221)	histone H2A.1-like(LOC113303635)
GDSL esterase/lipase At2g04570-like	histone H2A.1-like(LOC113347314)
GDSL esterase/lipase At2g04570-like	histone H2A.1-like(LOC113355362)
GDSL esterase/lipase At2g04570-like	histone H2A.1-like(LOC113356375)
GDSL esterase/lipase At2g04570-like(LOC113336012)	histone H2A.Z-specific chaperone CHZ1-like(LOC113352123)
GDSL esterase/lipase At2g04570-like(LOC113345170)	histone H2AX-like(LOC113357277)
GDSL esterase/lipase At2g04570-like(LOC113354004)	histone H3.2(LOC113271655)
GDSL esterase/lipase At4g10955-like(LOC113330166)	histone H3.2(LOC113343314)
GDSL esterase/lipase At4g16230-like	histone H3.2(LOC113357957)
GDSL esterase/lipase At4g16230-like(LOC113272573)	histone H3.2-like(LOC113360319)
GDSL esterase/lipase At4g16230-like(LOC113354513)	histone H3.3-like(LOC113337764)
GDSL esterase/lipase At4g16230-like(LOC113362171)	histone H3.v1-like
GDSL esterase/lipase At4g26790-like	histone H3.v1-like(LOC113272853)
GDSL esterase/lipase At4g26790-like(LOC113353747)	histone H3.v1-like(LOC113326666)
GDSL esterase/lipase At4g28780-like	histone-lysine N-methyltransferase ASHH2-like(LOC113356268)
GDSL esterase/lipase At4g28780-like(LOC113329147)	histone-lysine N-methyltransferase ATX4-like
GDSL esterase/lipase At5g03610-like(LOC113310765)	histone-lysine N-methyltransferase ATX4-like(LOC113321819)
GDSL esterase/lipase At5g14450-like	histone-lysine N-methyltransferase CLF-like
GDSL esterase/lipase At5g14450-like(LOC113273505)	HMG1/2-like protein(LOC113298758)
GDSL esterase/lipase At5g45920-like(LOC113287503)	homeobox protein LUMINIDEPENDENS-like(LOC113350233)
geraniol 8-hydroxylase-like	homeobox-leucine zipper protein HOX32-like
geraniol 8-hydroxylase-like(LOC113273621)	homeobox-leucine zipper protein HOX32-like(LOC113279181)
geraniol 8-hydroxylase-like(LOC113305259)	homeobox-leucine zipper protein ROC3-like
geranylgeranyl transferase type-2 subunit alpha 1-like(LOC113356348)	homeobox-leucine zipper protein ROC3-like(LOC113297426)
geranylgeranyl transferase type-2 subunit beta 1-like(LOC113284105)	hsp70 nucleotide exchange factor FES1(LOC113271440)
germin-like protein subfamily 1 member 13(LOC113353252)	huntingtin-interacting protein K-like(LOC113346899)
germin-like protein subfamily 2 member 1(LOC113333028)	HVA22-like protein f(LOC113285632)
germin-like protein subfamily T member 1	HVA22-like protein i(LOC113360487)
germin-like protein subfamily T member 1(LOC113352647)	hydroquinone glucosyltransferase-like(LOC113335516)
germin-like protein subfamily T member 2	hydroquinone glucosyltransferase-like(LOC113339481)
germin-like protein subfamily T member 2	hydroxymethylglutaryl-CoA lyase, mitochondrial-like(LOC113308420)
germin-like protein subfamily T member 2	hydroxyproline O-galactosyltransferase HPGT3-like
germin-like protein subfamily T member 2	hydroxyproline O-galactosyltransferase HPGT3-like(LOC113348961)
germin-like protein subfamily T member 2	IAA-amino acid hydrolase ILR1-like 3(LOC113322120)
germin-like protein subfamily T member 2	IAA-amino acid hydrolase ILR1-like 4(LOC113347902)
germin-like protein subfamily T member 2(LOC113282558)	INO80 complex subunit D-like(LOC113316205)
germin-like protein subfamily T member 2(LOC113327872)	icosanoyl-CoA 5-desaturase-like(LOC113338928)
germin-like protein subfamily T member 2(LOC113327885)	importin-4-like(LOC113346416)
germin-like protein subfamily T member 2(LOC113337074)	indole-3-acetic acid-amido synthetase GH3.6-like(LOC113318667)
germin-like protein subfamily T member 2(LOC113337075)	influenza virus NS1A-binding protein homolog B-like(LOC113290824)
germin-like protein subfamily T member 2(LOC113337078)	inorganic phosphate transporter 2-1, chloroplastic-like(LOC113276179)
germin-like protein subfamily T member 2(LOC113349543)	inorganic pyrophosphatase TTM2-like(LOC113275695)
germin-like protein subfamily T member 2(LOC113354175)	inositol transporter 1-like
gibberellin-regulated protein 12-like(LOC113292873)	inositol transporter 1-like(LOC113316419)
glu S.griseus protease inhibitor-like(LOC113317780)	inositol-tetrakisphosphate 1-kinase 1-like(LOC113299910)
glucan endo-1,3-beta-glucosidase 8-like	isoflavone 2'-hydroxylase-like(LOC113352859)
glucan endo-1,3-beta-glucosidase 8-like(LOC113357231)	isoflavone 3'-hydroxylase-like
glucomannan 4-beta-mannosyltransferase 9-like(LOC113308060)	isoflavone 3'-hydroxylase-like(LOC113356924)
glucose-6-phosphate isomerase, cytosolic 2B-like(LOC113301748)	J domain-containing protein spf31-like(LOC113321310)
glucose-6-phosphate isomerase, cytosolic 2B-like(LOC113346948)	kelch domain-containing protein 3-like(LOC113271775)
glutamate decarboxylase-like	KH domain-containing protein At4g18375-like(LOC113295398)
glutamate decarboxylase-like(LOC113277470)	kinesin-like protein KIN-13A
glutamate formimidoyltransferase-like(LOC113305829)	kinesin-like protein KIN-14B(LOC113352929)
glutamate receptor 2.2-like(LOC113293924)	kinesin-like protein KIN-14F(LOC113288229)
glutamate receptor 2.7-like(LOC113355313)	kinesin-like protein KIN-14F(LOC113358191)
glutamate receptor 3.3-like(LOC113298922)	kinesin-like protein KIN-14I
glutamic acid-rich protein-like(LOC113273128)	kinesin-like protein KIN-14I(LOC113357416)
glutamic acid-rich protein-like(LOC113302122)	kinesin-like protein KIN-7N(LOC113286467)
glutamic acid-rich protein-like(LOC113312667)	kinesin-like protein KIN-8A(LOC113303015)
glutamic acid-rich protein-like(LOC113332900)	kinesin-like protein NACK1
glutamic acid-rich protein-like(LOC113333620)	kinetochore protein SPC25 homolog(LOC113276209)
glutamic acid-rich protein-like(LOC113337026)	kinetochore-associated protein KNL-2 homolog(LOC113287328)
glutamic acid-rich protein-like(LOC113341862)	L10-interacting MYB domain-containing protein-like(LOC113330359)
glutamic acid-rich protein-like(LOC113359392)	laccase-7-like
glutamine synthetase cytosolic isozyme 1-like(LOC113336696)	laccase-7-like
glutamine synthetase cytosolic isozyme-like(LOC113299550)	laccase-7-like(LOC113285358)
glutamine synthetase nodule isozyme-like(LOC113310554)	laccase-7-like(LOC113320625)
glutaredoxin-C6-like(LOC113316901)	lactoylglutathione lyase GLX1-like(LOC113287966)
glutathione S-transferase F13-like	lanC-like protein GCR2
glutathione S-transferase F13-like(LOC113271772)	lanC-like protein GCR2(LOC113343254)
glutathione S-transferase F13-like(LOC113328345)	L-arabinokinase-like
glutathione S-transferase F13-like(LOC113334359)	L-ascorbate oxidase homolog(LOC113289371)
glutathione S-transferase F13-like(LOC113345567)	late embryogenesis abundant protein 2-like(LOC113291697)
glutathione S-transferase F8, chloroplastic-like(LOC113291620)	late embryogenesis abundant protein D-34-like(LOC113354333)
glutathione S-transferase L3-like(LOC113311142)	leucine aminopeptidase 1-like(LOC113299153)
glutathione S-transferase T1-like(LOC113304506)	leucine-rich repeat protein 1-like(LOC113310909)
glutathione S-transferase T3-like(LOC113325035)	leucine-rich repeat receptor protein kinase EMS1-like
glutathione transferase GST 23-like(LOC113311347)	leucoanthocyanidin dioxygenase-like(LOC113362818)
glutathionyl-hydroquinone reductase YqjG-like(LOC113280150)	L-gulonolactone oxidase 3-like
glyceraldehyde-3-phosphate dehydrogenase GAPC1, cytosolic-like(LOC113276531)	L-gulonolactone oxidase 3-like(LOC113348225)
glycerol-3-phosphate dehydrogenase [NAD(+)]-like(LOC113341829)	LIM domain-containing protein WLIM2b-like(LOC113302361)
glycerophosphodiester phosphodiesterase GDPDL4-like	lipase-like(LOC113349617)
glycerophosphodiester phosphodiesterase GDPDL4-like(LOC113336850)	lipoxygenase 6, chloroplastic-like
glycine cleavage system H protein, mitochondrial-like(LOC113345808)	lipoxygenase 6, chloroplastic-like(LOC113281479)
glycine dehydrogenase (decarboxylating), mitochondrial-like(LOC113347879)	lisH domain-containing protein C1711.05-like(LOC113332895)
glycine-rich cell wall structural protein 1.0-like	LOB domain-containing protein 15-like(LOC113313349)
glycine-rich cell wall structural protein 1.0-like(LOC113277598)	LOB domain-containing protein 1-like
glycine-rich cell wall structural protein 1.8-like	LOB domain-containing protein 1-like(LOC113324653)
glycine-rich cell wall structural protein 1.8-like	LOB domain-containing protein 4-like(LOC113274049)
glycine-rich cell wall structural protein 1.8-like	long chain acyl-CoA synthetase 8-like(LOC113281552)
glycine-rich cell wall structural protein 1.8-like	long chain base biosynthesis protein 2a-like
glycine-rich cell wall structural protein 1.8-like(LOC113275103)	long chain base biosynthesis protein 2a-like(LOC113324864)
glycine-rich cell wall structural protein 1.8-like(LOC113304730)	long-chain-alcohol O-fatty-acyltransferase-like(LOC113296025)
glycine-rich cell wall structural protein 1.8-like(LOC113326724)	long-chain-alcohol oxidase FAO4A-like
glycine-rich cell wall structural protein 1.8-like(LOC113343372)	long-chain-alcohol oxidase FAO4A-like(LOC113305742)
glycine-rich cell wall structural protein 1-like	low-temperature-induced 65 kDa protein-like
glycine-rich cell wall structural protein 1-like	low-temperature-induced 65 kDa protein-like(LOC113304788)
glycine-rich cell wall structural protein 1-like(LOC113280156)	LRR receptor-like serine/threonine-protein kinase EFR
glycine-rich cell wall structural protein 1-like(LOC113280241)	LRR receptor-like serine/threonine-protein kinase EFR(LOC113312983)
glycine-rich cell wall structural protein 1-like(LOC113290922)	LRR receptor-like serine/threonine-protein kinase GSO1
glycine-rich cell wall structural protein 1-like(LOC113336060)	LRR receptor-like serine/threonine-protein kinase GSO1(LOC113331428)
glycine-rich cell wall structural protein 2-like	L-type lectin-domain containing receptor kinase IX.1-like
glycine-rich cell wall structural protein 2-like(LOC113312122)	L-type lectin-domain containing receptor kinase S.4-like
glycine-rich cell wall structural protein 2-like(LOC113327737)	L-type lectin-domain containing receptor kinase VIII.1-like
glycine-rich cell wall structural protein-like	lysine-specific demethylase JMJ25-like(LOC113288027)
glycine-rich cell wall structural protein-like	lysine-specific demethylase JMJ25-like(LOC113311851)
glycine-rich cell wall structural protein-like(LOC113329247)	lysine-specific demethylase lid-like(LOC113336934)
glycine-rich cell wall structural protein-like(LOC113334839)	lysine-specific demethylase REF6-like(LOC113299395)
glycine-rich domain-containing protein 1-like(LOC113345371)	lysophospholipid acyltransferase LPEAT2-like(LOC113275031)
glycine-rich RNA-binding protein GRP2A-like(LOC113311708)	lysosomal Pro-X carboxypeptidase-like(LOC113295369)
glycogen synthase-like(LOC113301679)	lysosomal Pro-X carboxypeptidase-like(LOC113308084)
glycosyl hydrolase 5 family protein-like	MACPF domain-containing protein CAD1-like(LOC113287461)
glycosyltransferase family 92 protein RCOM_0530710-like(LOC113298662)	MADS-box protein EJ2-like(LOC113275766)
glycosyltransferase family protein 64 protein C5-like	MADS-box transcription factor 51-like(LOC113321697)
glycosyltransferase family protein 64 protein C5-like	major latex protein 146-like(LOC113300347)
glycosyltransferase family protein 64 protein C5-like(LOC113309971)	major latex protein 149-like(LOC113340172)
glycosyltransferase family protein 64 protein C5-like(LOC113323771)	major latex protein 149-like(LOC113355427)
Golgi apparatus membrane protein-like protein ECHIDNA(LOC113327004)	major latex protein 15-like
golgin candidate 6-like	major latex protein 15-like(LOC113322257)
golgin subfamily A member 6-like protein 22(LOC113279450)	major latex protein 15-like(LOC113325420)
golgin subfamily A member 6-like protein 7	major latex protein 22-like
golgin subfamily A member 6-like protein 7(LOC113361141)	major latex protein 22-like(LOC113361057)
GPI-anchored wall transfer protein 1-like(LOC113290198)	mannan endo-1,4-beta-mannosidase 5-like(LOC113313009)
GRF1-interacting factor 2-like(LOC113340473)	mannan endo-1,4-beta-mannosidase 6-like(LOC113336769)
growth-regulating factor 5-like(LOC113345863)	mannan endo-1,4-beta-mannosidase 6-like(LOC113348503)
GTPase Der-like(LOC113310677)	mannan endo-1,4-beta-mannosidase 7-like(LOC113288672)
GTP-binding nuclear protein Ran-2-like(LOC113301951)	MATH domain and coiled-coil domain-containing protein At3g58270-like(LOC113306200)
GTP-binding protein OBGC, chloroplastic-like(LOC113355396)	mavicyanin-like(LOC113276266)
GTP-binding protein SAR1A(LOC113358158)	mavicyanin-like(LOC113306176)
G-type lectin S-receptor-like serine/threonine-protein kinase At1g11330	mechanosensitive ion channel protein 10-like(LOC113301373)
G-type lectin S-receptor-like serine/threonine-protein kinase At4g27290	mediator of RNA polymerase II transcription subunit 15a-like(LOC113350501)
G-type lectin S-receptor-like serine/threonine-protein kinase LECRK3	mediator of RNA polymerase II transcription subunit 21-like(LOC113320705)
G-type lectin S-receptor-like serine/threonine-protein kinase LECRK4(LOC113329077)	mediator of RNA polymerase II transcription subunit 28-like(LOC113308847)
H/ACA ribonucleoprotein complex subunit 3-like protein(LOC113335659)	mediator of RNA polymerase II transcription subunit 4-like(LOC113318862)
haloacid dehalogenase-like hydrolase domain-containing protein Sgpp(LOC113297349)	meiosis-specific protein ASY1-like(LOC113300366)
heat shock 70 kDa protein 18-like	meiosis-specific protein ASY1-like(LOC113304485)
heat shock 70 kDa protein 18-like	meiosis-specific protein ASY1-like(LOC113360649)
heat shock 70 kDa protein II-like	membrane-anchored ubiquitin-fold protein 2-like(LOC113281773)
heat shock cognate 70 kDa protein 2-like	membrane-anchored ubiquitin-fold protein 3-like(LOC113271605)
heat shock cognate 70 kDa protein-like	membrane-bound transcription factor site-2 protease homolog(LOC113289849)
heat shock protein 83-like(LOC113304666)	metal tolerance protein 10-like(LOC113295316)
heat stress transcription factor B-2a-like(LOC113354574)	metal tolerance protein 4-like(LOC113309466)
heavy metal-associated isoprenylated plant protein 39-like(LOC113273469)	metal transporter Nramp6-like(LOC113281638)
heavy metal-associated isoprenylated plant protein 39-like(LOC113274943)	metalloendoproteinase 1-MMP-like
heavy metal-associated isoprenylated plant protein 9-like(LOC113301655)	metalloendoproteinase 1-MMP-like
helicase protein MOM1-like	metalloendoproteinase 1-MMP-like(LOC113290201)
helicase protein MOM1-like(LOC113310767)	metalloendoproteinase 1-MMP-like(LOC113306212)
helicase protein MOM1-like(LOC113320377)	metalloendoproteinase 1-MMP-like(LOC113342852)
helicase sen1-like(LOC113352655)	metalloendoproteinase 2-MMP-like
heme oxygenase 1, chloroplastic-like	metalloendoproteinase 2-MMP-like(LOC113286793)
heme oxygenase 1, chloroplastic-like(LOC113279032)	methylmalonate-semialdehyde dehydrogenase [acylating], mitochondrial-like(LOC113350949)
heparan-alpha-glucosaminide N-acetyltransferase-like	methylsterol monooxygenase 1-1-like(LOC113275150)
heparan-alpha-glucosaminide N-acetyltransferase-like(LOC113271452)	methylsterol monooxygenase 2-2-like(LOC113298854)
hexose carrier protein HEX6-like(LOC113330193)	methyltransferase-like protein 13(LOC113340668)
high mobility group B protein 15-like	methyltransferase-like protein 6(LOC113279833)
high mobility group B protein 15-like(LOC113277919)	microspherule protein 1-like(LOC113353867)
high mobility group protein B1-like(LOC113326876)	midasin-like(LOC113340135)
high-affinity nitrate transporter 2.1-like	mini zinc finger protein 1-like(LOC113323691)
high-affinity nitrate transporter 2.1-like	mitochondrial acidic protein MAM33-like(LOC113302113)
high-affinity nitrate transporter 2.1-like(LOC113323314)	mitochondrial arginine transporter BAC2-like(LOC113303771)
high-affinity nitrate transporter 2.1-like(LOC113351679)	mitochondrial carrier protein CoAc2-like(LOC113348007)
histidine kinase 2-like(LOC113302450)	mitochondrial import inner membrane translocase subunit TIM23-1-like(LOC113320828)
histone acetyltransferase HAC1-like(LOC113280123)	mitochondrial import inner membrane translocase subunit TIM50-like(LOC113333061)
histone deacetylase 14-like(LOC113358355)	mitochondrial import inner membrane translocase subunit Tim9(LOC113293327)
histone deacetylase 18-like(LOC113298835)	mitochondrial phosphate carrier protein 3, mitochondrial-like
histone H2A variant 1-like(LOC113347196)	mitochondrial phosphate carrier protein 3, mitochondrial-like(LOC113299926)
histone H2A.1-like(LOC113280559)	mitochondrial proton/calcium exchanger protein-like(LOC113358195)
histone H2A.1-like(LOC113303635)	mitochondrial pyruvate carrier 4(LOC113303043)
histone H2A.1-like(LOC113345139)	mitotic apparatus protein p62-like(LOC113316515)
histone H2A.1-like(LOC113347314)	mitotic spindle assembly checkpoint protein MAD1-like(LOC113276069)
histone H2A.Z-specific chaperone CHZ1-like(LOC113337997)	MLP-like protein 423(LOC113328644)
histone H2A.Z-specific chaperone CHZ1-like(LOC113352123)	molybdate-anion transporter-like(LOC113287758)
histone H2AX-like(LOC113357277)	molybdenum cofactor sulfurase 3-like(LOC113350331)
histone H2B.3(LOC113314390)	monooxygenase 2-like(LOC113290622)
histone H3.2(LOC113353551)	monothiol glutaredoxin-S17-like(LOC113287702)
histone H3.3-like(LOC113304910)	monothiol glutaredoxin-S3-like(LOC113361040)
histone H3.3-like(LOC113335143)	monothiol glutaredoxin-S7-like(LOC113278503)
histone H3.v1-like	mucin-7-like(LOC113330472)
histone H3.v1-like(LOC113272853)	mucin-7-like(LOC113352547)
histone H3.v1-like(LOC113286521)	mulatexin-like(LOC113326063)
histone H4(LOC113275715)	multiple organellar RNA editing factor 1, mitochondrial-like
histone H4(LOC113361869)	multiple organellar RNA editing factor 2, chloroplastic-like(LOC113292969)
histone H4-like(LOC113280564)	myb family transcription factor APL-like(LOC113310862)
histone H4-like(LOC113309764)	myb family transcription factor PHL7-like(LOC113322395)
histone-lysine N-methyltransferase, H3 lysine-9 specific SUVH5-like(LOC113304112)	myb-related protein 305-like(LOC113317136)
histone-lysine N-methyltransferase, H3 lysine-9 specific SUVH5-like(LOC113314493)	myb-related protein 315-like(LOC113292922)
homeobox protein LUMINIDEPENDENS-like	myosin-6-like(LOC113333535)
homeobox protein LUMINIDEPENDENS-like(LOC113350233)	myosin-7B-like(LOC113332440)
homeobox-leucine zipper protein ATHB-22-like(LOC113357215)	myosin-9-like(LOC113272894)
homeobox-leucine zipper protein PROTODERMAL FACTOR 2-like(LOC113304562)	N66 matrix protein-like(LOC113331371)
homeobox-leucine zipper protein ROC2-like(LOC113287880)	N66 matrix protein-like(LOC113331794)
homeotic protein knotted-1-like(LOC113288478)	N66 matrix protein-like(LOC113360128)
HVA22-like protein f(LOC113334231)	NAC domain-containing protein 100-like(LOC113275931)
HVA22-like protein i(LOC113360487)	NAC domain-containing protein 22-like(LOC113292400)
hydroquinone glucosyltransferase-like	NAC domain-containing protein 2-like(LOC113280390)
hydroquinone glucosyltransferase-like(LOC113339645)	NAC domain-containing protein 40-like(LOC113273958)
hydroxyphenylpyruvate reductase-like(LOC113292814)	NAC domain-containing protein 68-like(LOC113280774)
hydroxyproline O-galactosyltransferase GALT6-like(LOC113331476)	NAC domain-containing protein 71-like(LOC113297365)
hypersensitive-induced reaction 1 protein-like(LOC113328947)	NAC domain-containing protein 71-like(LOC113298011)
IAA-amino acid hydrolase ILR1-like 4(LOC113347902)	NAC domain-containing protein 86-like(LOC113362026)
INO80 complex subunit D-like(LOC113316205)	NAC domain-containing protein 96-like(LOC113323931)
IQ domain-containing protein IQM1-like(LOC113349538)	NAC transcription factor 25(LOC113287648)
IQ domain-containing protein IQM4-like(LOC113343355)	NADH dehydrogenase [ubiquinone] 1 alpha subcomplex subunit 9, mitochondrial-like(LOC113318736)
icosanoyl-CoA 5-desaturase-like(LOC113338928)	NADH dehydrogenase [ubiquinone] 1 beta subcomplex subunit 3-B-like(LOC113347273)
inactive beta-amylase 9-like	NADH kinase-like(LOC113287469)
indole-3-acetaldehyde oxidase-like	NADP-dependent D-sorbitol-6-phosphate dehydrogenase-like(LOC113289688)
indole-3-acetaldehyde oxidase-like(LOC113355240)	NDR1/HIN1-like protein 10(LOC113280744)
indole-3-acetic acid-amido synthetase GH3.3-like(LOC113302345)	NDR1/HIN1-like protein 13
indole-3-acetic acid-amido synthetase GH3.6-like	NDR1/HIN1-like protein 13(LOC113322907)
indole-3-acetic acid-amido synthetase GH3.6-like(LOC113360947)	NDR1/HIN1-like protein 26(LOC113285739)
indole-3-glycerol phosphate synthase, chloroplastic-like(LOC113348899)	NDR1/HIN1-like protein 3(LOC113283177)
indole-3-pyruvate monooxygenase YUCCA2-like(LOC113353918)	NDR1/HIN1-like protein 6(LOC113303474)
influenza virus NS1A-binding protein homolog A-like(LOC113327849)	NEDD8-activating enzyme E1 regulatory subunit AXR1-like(LOC113287945)
influenza virus NS1A-binding protein homolog B-like(LOC113290824)	NEDD8-conjugating enzyme Ubc12-like(LOC113334928)
inorganic phosphate transporter 1-11-like	negative regulator of systemic acquired resistance SNI1-like
inorganic pyrophosphatase TTM2-like(LOC113275695)	negative regulator of systemic acquired resistance SNI1-like(LOC113348767)
inosine-5'-monophosphate dehydrogenase-like	NEP1-interacting protein 1-like(LOC113346744)
inosine-5'-monophosphate dehydrogenase-like(LOC113281541)	neurogenic differentiation factor 1-like(LOC113312244)
inositol-tetrakisphosphate 1-kinase 1-like(LOC113299909)	NHP2-like protein 1(LOC113323766)
ion channel CASTOR-like	nicastrin-like(LOC113303130)
ion channel CASTOR-like(LOC113345296)	nicotianamine synthase 3-like(LOC113352036)
iron-sulfur cluster assembly protein 1-like(LOC113337956)	nicotianamine synthase-like(LOC113358139)
iron-sulfur protein NUBPL-like(LOC113349970)	nicotinamide adenine dinucleotide transporter 1, chloroplastic-like(LOC113346109)
isoamylase 1, chloroplastic-like	nitrate regulatory gene2 protein-like(LOC113321938)
isoamylase 1, chloroplastic-like(LOC113358802)	nodal modulator 1-like(LOC113358111)
isocitrate dehydrogenase [NADP](LOC113309939)	non-lysosomal glucosylceramidase-like
jacalin-related lectin 3-like(LOC113288719)	non-lysosomal glucosylceramidase-like(LOC113348303)
jmjC domain-containing protein 7(LOC113289847)	nonsense-mediated mRNA decay protein 2-like(LOC113280546)
KAT8 regulatory NSL complex subunit 3-like(LOC113307569)	non-specific lipid-transfer protein 1-like(LOC113321807)
katanin p60 ATPase-containing subunit A1-like(LOC113279025)	non-specific phospholipase C6-like
kelch-like protein 12	non-specific phospholipase C6-like(LOC113271653)
kelch-like protein 12(LOC113288358)	non-specific phospholipase C6-like(LOC113276650)
kinesin-like protein KIN-13B	non-symbiotic hemoglobin 2-like(LOC113310421)
kinesin-like protein KIN-14I(LOC113357416)	novel plant SNARE 11-like(LOC113302610)
kinesin-like protein KIN-5B(LOC113308004)	novel plant SNARE 13-like(LOC113333374)
kinesin-like protein KIN-5D(LOC113309326)	nuclear cap-binding protein subunit 1-like(LOC113350224)
kinesin-like protein KIN-8A(LOC113303015)	nuclear polyadenylated RNA-binding protein 3-like(LOC113305548)
kinesin-like protein KIN-8B	nuclear pore complex protein NUP107-like
kinesin-like protein KIN-8B(LOC113285673)	nuclear pore complex protein NUP107-like(LOC113326697)
kinesin-like protein KIN-UB(LOC113275089)	nuclear pore complex protein NUP1-like
L10-interacting MYB domain-containing protein-like(LOC113330359)	nuclear pore complex protein NUP1-like(LOC113355819)
L10-interacting MYB domain-containing protein-like(LOC113343907)	nuclear pore complex protein NUP98A-like(LOC113337946)
laccase-11-like(LOC113355137)	nucleobase-ascorbate transporter 2-like
lamin-like protein(LOC113330417)	nucleobase-ascorbate transporter 2-like(LOC113278121)
L-arabinokinase-like	nucleobase-ascorbate transporter 3-like(LOC113296249)
L-arabinokinase-like(LOC113279916)	nucleolar complex protein 2 homolog(LOC113358803)
la-related protein 1C-like(LOC113288978)	nucleolar protein 10-like(LOC113350712)
la-related protein 6B-like	nucleolar protein 56-like(LOC113276585)
la-related protein 6B-like(LOC113329964)	nucleolar protein 56-like(LOC113302816)
la-related protein 6C-like(LOC113286209)	nucleolar protein 58-like(LOC113287704)
L-ascorbate oxidase-like	nucleolar protein dao-5-like(LOC113330242)
L-ascorbate oxidase-like(LOC113325820)	nucleolar transcription factor 1-B-like(LOC113324143)
late embryogenesis abundant protein 2-like	nucleolin 2-like(LOC113282943)
late embryogenesis abundant protein 2-like(LOC113361080)	nucleolin 2-like(LOC113305679)
late embryogenesis abundant protein 7-like(LOC113351878)	nucleolin 2-like(LOC113305948)
late embryogenesis abundant protein At5g17165-like(LOC113360660)	nucleolin 2-like(LOC113315393)
late embryogenesis abundant protein Dc3-like	nucleoside diphosphate kinase 1-like(LOC113302576)
late embryogenesis abundant protein Dc3-like(LOC113332488)	nucleotide-sugar uncharacterized transporter 2-like(LOC113288212)
legumin B-like(LOC113339446)	nudix hydrolase 15, mitochondrial-like(LOC113302268)
leucine-rich repeat extensin-like protein 3	O-acyltransferase WSD1-like(LOC113288356)
leucine-rich repeat extensin-like protein 3(LOC113316749)	O-acyltransferase WSD1-like(LOC113291132)
leucine-rich repeat receptor protein kinase EMS1-like	O-acyltransferase WSD1-like(LOC113358726)
light-mediated development protein DET1-like	O-fucosyltransferase 27-like(LOC113302961)
lisH domain-containing protein C1711.05-like(LOC113332895)	O-fucosyltransferase 36-like
LOB domain-containing protein 1-like	O-fucosyltransferase 36-like(LOC113283349)
LOB domain-containing protein 1-like(LOC113311659)	O-glucosyltransferase rumi-like
LOB domain-containing protein 1-like(LOC113324653)	O-glucosyltransferase rumi-like(LOC113290140)
LOB domain-containing protein 24-like(LOC113316703)	oil body-associated protein 1A-like(LOC113334381)
LOB domain-containing protein 41-like(LOC113281959)	oil body-associated protein 2A-like(LOC113334482)
LOB domain-containing protein 4-like(LOC113274049)	olee1-like protein(LOC113302238)
LON peptidase N-terminal domain and RING finger protein 1(LOC113281707)	oligopeptide transporter 4-like(LOC113330908)
lon protease homolog 1, mitochondrial-like(LOC113301285)	oligopeptide transporter 4-like(LOC113330912)
long chain acyl-CoA synthetase 8-like(LOC113348903)	oligoribonuclease-like(LOC113337360)
long chain base biosynthesis protein 2a-like	omega-3 fatty acid desaturase, endoplasmic reticulum-like(LOC113338748)
long chain base biosynthesis protein 2a-like(LOC113324864)	omega-hydroxypalmitate O-feruloyl transferase-like
long-chain-alcohol oxidase FAO4A-like	omega-hydroxypalmitate O-feruloyl transferase-like(LOC113293440)
long-chain-alcohol oxidase FAO4A-like(LOC113297461)	OPA3-like protein(LOC113340538)
loricrin-like(LOC113279657)	origin of replication complex subunit 2-like(LOC113326211)
low-temperature-induced 65 kDa protein-like(LOC113304788)	origin of replication complex subunit 6-like(LOC113274009)
LRR receptor-like serine/threonine-protein kinase GSO1	osmotin-like protein(LOC113323894)
LRR receptor-like serine/threonine-protein kinase GSO1(LOC113311301)	OTU domain-containing protein At3g57810-like(LOC113309315)
LRR receptor-like serine/threonine-protein kinase GSO1(LOC113335242)	OTU domain-containing protein DDB_G0284757-like(LOC113280820)
LRR receptor-like serine/threonine-protein kinase HSL2	oxygen-evolving enhancer protein 1, chloroplastic-like(LOC113295964)
LRR receptor-like serine/threonine-protein kinase RPK2	palmitoyl-acyl carrier protein thioesterase, chloroplastic-like(LOC113277242)
LRR receptor-like serine/threonine-protein kinase(LOC113359424)	paramyosin-like(LOC113357223)
L-type lectin-domain containing receptor kinase IX.1-like	partner of Y14 and mago-like(LOC113356497)
L-type lectin-domain containing receptor kinase IX.1-like	patatin-like protein 2(LOC113297368)
L-type lectin-domain containing receptor kinase S.4-like	patatin-like protein 2(LOC113343290)
LYR motif-containing protein 4(LOC113273973)	pathogenesis-related genes transcriptional activator PTI5-like(LOC113290793)
lysine-specific demethylase JMJ25-like	pathogenesis-related protein PR-1-like(LOC113337943)
lysine-specific histone demethylase 1 homolog 1-like(LOC113347338)	pathogenesis-related protein STH-2-like(LOC113273819)
lysophospholipid acyltransferase LPEAT1-like(LOC113330637)	pathogen-related protein-like(LOC113348409)
M protein, serotype 6-like(LOC113335894)	pectin acetylesterase 9-like(LOC113304745)
MACPF domain-containing protein CAD1-like(LOC113287461)	pectinesterase QRT1-like(LOC113290981)
macro domain-containing protein VPA0103-like	pectinesterase/pectinesterase inhibitor PPE8B-like
macrophage migration inhibitory factor homolog(LOC113340649)	pectinesterase/pectinesterase inhibitor PPE8B-like(LOC113328209)
MADS-box protein GGM13-like(LOC113314435)	pectinesterase-like
magnesium transporter MRS2-3-like(LOC113288518)	pectinesterase-like
magnesium transporter MRS2-I-like	pectinesterase-like(LOC113336205)
magnesium transporter MRS2-I-like(LOC113334986)	pectinesterase-like(LOC113345467)
magnesium-transporting ATPase, P-type 1-like	pectinesterase-like(LOC113355235)
major allergen Pru ar 1-like	pentatricopeptide repeat-containing protein At1g05750, chloroplastic-like(LOC113303751)
major allergen Pru ar 1-like(LOC113345561)	pentatricopeptide repeat-containing protein At1g08070, chloroplastic-like(LOC113276153)
major facilitator superfamily domain-containing protein 12-like(LOC113358706)	pentatricopeptide repeat-containing protein At1g10270-like
major latex protein 146-like	pentatricopeptide repeat-containing protein At1g10270-like(LOC113310575)
major latex protein 146-like(LOC113323973)	pentatricopeptide repeat-containing protein At1g11290, chloroplastic-like
major latex protein 146-like(LOC113340563)	pentatricopeptide repeat-containing protein At1g11290, chloroplastic-like(LOC113307997)
major latex protein 149-like(LOC113340172)	pentatricopeptide repeat-containing protein At1g12775, mitochondrial-like(LOC113272475)
major latex protein 149-like(LOC113355427)	pentatricopeptide repeat-containing protein At1g12775, mitochondrial-like(LOC113359181)
major latex protein 15-like(LOC113308885)	pentatricopeptide repeat-containing protein At1g19720-like
major latex protein 15-like(LOC113321021)	pentatricopeptide repeat-containing protein At1g19720-like(LOC113308748)
major latex protein 22-like	pentatricopeptide repeat-containing protein At1g33350-like(LOC113332983)
major latex protein 22-like(LOC113361057)	pentatricopeptide repeat-containing protein At1g62350-like(LOC113284580)
malonyl CoA-acyl carrier protein transacylase-like(LOC113339070)	pentatricopeptide repeat-containing protein At1g62670, mitochondrial-like
mannan endo-1,4-beta-mannosidase 6-like(LOC113336769)	pentatricopeptide repeat-containing protein At1g62670, mitochondrial-like(LOC113315630)
mannose-1-phosphate guanylyltransferase 1-like(LOC113309766)	pentatricopeptide repeat-containing protein At1g71060, mitochondrial-like
mannose-6-phosphate isomerase 2-like(LOC113299439)	pentatricopeptide repeat-containing protein At1g71210, mitochondrial-like
mannose-specific lectin-like(LOC113303371)	pentatricopeptide repeat-containing protein At1g71210, mitochondrial-like(LOC113337347)
mannosyl-oligosaccharide glucosidase GCS1-like(LOC113276595)	pentatricopeptide repeat-containing protein At1g79490, mitochondrial-like(LOC113295117)
mavicyanin-like(LOC113340133)	pentatricopeptide repeat-containing protein At1g80880, mitochondrial-like(LOC113322412)
MDIS1-interacting receptor like kinase 2-like(LOC113306642)	pentatricopeptide repeat-containing protein At2g22070-like
mediator of RNA polymerase II transcription subunit 15a-like(LOC113350501)	pentatricopeptide repeat-containing protein At2g22070-like(LOC113341393)
mediator of RNA polymerase II transcription subunit 32(LOC113330737)	pentatricopeptide repeat-containing protein At2g32630-like(LOC113298646)
mediator of RNA polymerase II transcription subunit 36a-like(LOC113352394)	pentatricopeptide repeat-containing protein At2g33680-like
mediator of RNA polymerase II transcription subunit 8-like(LOC113323379)	pentatricopeptide repeat-containing protein At2g33680-like(LOC113310648)
membrane protein PM19L-like	pentatricopeptide repeat-containing protein At2g35130-like(LOC113290041)
membrane protein PM19L-like(LOC113295220)	pentatricopeptide repeat-containing protein At2g37310-like(LOC113321965)
membrane protein PM19L-like(LOC113345542)	pentatricopeptide repeat-containing protein At2g41720-like(LOC113321098)
membrane protein TMS1-like(LOC113306085)	pentatricopeptide repeat-containing protein At3g05340-like
membrane-anchored ubiquitin-fold protein 3-like(LOC113271605)	pentatricopeptide repeat-containing protein At3g05340-like(LOC113336952)
membrane-anchored ubiquitin-fold protein 3-like(LOC113350219)	pentatricopeptide repeat-containing protein At3g05340-like(LOC113357397)
membrane-associated progesterone-binding protein 4-like	pentatricopeptide repeat-containing protein At3g22470, mitochondrial-like(LOC113272488)
membrane-associated progesterone-binding protein 4-like(LOC113308968)	pentatricopeptide repeat-containing protein At3g22470, mitochondrial-like(LOC113280194)
membrane-associated protein VIPP1, chloroplastic-like(LOC113304757)	pentatricopeptide repeat-containing protein At3g24000, mitochondrial-like
membrane-bound transcription factor site-2 protease homolog(LOC113309963)	pentatricopeptide repeat-containing protein At3g24000, mitochondrial-like(LOC113306982)
metal tolerance protein 1-like(LOC113355807)	pentatricopeptide repeat-containing protein At3g46610-like(LOC113276144)
metal-independent phosphoserine phosphatase-like(LOC113308464)	pentatricopeptide repeat-containing protein At3g47530
metalloendoproteinase 1-MMP-like	pentatricopeptide repeat-containing protein At3g47530(LOC113317761)
metalloendoproteinase 1-MMP-like	pentatricopeptide repeat-containing protein At3g49170, chloroplastic
metalloendoproteinase 4-MMP-like	pentatricopeptide repeat-containing protein At3g50420(LOC113349742)
metalloendoproteinase 4-MMP-like	pentatricopeptide repeat-containing protein At3g53170-like(LOC113301722)
metal-nicotianamine transporter YSL2-like	pentatricopeptide repeat-containing protein At3g62890-like
metal-nicotianamine transporter YSL2-like(LOC113297687)	pentatricopeptide repeat-containing protein At3g62890-like
methyl-CpG-binding domain-containing protein 13-like(LOC113274889)	pentatricopeptide repeat-containing protein At3g62890-like(LOC113331909)
methyl-CpG-binding domain-containing protein 4-like(LOC113357327)	pentatricopeptide repeat-containing protein At3g63370, chloroplastic-like
methyltetrahydroprotoberberine 14-monooxygenase	pentatricopeptide repeat-containing protein At3g63370, chloroplastic-like(LOC113342407)
methyltetrahydroprotoberberine 14-monooxygenase(LOC113322770)	pentatricopeptide repeat-containing protein At4g01400, mitochondrial-like(LOC113305673)
methyltetrahydroprotoberberine 14-monooxygenase-like	pentatricopeptide repeat-containing protein At4g02750-like(LOC113279747)
methyltetrahydroprotoberberine 14-monooxygenase-like(LOC113339868)	pentatricopeptide repeat-containing protein At4g02750-like(LOC113295328)
MFP1 attachment factor 1-like(LOC113293140)	pentatricopeptide repeat-containing protein At4g04370-like(LOC113303247)
microtubule-associated protein RP/EB family member 1C-like(LOC113356877)	pentatricopeptide repeat-containing protein At4g04790, mitochondrial-like(LOC113352179)
microtubule-associated protein RP/EB family member 1-like(LOC113358558)	pentatricopeptide repeat-containing protein At4g21065-like
mitochondrial import inner membrane translocase subunit TIM10-like(LOC113323267)	pentatricopeptide repeat-containing protein At4g21065-like(LOC113293364)
mitochondrial import inner membrane translocase subunit TIM50-like(LOC113288153)	pentatricopeptide repeat-containing protein At4g36680, mitochondrial-like(LOC113322579)
mitochondrial import inner membrane translocase subunit Tim13-like(LOC113321015)	pentatricopeptide repeat-containing protein At5g02830, chloroplastic-like
mitochondrial import receptor subunit TOM20-like(LOC113360842)	pentatricopeptide repeat-containing protein At5g02830, chloroplastic-like(LOC113322301)
mitochondrial inner membrane protease ATP23-like(LOC113273923)	pentatricopeptide repeat-containing protein At5g12100, mitochondrial-like(LOC113325260)
mitochondrial outer membrane protein porin 2-like(LOC113288561)	pentatricopeptide repeat-containing protein At5g14770, mitochondrial-like(LOC113350103)
mitochondrial outer membrane protein porin of 36 kDa-like(LOC113276019)	pentatricopeptide repeat-containing protein At5g19020, mitochondrial-like
mitogen-activated protein kinase 9-like	pentatricopeptide repeat-containing protein At5g19020, mitochondrial-like(LOC113345488)
mitogen-activated protein kinase kinase kinase 1-like	pentatricopeptide repeat-containing protein At5g42310, chloroplastic-like(LOC113303224)
mitogen-activated protein kinase kinase kinase 1-like(LOC113341319)	pentatricopeptide repeat-containing protein At5g46100-like(LOC113272549)
mitogen-activated protein kinase kinase kinase 7-like	pentatricopeptide repeat-containing protein At5g65560-like(LOC113302504)
mitogen-activated protein kinase kinase kinase 7-like	pentatricopeptide repeat-containing protein At5g66520-like(LOC113358863)
mitotic apparatus protein p62-like(LOC113316515)	pentatricopeptide repeat-containing protein ELI1, chloroplastic-like
MLO-like protein 4	pentatricopeptide repeat-containing protein ELI1, chloroplastic-like(LOC113293205)
MLO-like protein 6(LOC113298505)	pentatricopeptide repeat-containing protein MRL1, chloroplastic-like(LOC113357149)
MLP-like protein 423(LOC113328644)	pentatricopeptide repeat-containing protein PNM1, mitochondrial-like(LOC113280916)
MLP-like protein 43(LOC113329037)	pentatricopeptide repeat-containing protein PNM1, mitochondrial-like(LOC113355454)
MOB kinase activator-like 1A(LOC113339270)	peptidyl-prolyl cis-trans isomerase CYP28, chloroplastic-like(LOC113347469)
monocopper oxidase-like protein SKU5(LOC113355493)	peptidyl-prolyl cis-trans isomerase CYP71-like(LOC113313975)
monooxygenase 2-like(LOC113328017)	peptidyl-prolyl cis-trans isomerase FKBP12-like(LOC113289440)
monothiol glutaredoxin-S9-like(LOC113354379)	peptidyl-prolyl cis-trans isomerase FKBP16-3, chloroplastic-like
mucin-7-like(LOC113324047)	peptidyl-prolyl cis-trans isomerase FKBP16-3, chloroplastic-like(LOC113317430)
mucin-7-like(LOC113330472)	peroxidase 16-like(LOC113361987)
multiple organellar RNA editing factor 8, chloroplastic/mitochondrial-like(LOC113287485)	peroxidase 20-like(LOC113353860)
myb-like protein V(LOC113290765)	peroxidase 27-like
myb-related protein 306-like(LOC113275940)	peroxidase 27-like(LOC113292749)
myosin heavy chain, cardiac muscle isoform-like(LOC113271929)	peroxidase 27-like(LOC113354422)
myosin-10-like(LOC113304482)	peroxidase 39-like(LOC113287857)
myosin-11-like(LOC113298727)	peroxidase 39-like(LOC113333466)
myosin-6-like(LOC113333535)	peroxidase 3-like(LOC113285741)
myosin-7B-like(LOC113332440)	peroxidase 3-like(LOC113304374)
myosin-9-like(LOC113272894)	peroxidase 44-like(LOC113308243)
N66 matrix protein-like(LOC113331794)	peroxidase 55-like(LOC113281463)
N66 matrix protein-like(LOC113341265)	peroxiredoxin-2C-like(LOC113315240)
NAC domain-containing protein 100-like(LOC113294755)	peroxisome biogenesis protein 5-like(LOC113288289)
NAC domain-containing protein 37-like(LOC113289704)	PH, RCC1 and FYVE domains-containing protein 1-like(LOC113327020)
NAC domain-containing protein 40-like(LOC113273958)	phenylalanine N-monooxygenase-like
NAC domain-containing protein 67-like(LOC113316269)	phenylalanine N-monooxygenase-like(LOC113329421)
NAC domain-containing protein 68-like	phenylalanine N-monooxygenase-like(LOC113338899)
NAC domain-containing protein 68-like(LOC113280774)	phenylalanine--tRNA ligase alpha subunit, cytoplasmic-like(LOC113271563)
NAC domain-containing protein 68-like(LOC113294062)	phosphate transporter PHO1 homolog 5-like
NAC domain-containing protein 68-like(LOC113316788)	phosphatidate cytidylyltransferase 1-like(LOC113288071)
NAC domain-containing protein 72-like(LOC113340110)	phosphatidylinositol 3-kinase, root isoform(LOC113290049)
NAC domain-containing protein 86-like(LOC113362026)	phosphatidylinositol 4-kinase gamma 4-like
NAC domain-containing protein 92-like(LOC113313931)	phosphatidylinositol 4-kinase gamma 4-like(LOC113339857)
NAC domain-containing protein 92-like(LOC113320179)	phosphatidylinositol 4-phosphate 5-kinase 1-like(LOC113283286)
NAC domain-containing protein 92-like(LOC113336238)	phosphatidylinositol 4-phosphate 5-kinase 8-like
NAD(P)H-quinone oxidoreductase subunit T, chloroplastic-like(LOC113356181)	phosphatidylinositol 4-phosphate 5-kinase 8-like(LOC113356491)
NADH dehydrogenase [ubiquinone] iron-sulfur protein 6, mitochondrial-like(LOC113297618)	phosphatidylinositol transfer protein 3-like(LOC113354341)
NADP-dependent D-sorbitol-6-phosphate dehydrogenase-like(LOC113289688)	phosphatidylinositol/phosphatidylcholine transfer protein SFH13-like(LOC113301236)
N-alpha-acetyltransferase 35, NatC auxiliary subunit-like	phosphatidylinositol-3-phosphatase myotubularin-1-like
NAP1-related protein 2-like(LOC113273676)	phosphatidylinositol-3-phosphatase myotubularin-1-like(LOC113322234)
NDR1/HIN1-like protein 10(LOC113278194)	phospho-2-dehydro-3-deoxyheptonate aldolase 1, chloroplastic-like(LOC113331749)
NDR1/HIN1-like protein 10(LOC113296184)	phosphoenolpyruvate carboxykinase (ATP)-like
NDR1/HIN1-like protein 13(LOC113351229)	phosphoenolpyruvate carboxykinase (ATP)-like(LOC113324328)
NEDD8 ultimate buster 1-like(LOC113347225)	phosphoenolpyruvate carboxykinase (ATP)-like(LOC113347413)
NEDD8-conjugating enzyme Ubc12-like(LOC113334928)	phosphoglucan phosphatase DSP4, amyloplastic-like(LOC113298739)
NEDD8-conjugating enzyme Ubc12-like(LOC113357087)	phosphoinositide phospholipase C 4-like(LOC113313227)
neuroguidin-like(LOC113306336)	phospholipase A I-like(LOC113336854)
nicalin-1-like	phospholipase A1-Ialpha2, chloroplastic-like(LOC113360049)
nicalin-1-like(LOC113310747)	phospholipid-transporting ATPase 1-like(LOC113294890)
nicotianamine synthase-like(LOC113353597)	phosphomannomutase/phosphoglucomutase-like(LOC113282073)
nicotianamine synthase-like(LOC113358139)	photosynthetic NDH subunit of lumenal location 2, chloroplastic-like(LOC113300489)
nitrilase-like protein 2(LOC113323637)	photosynthetic NDH subunit of lumenal location 3, chloroplastic-like(LOC113306865)
nodulation-signaling pathway 2 protein-like(LOC113326558)	PITH domain-containing protein At3g04780-like(LOC113354320)
non-classical arabinogalactan protein 31-like(LOC113286585)	piezo-type mechanosensitive ion channel homolog(LOC113357326)
non-classical arabinogalactan protein 31-like(LOC113308695)	pirin-like protein(LOC113285789)
non-functional NADPH-dependent codeinone reductase 2-like(LOC113339344)	pirin-like protein(LOC113358196)
nonsense-mediated mRNA decay protein 2-like(LOC113280546)	PKS-NRPS hybrid synthetase CHGG_01239-like(LOC113301753)
non-specific lipid transfer protein GPI-anchored 1-like(LOC113274284)	PKS-NRPS hybrid synthetase CHGG_01239-like(LOC113305360)
non-specific lipid-transfer protein 1-like(LOC113361811)	PKS-NRPS hybrid synthetase CHGG_01239-like(LOC113308662)
non-specific lipid-transfer protein 5-like(LOC113359774)	PKS-NRPS hybrid synthetase CHGG_01239-like(LOC113332112)
novel plant SNARE 11-like(LOC113302610)	plant-specific TFIIB-related protein PTF2-like
N-terminal acetyltransferase A complex catalytic subunit NAA10-like	plant-specific TFIIB-related protein PTF2-like(LOC113280991)
N-terminal acetyltransferase A complex catalytic subunit NAA10-like(LOC113323937)	plant-specific TFIIB-related protein PTF2-like(LOC113289957)
nuclear cap-binding protein subunit 1-like(LOC113350224)	PLASMODESMATA CALLOSE-BINDING PROTEIN 2-like(LOC113271746)
nuclear cap-binding protein subunit 2-like	plastidic glucose transporter 4-like(LOC113298069)
nuclear intron maturase 2, mitochondrial-like(LOC113297337)	plastidic glucose transporter 4-like(LOC113303118)
nuclear pore complex protein GP210-like(LOC113341922)	PLAT domain-containing protein 1-like(LOC113277538)
nuclear pore complex protein NUP35-like(LOC113337036)	pleckstrin homology domain-containing protein 1-like(LOC113311771)
nuclear pore complex protein NUP54-like(LOC113302851)	pleiotropic drug resistance protein 1-like
nuclear pore complex protein NUP88-like(LOC113323032)	pleiotropic drug resistance protein 1-like(LOC113355621)
nuclear pore complex protein NUP98A-like	pleiotropic drug resistance protein 2-like(LOC113310647)
nuclear pore complex protein NUP98A-like(LOC113337946)	pleiotropic drug resistance protein 2-like(LOC113322144)
nuclear pore complex protein NUP98A-like(LOC113347087)	pollen-specific protein C13-like
nuclear pore complex protein NUP98A-like(LOC113351087)	pollen-specific protein C13-like(LOC113290457)
nuclear-pore anchor-like(LOC113309739)	polyadenylate-binding protein-interacting protein 12-like(LOC113301579)
nucleobase-ascorbate transporter 2-like	polyadenylate-binding protein-interacting protein 6-like(LOC113303618)
nucleobase-ascorbate transporter 2-like	polyadenylation and cleavage factor homolog 4-like
nucleobase-ascorbate transporter 3-like	polyamine oxidase-like(LOC113278603)
nucleolar and coiled-body phosphoprotein 1-like(LOC113299377)	polycomb group protein EMF2B-like(LOC113299064)
nucleolar and coiled-body phosphoprotein 1-like(LOC113358630)	polygalacturonase-like(LOC113321086)
nucleolar complex protein 2 homolog	polyphenol oxidase I, chloroplastic-like
nucleolar protein 10-like	polyphenol oxidase I, chloroplastic-like(LOC113358933)
nucleolar protein 58-like(LOC113287704)	polypyrimidine tract-binding protein homolog 3-like(LOC113330605)
nucleolar transcription factor 1-B-like(LOC113324143)	polyribonucleotide nucleotidyltransferase 2, mitochondrial-like
nucleolar transcription factor 1-like(LOC113272357)	polyribonucleotide nucleotidyltransferase 2, mitochondrial-like(LOC113340148)
nucleolar transcription factor 1-like(LOC113272778)	potassium channel AKT1-like
nucleolin 1-like	potassium channel AKT1-like(LOC113355673)
nucleolin 1-like(LOC113331577)	potassium channel AKT1-like(LOC113358089)
nucleolin 2-like	potassium transporter 11-like(LOC113313537)
nucleolin 2-like	potassium transporter 2-like
nucleolin 2-like	potassium transporter 2-like(LOC113308097)
nucleolin 2-like(LOC113296688)	pre-mRNA-splicing factor syf2-like(LOC113301672)
nucleolin 2-like(LOC113305679)	pre-rRNA-processing protein TSR2 homolog(LOC113350080)
nucleolin 2-like(LOC113305866)	presenilin-like protein At1g08700(LOC113287278)
nucleolin 2-like(LOC113360676)	primary amine oxidase-like(LOC113346310)
nucleolin-like(LOC113347324)	probable 28S rRNA (cytosine-C(5))-methyltransferase
nucleoside diphosphate kinase-like(LOC113353876)	probable 28S rRNA (cytosine-C(5))-methyltransferase(LOC113350398)
nucleosome assembly protein 1;3-like(LOC113347546)	probable 2-oxoglutarate/Fe(II)-dependent dioxygenase(LOC113343241)
nudC domain-containing protein 2-like(LOC113339018)	probable 2-oxoglutarate-dependent dioxygenase ANS(LOC113289858)
O-acyltransferase WSD1-like(LOC113337190)	probable 2-oxoglutarate-dependent dioxygenase ANS(LOC113309954)
O-acyltransferase WSD1-like(LOC113347285)	probable 2-oxoglutarate-dependent dioxygenase AOP1(LOC113301268)
octanoyltransferase LIP2, mitochondrial-like	probable 3-hydroxyisobutyrate dehydrogenase-like 3, mitochondrial(LOC113274982)
octanoyltransferase LIP2, mitochondrial-like(LOC113284386)	probable 6-phosphogluconolactonase 1(LOC113271757)
O-fucosyltransferase 16-like(LOC113356989)	probable acetyl-CoA acetyltransferase, cytosolic 2(LOC113301412)
O-fucosyltransferase 34-like(LOC113275743)	probable aldehyde dehydrogenase(LOC113276006)
O-fucosyltransferase 37-like(LOC113276570)	probable amidase At4g34880(LOC113326942)
O-glucosyltransferase rumi homolog	probable aminotransferase TAT2(LOC113353418)
O-glucosyltransferase rumi homolog(LOC113274400)	probable apyrase 7(LOC113338723)
oil body-associated protein 2A-like(LOC113334482)	probable aquaporin PIP2-1(LOC113310018)
oligopeptide transporter 4-like	probable arabinosyltransferase ARAD1(LOC113290071)
oligopeptide transporter 4-like	probable aspartyl protease At4g16563(LOC113322677)
oligopeptide transporter 4-like	probable auxin efflux carrier component 1c(LOC113282072)
omega-hydroxypalmitate O-feruloyl transferase-like	probable beta-1,4-xylosyltransferase IRX10L(LOC113281204)
omega-hydroxypalmitate O-feruloyl transferase-like	probable bifunctional methylthioribulose-1-phosphate dehydratase/enolase-phosphatase E1 1(LOC113353628)
omega-hydroxypalmitate O-feruloyl transferase-like(LOC113277376)	probable bifunctional riboflavin biosynthesis protein RIBA 1, chloroplastic(LOC113336715)
omega-hydroxypalmitate O-feruloyl transferase-like(LOC113293440)	probable caffeoyl-CoA O-methyltransferase At4g26220(LOC113352189)
omega-hydroxypalmitate O-feruloyl transferase-like(LOC113306261)	probable calcium-binding protein CML48(LOC113322069)
omega-hydroxypalmitate O-feruloyl transferase-like(LOC113326609)	probable calcium-binding protein CML49(LOC113325419)
omega-hydroxypalmitate O-feruloyl transferase-like(LOC113353318)	probable catabolite repression protein creC(LOC113322800)
OPA3-like protein(LOC113340538)	probable CCR4-associated factor 1 homolog 7(LOC113282672)
OTU domain-containing protein At3g57810-like(LOC113308033)	probable clathrin assembly protein At4g32285(LOC113282802)
oxygen-evolving enhancer protein 3-2, chloroplastic-like(LOC113348419)	probable C-terminal domain small phosphatase(LOC113338776)
oxygen-independent coproporphyrinogen-III oxidase-like protein sll1917(LOC113326104)	probable DNA replication complex GINS protein PSF1(LOC113322099)
oxysterol-binding protein-related protein 3C-like(LOC113290951)	probable E3 ubiquitin ligase SUD1(LOC113298139)
oxysterol-binding protein-related protein 3C-like(LOC113351826)	probable E3 ubiquitin-protein ligase ARI7(LOC113328872)
oxysterol-binding protein-related protein 4C-like	probable E3 ubiquitin-protein ligase LUL2
oxysterol-binding protein-related protein 4C-like(LOC113362232)	probable E3 ubiquitin-protein ligase XERICO(LOC113341959)
palmitoyl-acyl carrier protein thioesterase, chloroplastic-like(LOC113277242)	probable enoyl-CoA hydratase 2, mitochondrial(LOC113290375)
patatin-like protein 2(LOC113297368)	probable flavin-containing monooxygenase 1
patatin-like protein 2(LOC113343290)	probable galacturonosyltransferase 10(LOC113287749)
patatin-like protein 2(LOC113361442)	probable galacturonosyltransferase-like 7(LOC113331414)
patellin-4-like	probable gamma-aminobutyrate transaminase 3, mitochondrial(LOC113279738)
pathogenesis-related protein 5-like	probable glucomannan 4-beta-mannosyltransferase 11
pathogenesis-related protein 5-like(LOC113330687)	probable glucomannan 4-beta-mannosyltransferase 11(LOC113323315)
pathogenesis-related protein PR-1-like	probable glutathione peroxidase 5(LOC113345163)
pathogen-related protein-like(LOC113348409)	probable glutathione S-transferase(LOC113300992)
pectin acetylesterase 5-like	probable glycosyltransferase At3g07620(LOC113304014)
pectin acetylesterase 5-like	probable glycosyltransferase At5g03795(LOC113349695)
pectin acetylesterase 5-like(LOC113308102)	probable glycosyltransferase At5g20260
pectin acetylesterase 5-like(LOC113309964)	probable glycosyltransferase At5g20260(LOC113352369)
pectin acetylesterase 9-like(LOC113304745)	probable glycosyltransferase At5g20260(LOC113361667)
pectinesterase inhibitor-like(LOC113360794)	probable helicase MAGATAMA 3(LOC113283749)
pectinesterase QRT1-like(LOC113302284)	probable histone H2A.1(LOC113287822)
pectinesterase-like	probable histone H2A.1(LOC113345507)
pectinesterase-like	probable histone-arginine methyltransferase CARM1(LOC113336887)
pectinesterase-like	probable inactive ATP-dependent zinc metalloprotease FTSHI 1, chloroplastic(LOC113358437)
pectinesterase-like(LOC113336068)	probable inactive dual specificity protein phosphatase-like At4g18593
pectinesterase-like(LOC113336205)	probable inactive dual specificity protein phosphatase-like At4g18593(LOC113306993)
pectinesterase-like(LOC113345583)	probable inactive heme oxygenase 2, chloroplastic(LOC113289475)
pectinesterase-like(LOC113355235)	probable inactive histone-lysine N-methyltransferase SUVR1(LOC113310003)
pentatricopeptide repeat-containing protein At1g03100, mitochondrial-like	probable inactive histone-lysine N-methyltransferase SUVR2(LOC113296848)
pentatricopeptide repeat-containing protein At1g03100, mitochondrial-like(LOC113289308)	probable inactive purple acid phosphatase 29(LOC113301636)
pentatricopeptide repeat-containing protein At1g03560, mitochondrial-like(LOC113287641)	probable leucine-rich repeat receptor-like protein kinase At1g35710(LOC113329773)
pentatricopeptide repeat-containing protein At1g05750, chloroplastic-like	probable linoleate 9S-lipoxygenase 5(LOC113350553)
pentatricopeptide repeat-containing protein At1g05750, chloroplastic-like(LOC113293402)	probable LL-diaminopimelate aminotransferase, chloroplastic(LOC113326746)
pentatricopeptide repeat-containing protein At1g08070, chloroplastic-like	probable long-chain-alcohol O-fatty-acyltransferase 5(LOC113332263)
pentatricopeptide repeat-containing protein At1g08070, chloroplastic-like	probable LRR receptor-like serine/threonine-protein kinase At1g67720
pentatricopeptide repeat-containing protein At1g08070, chloroplastic-like(LOC113321042)	probable LRR receptor-like serine/threonine-protein kinase At1g67720
pentatricopeptide repeat-containing protein At1g08070, chloroplastic-like(LOC113325270)	probable LRR receptor-like serine/threonine-protein kinase At1g67720(LOC113307554)
pentatricopeptide repeat-containing protein At1g08070, chloroplastic-like(LOC113338951)	probable LRR receptor-like serine/threonine-protein kinase At1g67720(LOC113307556)
pentatricopeptide repeat-containing protein At1g09220, mitochondrial-like	probable LRR receptor-like serine/threonine-protein kinase At1g67720(LOC113320643)
pentatricopeptide repeat-containing protein At1g12300, mitochondrial-like(LOC113315635)	probable LRR receptor-like serine/threonine-protein kinase At3g47570
pentatricopeptide repeat-containing protein At1g12775, mitochondrial-like(LOC113319211)	probable magnesium transporter NIPA9(LOC113350525)
pentatricopeptide repeat-containing protein At1g12775, mitochondrial-like(LOC113331267)	probable mediator of RNA polymerase II transcription subunit 36b
pentatricopeptide repeat-containing protein At1g31430-like(LOC113355640)	probable mediator of RNA polymerase II transcription subunit 37c(LOC113351441)
pentatricopeptide repeat-containing protein At1g33350-like(LOC113332983)	probable membrane-associated 30 kDa protein, chloroplastic(LOC113275121)
pentatricopeptide repeat-containing protein At1g53600, mitochondrial-like(LOC113341354)	probable metal-nicotianamine transporter YSL7(LOC113303322)
pentatricopeptide repeat-containing protein At1g63130, mitochondrial-like	probable metal-nicotianamine transporter YSL7(LOC113303334)
pentatricopeptide repeat-containing protein At1g63130, mitochondrial-like(LOC113272867)	probable methyltransferase PMT18
pentatricopeptide repeat-containing protein At1g63130, mitochondrial-like(LOC113280403)	probable methyltransferase PMT18(LOC113286988)
pentatricopeptide repeat-containing protein At1g63330-like(LOC113326202)	probable methyltransferase PMT2(LOC113275948)
pentatricopeptide repeat-containing protein At2g13600-like	probable methyltransferase PMT26
pentatricopeptide repeat-containing protein At2g13600-like(LOC113301498)	probable methyltransferase PMT26(LOC113278743)
pentatricopeptide repeat-containing protein At2g15630, mitochondrial-like(LOC113322688)	probable methyltransferase PMT5(LOC113271713)
pentatricopeptide repeat-containing protein At2g16880-like	probable microtubule-binding protein TANGLED(LOC113354345)
pentatricopeptide repeat-containing protein At2g16880-like	probable monogalactosyldiacylglycerol synthase 3, chloroplastic(LOC113306106)
pentatricopeptide repeat-containing protein At2g16880-like(LOC113347925)	probable NAD kinase 1(LOC113322403)
pentatricopeptide repeat-containing protein At2g16880-like(LOC113349450)	probable pectin methylesterase CGR3(LOC113288487)
pentatricopeptide repeat-containing protein At2g20540-like	probable pectinesterase 53(LOC113354011)
pentatricopeptide repeat-containing protein At2g20540-like(LOC113296502)	probable pectinesterase/pectinesterase inhibitor 51(LOC113284964)
pentatricopeptide repeat-containing protein At2g31400, chloroplastic-like(LOC113334448)	probable peroxidase 61(LOC113353792)
pentatricopeptide repeat-containing protein At2g37310-like(LOC113321965)	probable peroxygenase 5(LOC113335514)
pentatricopeptide repeat-containing protein At2g41720-like(LOC113321098)	probable polyamine oxidase 2(LOC113282371)
pentatricopeptide repeat-containing protein At3g05340-like(LOC113336952)	probable polyamine transporter At3g13620(LOC113328998)
pentatricopeptide repeat-containing protein At3g22470, mitochondrial-like(LOC113272900)	probable polygalacturonase(LOC113289761)
pentatricopeptide repeat-containing protein At3g22470, mitochondrial-like(LOC113280194)	probable polygalacturonase(LOC113300452)
pentatricopeptide repeat-containing protein At3g22470, mitochondrial-like(LOC113283769)	probable polygalacturonase(LOC113318438)
pentatricopeptide repeat-containing protein At3g23020-like(LOC113346251)	probable protein arginine N-methyltransferase 1.2
pentatricopeptide repeat-containing protein At3g24000, mitochondrial-like	probable protein arginine N-methyltransferase 1.2(LOC113349384)
pentatricopeptide repeat-containing protein At3g24000, mitochondrial-like(LOC113306982)	probable protein phosphatase 2C 1(LOC113287646)
pentatricopeptide repeat-containing protein At3g29230-like(LOC113277641)	probable protein phosphatase 2C 34(LOC113351812)
pentatricopeptide repeat-containing protein At3g29230-like(LOC113290095)	probable protein phosphatase 2C 40
pentatricopeptide repeat-containing protein At3g46610-like(LOC113276144)	probable protein phosphatase 2C 40(LOC113271457)
pentatricopeptide repeat-containing protein At3g50420(LOC113349742)	probable protein phosphatase 2C 44
pentatricopeptide repeat-containing protein At3g63370, chloroplastic-like	probable protein phosphatase 2C 44(LOC113358674)
pentatricopeptide repeat-containing protein At3g63370, chloroplastic-like(LOC113342407)	probable protein phosphatase 2C 59
pentatricopeptide repeat-containing protein At4g19440, chloroplastic-like(LOC113350478)	probable protein S-acyltransferase 19
pentatricopeptide repeat-containing protein At4g20770-like	probable protein S-acyltransferase 4
pentatricopeptide repeat-containing protein At4g20770-like(LOC113319661)	probable pterin-4-alpha-carbinolamine dehydratase, chloroplastic
pentatricopeptide repeat-containing protein At4g21065-like(LOC113293364)	probable pyridoxal 5'-phosphate synthase subunit PDX2
pentatricopeptide repeat-containing protein At4g31070, mitochondrial-like	probable receptor-like protein kinase At5g20050
pentatricopeptide repeat-containing protein At4g31070, mitochondrial-like(LOC113298962)	probable receptor-like protein kinase At5g24010(LOC113351546)
pentatricopeptide repeat-containing protein At4g31850, chloroplastic-like(LOC113291798)	probable rhamnogalacturonate lyase B
pentatricopeptide repeat-containing protein At5g06540-like(LOC113277463)	probable rhamnogalacturonate lyase B(LOC113286657)
pentatricopeptide repeat-containing protein At5g08305-like	probable rhamnogalacturonate lyase B(LOC113310931)
pentatricopeptide repeat-containing protein At5g08305-like(LOC113304568)	probable ribosomal RNA small subunit methyltransferase B(LOC113288171)
pentatricopeptide repeat-containing protein At5g14770, mitochondrial-like(LOC113318849)	probable ribosomal RNA small subunit methyltransferase B(LOC113302021)
pentatricopeptide repeat-containing protein At5g14770, mitochondrial-like(LOC113350103)	probable rRNA-processing protein EBP2 homolog
pentatricopeptide repeat-containing protein At5g38730-like(LOC113302148)	probable rRNA-processing protein EBP2 homolog(LOC113348605)
pentatricopeptide repeat-containing protein At5g39980, chloroplastic-like	probable S-adenosylmethionine-dependent methyltransferase At5g38100(LOC113305281)
pentatricopeptide repeat-containing protein At5g39980, chloroplastic-like(LOC113317324)	probable S-adenosylmethionine-dependent methyltransferase At5g38780(LOC113303352)
pentatricopeptide repeat-containing protein At5g41170, mitochondrial-like	probable serine incorporator(LOC113355328)
pentatricopeptide repeat-containing protein At5g41170, mitochondrial-like(LOC113344720)	probable serine/threonine-protein kinase At1g09600
pentatricopeptide repeat-containing protein At5g46100-like(LOC113272549)	probable serine/threonine-protein kinase At1g09600
pentatricopeptide repeat-containing protein At5g46580, chloroplastic-like(LOC113297364)	probable serine/threonine-protein kinase At1g54610
pentatricopeptide repeat-containing protein At5g48910-like	probable serine/threonine-protein kinase At1g54610
pentatricopeptide repeat-containing protein At5g48910-like(LOC113302513)	probable serine/threonine-protein kinase At1g54610
pentatricopeptide repeat-containing protein At5g52850, chloroplastic-like	probable serine/threonine-protein kinase kinX(LOC113290927)
pentatricopeptide repeat-containing protein At5g52850, chloroplastic-like(LOC113321435)	probable serine/threonine-protein kinase mps1(LOC113289929)
pentatricopeptide repeat-containing protein At5g57250, mitochondrial-like(LOC113310577)	probable serine/threonine-protein kinase PBL24
pentatricopeptide repeat-containing protein At5g59600-like	probable sodium/metabolite cotransporter BASS1, chloroplastic(LOC113281141)
pentatricopeptide repeat-containing protein At5g59600-like(LOC113324396)	probable starch synthase 4, chloroplastic/amyloplastic(LOC113295692)
pentatricopeptide repeat-containing protein At5g65560-like(LOC113288132)	probable sucrose-phosphate synthase 1(LOC113282757)
pentatricopeptide repeat-containing protein At5g65570-like(LOC113357578)	probable sugar phosphate/phosphate translocator At1g06470(LOC113287212)
pentatricopeptide repeat-containing protein At5g66520-like(LOC113301866)	probable thiol methyltransferase 2(LOC113362752)
pentatricopeptide repeat-containing protein At5g66520-like(LOC113347386)	probable transcription factor At1g11510(LOC113298851)
pentatricopeptide repeat-containing protein At5g66520-like(LOC113357921)	probable tRNA N6-adenosine threonylcarbamoyltransferase, mitochondrial
pentatricopeptide repeat-containing protein At5g66631-like(LOC113289287)	probable U3 small nucleolar RNA-associated protein 11(LOC113351842)
pentatricopeptide repeat-containing protein ELI1, chloroplastic-like	probable ubiquitin-conjugating enzyme E2 23(LOC113291232)
pentatricopeptide repeat-containing protein ELI1, chloroplastic-like(LOC113293205)	probable ubiquitin-like-specific protease 2B(LOC113349726)
pentatricopeptide repeat-containing protein PNM1, mitochondrial-like(LOC113355454)	probable UDP-N-acetylglucosamine--peptide N-acetylglucosaminyltransferase SEC(LOC113313905)
peptide chain release factor PrfB2, chloroplastic-like(LOC113358148)	probable WRKY transcription factor 45(LOC113362739)
peptide methionine sulfoxide reductase A5-like(LOC113289880)	probable WRKY transcription factor 51(LOC113285500)
peptide methionine sulfoxide reductase B5-like(LOC113357320)	probable WRKY transcription factor 53(LOC113357348)
peptide-N4-(N-acetyl-beta-glucosaminyl)asparagine amidase A-like(LOC113359082)	probable WRKY transcription factor 7(LOC113346693)
peptidyl serine alpha-galactosyltransferase-like	probable xyloglucan endotransglucosylase/hydrolase protein 30(LOC113332483)
peptidyl serine alpha-galactosyltransferase-like(LOC113284136)	probably inactive leucine-rich repeat receptor-like protein kinase At2g25790(LOC113288758)
peptidyl serine alpha-galactosyltransferase-like(LOC113335522)	proline-rich protein 2-like(LOC113358174)
peptidyl-prolyl cis-trans isomerase 1(LOC113275280)	proline-rich protein HaeIII subfamily 1-like(LOC113354249)
peptidyl-prolyl cis-trans isomerase FKBP53-like(LOC113273726)	proline-rich receptor-like protein kinase PERK10(LOC113323352)
peptidyl-tRNA hydrolase 2, mitochondrial-like(LOC113348188)	proteasome subunit alpha type-3-like
peroxidase 20-like(LOC113353860)	proteasome subunit alpha type-3-like(LOC113360912)
peroxidase 24-like(LOC113360957)	proteasome subunit alpha type-7(LOC113290866)
peroxidase 27-like	proteasome subunit alpha type-7-like(LOC113347437)
peroxidase 27-like	proteasome subunit beta type-7-B-like(LOC113318713)
peroxidase 27-like(LOC113292749)	protein ACCELERATED CELL DEATH 6-like
peroxidase 27-like(LOC113292816)	protein ACCELERATED CELL DEATH 6-like(LOC113322983)
peroxidase 29-like(LOC113330153)	protein ALP1-like(LOC113334943)
peroxidase 40-like	protein ALP1-like(LOC113338477)
peroxidase 40-like(LOC113333958)	protein ALTERED XYLOGLUCAN 4-like
peroxidase 60-like	protein ALTERED XYLOGLUCAN 4-like(LOC113273033)
peroxidase 60-like(LOC113296772)	protein ANTHESIS POMOTING FACTOR 1-like(LOC113274059)
peroxidase 60-like(LOC113359093)	protein APEM9-like(LOC113358765)
peroxidase 70-like	protein argonaute 16-like(LOC113288057)
peroxidase 70-like(LOC113278210)	protein argonaute 16-like(LOC113303076)
peroxidase 72-like(LOC113309947)	protein argonaute 16-like(LOC113319725)
peroxidase 7-like(LOC113317226)	protein argonaute 1B-like(LOC113314006)
peroxidase P7-like(LOC113317255)	protein BASIC PENTACYSTEINE6-like
peroxiredoxin-2C-like(LOC113315240)	protein BASIC PENTACYSTEINE6-like(LOC113286027)
peroxisomal adenine nucleotide carrier 1-like	protein bfr2-like(LOC113295880)
peroxisomal adenine nucleotide carrier 2-like	protein BFR2-like(LOC113302750)
peroxisomal fatty acid beta-oxidation multifunctional protein AIM1-like	protein bfr2-like(LOC113352857)
peroxisomal fatty acid beta-oxidation multifunctional protein AIM1-like	protein BONZAI 1-like(LOC113271528)
pescadillo homolog	protein BONZAI 3-like
pescadillo homolog(LOC113277591)	protein BONZAI 3-like(LOC113350190)
PHD finger protein ALFIN-LIKE 7-like	protein Brevis radix-like 2(LOC113354447)
PHD finger protein ALFIN-LIKE 7-like(LOC113284382)	protein BTR1-like(LOC113298715)
phenylalanine N-monooxygenase-like	protein BTR1-like(LOC113338987)
phenylalanine N-monooxygenase-like	protein CHUP1, chloroplastic-like(LOC113335686)
phenylalanine N-monooxygenase-like(LOC113338899)	protein CIA1-like(LOC113344335)
phenylalanine N-monooxygenase-like(LOC113353323)	protein CLMP1-like(LOC113303755)
phenylalanine--tRNA ligase alpha subunit, cytoplasmic-like(LOC113271563)	protein CUP-SHAPED COTYLEDON 2-like(LOC113333987)
phenylalanine--tRNA ligase alpha subunit, cytoplasmic-like(LOC113332009)	protein CYPRO4-like
phenylalanine--tRNA ligase beta subunit, cytoplasmic-like	protein CYPRO4-like(LOC113356832)
phenylalanine--tRNA ligase beta subunit, cytoplasmic-like(LOC113309277)	protein DA1-related 1-like(LOC113296139)
PH-interacting protein-like	protein DETOXIFICATION 24-like(LOC113294995)
phosducin-like protein 3(LOC113285629)	protein DETOXIFICATION 27-like(LOC113294966)
phosphate transporter PHO1 homolog 1-like	protein DETOXIFICATION 27-like(LOC113311459)
phosphate transporter PHO1 homolog 1-like	protein DETOXIFICATION 33-like
phosphate transporter PHO1 homolog 1-like(LOC113345430)	protein DETOXIFICATION 33-like(LOC113312445)
phosphate transporter PHO1 homolog 1-like(LOC113355198)	protein DETOXIFICATION 45, chloroplastic-like
phosphatidate phosphatase PAH2-like(LOC113346644)	protein DETOXIFICATION 45, chloroplastic-like(LOC113304987)
phosphatidylinositol/phosphatidylcholine transfer protein SFH13-like	protein DETOXIFICATION 54-like(LOC113277988)
phosphatidylinositol/phosphatidylcholine transfer protein SFH13-like(LOC113301236)	protein disulfide isomerase-like 1-4(LOC113310317)
phosphoenolpyruvate carboxylase 2-like(LOC113277292)	protein DMR6-LIKE OXYGENASE 2-like(LOC113280982)
phosphoglycerate kinase, cytosolic-like(LOC113343431)	protein DMR6-LIKE OXYGENASE 2-like(LOC113308516)
phosphoglycerate mutase-like protein 4(LOC113296597)	protein DOG1-like 4(LOC113308534)
phosphoglycolate phosphatase 2-like	protein DOG1-like 4(LOC113313056)
phosphoglycolate phosphatase 2-like(LOC113346464)	protein DSS1 HOMOLOG ON CHROMOSOME V-like(LOC113292837)
phosphoinositide phosphatase SAC7-like(LOC113298532)	protein ELC-like(LOC113316175)
phospholipase A1-Ibeta2, chloroplastic-like(LOC113304911)	protein ENHANCED DISEASE RESISTANCE 2-like
phospholipase D alpha 1-like	protein FAM135B-like(LOC113284034)
phospholipase D beta 1-like	protein FAM50A-like(LOC113332892)
phospholipase D beta 1-like(LOC113274794)	protein FAR1-RELATED SEQUENCE 11-like(LOC113358178)
phospholipase D zeta 1-like(LOC113319124)	protein FAR1-RELATED SEQUENCE 5-like
phospholipid:diacylglycerol acyltransferase 1-like(LOC113350354)	protein FAR1-RELATED SEQUENCE 5-like(LOC113272715)
phospholipid-transporting ATPase 1-like(LOC113322258)	protein FAR1-RELATED SEQUENCE 5-like(LOC113310992)
phospholipid-transporting ATPase 2-like(LOC113307619)	protein FAR1-RELATED SEQUENCE 5-like(LOC113360406)
phospholipid-transporting ATPase 3-like(LOC113319733)	protein FAR1-RELATED SEQUENCE 8-like(LOC113303206)
phosphomannomutase/phosphoglucomutase-like(LOC113282073)	protein farnesyltransferase subunit beta-like(LOC113282400)
phosphomethylpyrimidine synthase, chloroplastic-like(LOC113310014)	protein FAR-RED ELONGATED HYPOCOTYL 1-like(LOC113312658)
phosphoribosylaminoimidazole-succinocarboxamide synthase, chloroplastic-like(LOC113315453)	protein FAR-RED IMPAIRED RESPONSE 1-like(LOC113284115)
phosphoribulokinase, chloroplastic-like	protein FMP32, mitochondrial-like(LOC113288770)
phosphoribulokinase, chloroplastic-like(LOC113297611)	protein FORGETTER 1-like
photosystem I reaction center subunit VI, chloroplastic-like(LOC113317747)	protein FORGETTER 1-like(LOC113310586)
photosystem II repair protein PSB27-H1, chloroplastic-like(LOC113319277)	protein FRIGIDA-ESSENTIAL 1-like(LOC113307603)
photosystem II stability/assembly factor HCF136, chloroplastic-like	protein GAMETE EXPRESSED 3-like
photosystem II stability/assembly factor HCF136, chloroplastic-like(LOC113299555)	protein GAMETE EXPRESSED 3-like
PI-PLC X domain-containing protein At5g67130-like(LOC113346674)	protein gar2-like(LOC113322849)
PITH domain-containing protein At3g04780-like(LOC113354320)	protein GDAP2 homolog(LOC113291676)
piezo-type mechanosensitive ion channel homolog(LOC113357326)	protein GIGANTEA-like(LOC113357225)
pirin-like protein(LOC113358196)	protein GLUTAMINE DUMPER 2-like(LOC113285960)
PKS-NRPS hybrid synthetase CHGG_01239-like(LOC113303757)	protein GLUTAMINE DUMPER 3-like(LOC113329125)
PKS-NRPS hybrid synthetase CHGG_01239-like(LOC113308662)	protein INVOLVED IN DE NOVO 2-like(LOC113271728)
plant intracellular Ras-group-related LRR protein 7-like(LOC113321138)	protein INVOLVED IN DE NOVO 2-like(LOC113306130)
plant UBX domain-containing protein 4-like(LOC113304473)	protein IQ-DOMAIN 14-like(LOC113350065)
plant UBX domain-containing protein 7-like	protein IQ-DOMAIN 1-like
plant UBX domain-containing protein 7-like(LOC113281844)	protein IQ-DOMAIN 1-like(LOC113298545)
plant-specific TFIIB-related protein PTF2-like(LOC113280991)	protein IQ-DOMAIN 1-like(LOC113314021)
plant-specific TFIIB-related protein PTF2-like(LOC113289957)	protein IQ-DOMAIN 1-like(LOC113320201)
plasma membrane ATPase 1-like(LOC113302547)	protein IQ-DOMAIN 1-like(LOC113322462)
plasma membrane ATPase 4-like	protein IQ-DOMAIN 32-like(LOC113349775)
plasma membrane ATPase 4-like(LOC113295939)	protein IRX15-LIKE-like(LOC113289139)
PLASMODESMATA CALLOSE-BINDING PROTEIN 2-like(LOC113280947)	protein IWS1 homolog 1-like(LOC113310707)
plastid division protein PDV2-like	protein indeterminate-domain 12-like(LOC113349574)
PLAT domain-containing protein 3-like(LOC113335858)	protein KINESIN LIGHT CHAIN-RELATED 3-like(LOC113282346)
pleiotropic drug resistance protein 1-like(LOC113284482)	protein KOKOPELLI-like(LOC113307576)
pleiotropic drug resistance protein 2-like	protein LOL2-like(LOC113333831)
pleiotropic drug resistance protein 2-like	protein LOW PSII ACCUMULATION 1, chloroplastic-like(LOC113350240)
pleiotropic drug resistance protein 2-like(LOC113322854)	protein LURP-one-related 10-like(LOC113278220)
pleiotropic drug resistance protein 2-like(LOC113342527)	protein LURP-one-related 15-like(LOC113280168)
polcalcin Syr v 3-like(LOC113359712)	protein LURP-one-related 15-like(LOC113280169)
pollen receptor-like kinase 3	protein LURP-one-related 8-like(LOC113308324)
pollen-specific leucine-rich repeat extensin-like protein 1(LOC113345955)	protein MAIN-LIKE 1-like
polyadenylate-binding protein 3-like(LOC113360799)	protein MAIN-LIKE 1-like(LOC113282221)
polyadenylate-binding protein 7-like	protein MAIN-LIKE 1-like(LOC113300422)
polyadenylate-binding protein 7-like(LOC113338530)	protein MAIN-LIKE 1-like(LOC113356408)
polyadenylate-binding protein-interacting protein 6-like(LOC113303618)	protein MAINTENANCE OF MERISTEMS-like(LOC113315426)
polycomb group protein EMF2B-like(LOC113299064)	protein MAINTENANCE OF MERISTEMS-like(LOC113330697)
polygalacturonase inhibitor-like(LOC113358813)	protein MAINTENANCE OF MERISTEMS-like(LOC113333341)
polygalacturonase-like	protein MEI2-like 2(LOC113281242)
polygalacturonase-like	protein MEI2-like 6(LOC113274193)
polygalacturonase-like(LOC113283895)	protein MIS12 homolog(LOC113273928)
polygalacturonase-like(LOC113321086)	protein MOR1-like(LOC113287665)
polygalacturonase-like(LOC113338233)	protein NAR1-like(LOC113310169)
polyphenol oxidase, chloroplastic-like	protein NDR1-like(LOC113336721)
polyphenol oxidase, chloroplastic-like	protein NDR1-like(LOC113358213)
polyphenol oxidase, chloroplastic-like	protein NETWORKED 1D-like(LOC113348228)
polypyrimidine tract-binding protein homolog 1-like(LOC113334107)	protein NETWORKED 4A-like(LOC113358826)
polyribonucleotide nucleotidyltransferase 2, mitochondrial-like	protein N-lysine methyltransferase METTL21A-like(LOC113323054)
polyribonucleotide nucleotidyltransferase 2, mitochondrial-like(LOC113340148)	protein NRT1/ PTR FAMILY 2.6-like(LOC113355899)
polyubiquitin 11-like	protein NRT1/ PTR FAMILY 2.8-like(LOC113331606)
polyubiquitin(LOC113277595)	protein NRT1/ PTR FAMILY 4.3-like(LOC113347079)
polyubiquitin-like(LOC113332501)	protein NRT1/ PTR FAMILY 5.10-like(LOC113360322)
potassium transporter 5-like(LOC113362186)	protein NRT1/ PTR FAMILY 5.6-like(LOC113302864)
potassium transporter 6-like	protein NRT1/ PTR FAMILY 6.1-like(LOC113281206)
potassium transporter 6-like(LOC113276418)	protein NRT1/ PTR FAMILY 6.2-like(LOC113348995)
pre-mRNA cleavage factor Im 25 kDa subunit 2(LOC113306646)	protein NRT1/ PTR FAMILY 6.4-like(LOC113303624)
pre-mRNA-processing factor 39-like(LOC113281262)	protein N-terminal asparagine amidohydrolase-like(LOC113307943)
pre-mRNA-splicing factor ATP-dependent RNA helicase DEAH10-like(LOC113349420)	protein NUCLEAR FUSION DEFECTIVE 4-like(LOC113307558)
primary amine oxidase-like	protein NUCLEAR FUSION DEFECTIVE 4-like(LOC113331149)
primary amine oxidase-like	protein NUCLEAR FUSION DEFECTIVE 4-like(LOC113347850)
probable 28S rRNA (cytosine-C(5))-methyltransferase	protein NUCLEAR FUSION DEFECTIVE 4-like(LOC113350304)
probable 28S rRNA (cytosine-C(5))-methyltransferase(LOC113350398)	protein OBERON 1-like(LOC113352533)
probable 2-carboxy-D-arabinitol-1-phosphatase(LOC113320305)	protein O-linked-mannose beta-1,4-N-acetylglucosaminyltransferase 2-like
probable 2-oxoglutarate/Fe(II)-dependent dioxygenase	protein O-linked-mannose beta-1,4-N-acetylglucosaminyltransferase 2-like(LOC113303382)
probable 2-oxoglutarate/Fe(II)-dependent dioxygenase(LOC113310399)	protein O-linked-mannose beta-1,4-N-acetylglucosaminyltransferase 2-like(LOC113351790)
probable 2-oxoglutarate/Fe(II)-dependent dioxygenase(LOC113343241)	protein OS-9 homolog(LOC113271641)
probable 2-oxoglutarate-dependent dioxygenase ANS(LOC113277797)	protein PELPK1-like(LOC113317080)
probable 2-oxoglutarate-dependent dioxygenase ANS(LOC113309954)	protein PGR(LOC113303631)
probable 3-hydroxyisobutyrate dehydrogenase-like 3, mitochondrial(LOC113304538)	protein PHLOEM PROTEIN 2-LIKE A1-like(LOC113335846)
probable acetyltransferase NATA1-like(LOC113298638)	protein phosphatase 1 regulatory inhibitor subunit PPP1R7 homolog(LOC113348192)
probable adenylate kinase 1, chloroplastic(LOC113307960)	protein phosphatase 1 regulatory inhibitor subunit PPP1R7 homolog(LOC113349174)
probable aldehyde dehydrogenase(LOC113276006)	protein phosphatase 1 regulatory subunit INH3-like(LOC113305424)
probable aldo-keto reductase 1(LOC113361734)	protein phosphatase 2C 51-like(LOC113339769)
probable alpha,alpha-trehalose-phosphate synthase [UDP-forming] 9	protein PHR1-LIKE 3-like(LOC113348956)
probable alpha,alpha-trehalose-phosphate synthase [UDP-forming] 9(LOC113282502)	protein PHYTOCHROME-DEPENDENT LATE-FLOWERING-like
probable alpha,alpha-trehalose-phosphate synthase [UDP-forming] 9(LOC113297923)	protein PHYTOCHROME-DEPENDENT LATE-FLOWERING-like(LOC113335755)
probable alpha-galactosidase B(LOC113277697)	protein PIN-LIKES 7-like(LOC113361532)
probable alpha-mannosidase At5g13980(LOC113273271)	protein PLASTID MOVEMENT IMPAIRED 1-like(LOC113289648)
probable amidase At4g34880	protein PLASTID MOVEMENT IMPAIRED 1-like(LOC113299046)
probable amidase At4g34880	protein PLASTID REDOX INSENSITIVE 2, chloroplastic-like(LOC113276392)
probable amidase At4g34880(LOC113273070)	protein PMR5-like(LOC113338769)
probable amidase At4g34880(LOC113326942)	protein POLYCHOME-like(LOC113309157)
probable amidase At4g34880(LOC113351048)	protein PTST homolog 2, chloroplastic-like(LOC113274031)
probable aminotransferase TAT2(LOC113335775)	protein PTST, chloroplastic-like(LOC113282070)
probable aminotransferase TAT2(LOC113353418)	protein RDM16-like(LOC113287180)
probable anion transporter 4, chloroplastic	protein RDM16-like(LOC113310711)
probable apyrase 7(LOC113338723)	protein RETICULATA-RELATED 1, chloroplastic-like(LOC113356219)
probable beta-1,4-xylosyltransferase IRX10L(LOC113271519)	protein REVEILLE 7-like
probable beta-D-xylosidase 5	protein REVEILLE 7-like(LOC113298326)
probable beta-D-xylosidase 5(LOC113354015)	protein RICE SALT SENSITIVE 3-like(LOC113333951)
probable bifunctional methylthioribulose-1-phosphate dehydratase/enolase-phosphatase E1 1(LOC113353628)	protein RKD5-like(LOC113350343)
probable bifunctional riboflavin biosynthesis protein RIBA 1, chloroplastic(LOC113336715)	protein ROOT INITIATION DEFECTIVE 3-like(LOC113297888)
probable bifunctional TENA-E protein(LOC113358141)	protein ROOT PRIMORDIUM DEFECTIVE 1-like(LOC113358173)
probable caffeoyl-CoA O-methyltransferase At4g26220(LOC113347959)	protein RRP6-like 3
probable calcium-binding protein CML23(LOC113304789)	protein RRP6-like 3(LOC113287946)
probable calcium-binding protein CML29(LOC113346457)	protein RRP6-like 3(LOC113305120)
probable carboxylesterase 17(LOC113275612)	protein SHI RELATED SEQUENCE 1-like(LOC113286006)
probable carboxylesterase 2(LOC113291555)	protein SHI RELATED SEQUENCE 1-like(LOC113349806)
probable carboxylesterase 9	protein SHORTAGE IN CHIASMATA 1-like(LOC113302564)
probable carboxylesterase 9(LOC113272223)	protein SLE1-like(LOC113313039)
probable carboxylesterase 9(LOC113305283)	protein SLOW GREEN 1, chloroplastic-like(LOC113324078)
probable catabolite repression protein creC(LOC113310366)	protein SLOW WALKER 1-like(LOC113307860)
probable chalcone--flavonone isomerase 3(LOC113279556)	protein SMAX1-LIKE 6-like(LOC113310510)
probable chromo domain-containing protein LHP1(LOC113284421)	protein SODIUM POTASSIUM ROOT DEFECTIVE 3-like(LOC113353170)
probable copper-transporting ATPase HMA5	protein SPIRRIG-like(LOC113352502)
probable disease resistance protein At4g27220(LOC113335681)	protein SRC2 homolog
probable DNA helicase MCM9	protein SRC2 homolog(LOC113346704)
probable DNA helicase MCM9(LOC113311854)	protein starmaker-like(LOC113273296)
probable E3 ubiquitin-protein ligase ARI7(LOC113316426)	protein starmaker-like(LOC113333601)
probable E3 ubiquitin-protein ligase ARI7(LOC113328872)	protein STAY-GREEN LIKE, chloroplastic-like(LOC113346460)
probable E3 ubiquitin-protein ligase BAH1-like 1(LOC113278341)	protein STRUBBELIG-RECEPTOR FAMILY 2-like(LOC113313666)
probable E3 ubiquitin-protein ligase LUL4(LOC113288052)	protein SUPPRESSOR OF FRI 4-like(LOC113295138)
probable E3 ubiquitin-protein ligase RHC1A	protein SUPPRESSOR OF GENE SILENCING 3-like(LOC113350086)
probable E3 ubiquitin-protein ligase RHC1A(LOC113346482)	protein TAPETUM DETERMINANT 1-like(LOC113361925)
probable E3 ubiquitin-protein ligase RNF217(LOC113273889)	protein tesmin/TSO1-like CXC 2(LOC113350055)
probable E3 ubiquitin-protein ligase XERICO(LOC113348927)	protein tesmin/TSO1-like CXC 3
probable endopeptidase p60(LOC113361311)	protein tesmin/TSO1-like CXC 3(LOC113347157)
probable F-box protein At1g53815(LOC113332262)	protein tesmin/TSO1-like CXC 5(LOC113303962)
probable feruloyl esterase A(LOC113359752)	protein TIC 20-v, chloroplastic-like(LOC113302216)
probable folate-biopterin transporter 7(LOC113290297)	protein TIC 214-like(LOC113334762)
probable galacturonosyltransferase 6	protein translation factor SUI1 homolog
probable gamma-aminobutyrate transaminase 3, mitochondrial(LOC113279738)	protein translation factor SUI1 homolog(LOC113304462)
probable glucan endo-1,3-beta-glucosidase A6	protein translation factor SUI1 homolog(LOC113352063)
probable glucan endo-1,3-beta-glucosidase A6(LOC113313341)	protein TRANSPARENT TESTA 9-like(LOC113358634)
probable glutathione peroxidase 5(LOC113345163)	protein transport protein Sec24-like At3g07100(LOC113349934)
probable glutathione S-transferase parA(LOC113272056)	protein transport protein Sec61 subunit alpha-like(LOC113295877)
probable glutathione S-transferase(LOC113331594)	protein TRIGALACTOSYLDIACYLGLYCEROL 5, chloroplastic-like(LOC113289208)
probable glycerol-3-phosphate acyltransferase 8(LOC113274706)	protein trichome birefringence-like 11(LOC113350125)
probable glycosyltransferase At3g07620	protein trichome birefringence-like 2(LOC113281465)
probable glycosyltransferase At5g03795(LOC113314045)	protein trichome birefringence-like 2(LOC113336797)
probable glycosyltransferase At5g20260	protein trichome birefringence-like 2(LOC113362086)
probable glycosyltransferase At5g20260(LOC113301865)	protein trichome birefringence-like 25
probable histone H2B.3(LOC113277728)	protein trichome birefringence-like 25(LOC113321472)
probable inactive histone-lysine N-methyltransferase SUVR2(LOC113296848)	protein trichome birefringence-like 3(LOC113338376)
probable inactive purple acid phosphatase 28(LOC113358649)	protein trichome birefringence-like 34(LOC113339367)
probable inorganic phosphate transporter 1-3	protein trichome birefringence-like 4(LOC113334513)
probable inorganic phosphate transporter 1-3	protein WALLS ARE THIN 1-like(LOC113341044)
probable inorganic phosphate transporter 1-3	protein YIPF6 homolog(LOC113287173)
probable leucine-rich repeat receptor-like protein kinase At1g35710	protein yippee-like At5g53940(LOC113307672)
probable leucine-rich repeat receptor-like protein kinase At1g35710	protein YLS3-like(LOC113318990)
probable leucine-rich repeat receptor-like protein kinase At1g35710(LOC113300212)	protein ZINC INDUCED FACILITATOR-LIKE 1-like(LOC113358845)
probable leucine-rich repeat receptor-like protein kinase At1g35710(LOC113316604)	prothymosin alpha-A-like(LOC113348037)
probable leucine-rich repeat receptor-like protein kinase At5g49770	prothymosin alpha-like
probable leucine-rich repeat receptor-like protein kinase At5g49770	prothymosin alpha-like(LOC113352716)
probable LL-diaminopimelate aminotransferase, chloroplastic(LOC113326746)	psbP domain-containing protein 7, chloroplastic-like(LOC113350232)
probable LRR receptor-like serine/threonine-protein kinase At1g05700	pseudo histidine-containing phosphotransfer protein 6-like(LOC113321637)
probable LRR receptor-like serine/threonine-protein kinase At1g06840	PTI1-like tyrosine-protein kinase 3
probable LRR receptor-like serine/threonine-protein kinase At1g12460	purine permease 3-like(LOC113290527)
probable LRR receptor-like serine/threonine-protein kinase At3g47570	purine permease 3-like(LOC113327396)
probable LRR receptor-like serine/threonine-protein kinase At3g47570	purple acid phosphatase 18-like(LOC113287912)
probable LRR receptor-like serine/threonine-protein kinase At3g47570	purple acid phosphatase-like(LOC113289125)
probable lysophospholipase BODYGUARD 3(LOC113301571)	putative ABC transporter B family member 8
probable magnesium transporter NIPA9(LOC113347771)	putative ABC transporter B family member 8(LOC113348144)
probable magnesium transporter NIPA9(LOC113350525)	putative B3 domain-containing protein At5g66980(LOC113284310)
probable mediator of RNA polymerase II transcription subunit 37c	putative B3 domain-containing protein Os03g0621600(LOC113321895)
probable mediator of RNA polymerase II transcription subunit 37c(LOC113351441)	putative B3 domain-containing protein Os04g0347400(LOC113328374)
probable metal-nicotianamine transporter YSL7(LOC113303322)	putative cytochrome c oxidase subunit 5C-4(LOC113273710)
probable methyltransferase PMT18	putative disease resistance protein RGA3
probable methyltransferase PMT18(LOC113282280)	putative disease resistance protein RGA3
probable methyltransferase PMT26	putative disease resistance protein RGA3(LOC113312489)
probable methyltransferase PMT26(LOC113278743)	putative disease resistance protein RGA3(LOC113318100)
probable microtubule-binding protein TANGLED(LOC113354345)	putative disease resistance protein RGA3(LOC113337109)
probable mitochondrial saccharopine dehydrogenase-like oxidoreductase At5g39410(LOC113287142)	putative disease resistance protein RGA3(LOC113337178)
probable myosin-binding protein 5	putative disease resistance protein RGA3(LOC113352202)
probable myosin-binding protein 5(LOC113331118)	putative disease resistance protein RGA3(LOC113358067)
probable myosin-binding protein 6(LOC113286667)	putative disease resistance protein RGA3(LOC113358345)
probable NAD(P)H dehydrogenase (quinone) FQR1-like 3(LOC113353224)	putative disease resistance protein RGA4(LOC113312249)
probable pectate lyase 18	putative ER lumen protein-retaining receptor C28H8.4(LOC113330644)
probable pectate lyase 18(LOC113313280)	putative expansin-A30(LOC113273653)
probable pectin methylesterase CGR3(LOC113288487)	putative FBD-associated F-box protein At5g22720(LOC113305429)
probable pectinesterase 53(LOC113354011)	putative F-box protein At1g32420(LOC113311563)
probable pectinesterase/pectinesterase inhibitor 21	putative F-box protein At1g47765
probable pectinesterase/pectinesterase inhibitor 21(LOC113345509)	putative F-box protein At1g47765(LOC113318953)
probable phosphoinositide phosphatase SAC9(LOC113287963)	putative F-box protein At1g53550(LOC113309500)
probable phospholipase A2 homolog 1(LOC113318884)	putative F-box protein At1g55070(LOC113332468)
probable phospholipid hydroperoxide glutathione peroxidase	putative F-box protein At2g02030(LOC113311668)
probable phospholipid hydroperoxide glutathione peroxidase(LOC113301596)	putative F-box protein At3g10240(LOC113291486)
probable phosphoribosylformylglycinamidine synthase, chloroplastic/mitochondrial(LOC113275214)	putative F-box protein At3g16210(LOC113352062)
probable plastidic glucose transporter 2(LOC113349100)	putative F-box protein At3g21120(LOC113320596)
probable plastid-lipid-associated protein 11, chloroplastic(LOC113355468)	putative F-box protein At3g24580(LOC113346408)
probable polygalacturonase At1g80170(LOC113348339)	putative F-box protein At4g21240(LOC113360234)
probable polyol transporter 4	putative F-box protein At4g21240(LOC113361073)
probable potassium transporter 2	putative F-box protein At5g52610(LOC113283513)
probable potassium transporter 2(LOC113320358)	putative F-box/FBD/LRR-repeat protein At1g66290(LOC113284164)
probable proline transporter 2	putative F-box/FBD/LRR-repeat protein At5g22670(LOC113302648)
probable proline transporter 2(LOC113308281)	putative F-box/LRR-repeat protein 23(LOC113288426)
probable prolyl 4-hydroxylase 4(LOC113350174)	putative F-box/LRR-repeat protein 23(LOC113328436)
probable protein arginine N-methyltransferase 6(LOC113284455)	putative F-box/LRR-repeat protein At3g44810(LOC113351468)
probable protein kinase At2g41970	putative F-box/LRR-repeat protein At5g41840(LOC113281031)
probable protein phosphatase 2C 34	putative fucosyltransferase-like protein(LOC113311513)
probable protein phosphatase 2C 40	putative glucose-6-phosphate 1-epimerase(LOC113276188)
probable protein S-acyltransferase 14(LOC113304859)	putative invertase inhibitor(LOC113301306)
probable protein S-acyltransferase 19	putative invertase inhibitor(LOC113305787)
probable protein S-acyltransferase 4	putative low molecular weight protein-tyrosine-phosphatase slr0328(LOC113310428)
probable protein S-acyltransferase 4(LOC113308036)	putative lysine-specific demethylase JMJ16(LOC113283120)
probable protein S-acyltransferase 7(LOC113362821)	putative lysine-specific demethylase JMJ16(LOC113308525)
probable purine permease 4(LOC113313800)	putative methyltransferase DDB_G0268948(LOC113292616)
probable pyridoxal 5'-phosphate synthase subunit PDX2(LOC113322898)	putative methyltransferase DDB_G0268948(LOC113309280)
probable rhamnogalacturonate lyase B(LOC113310931)	putative MO25-like protein At5g47540(LOC113336884)
probable ribose-5-phosphate isomerase 3, chloroplastic(LOC113358424)	putative nuclease HARBI1
probable ribosomal RNA small subunit methyltransferase B(LOC113288171)	putative nuclease HARBI1(LOC113356596)
probable serine/threonine-protein kinase At1g09600	putative pectinesterase 63
probable serine/threonine-protein kinase kinX(LOC113314305)	putative pectinesterase 63(LOC113335792)
probable serine/threonine-protein kinase mps1(LOC113289929)	putative pectinesterase/pectinesterase inhibitor 22
probable serine/threonine-protein kinase nek3	putative pectinesterase/pectinesterase inhibitor 22(LOC113355236)
probable serine/threonine-protein kinase nek3(LOC113314192)	putative pentatricopeptide repeat-containing protein At1g17630(LOC113349575)
probable serine/threonine-protein kinase roco9(LOC113289428)	putative pentatricopeptide repeat-containing protein At2g01510(LOC113323514)
probable small nuclear ribonucleoprotein G(LOC113332824)	putative pentatricopeptide repeat-containing protein At3g08820
probable sucrose-phosphate synthase 1(LOC113282757)	putative pentatricopeptide repeat-containing protein At3g08820(LOC113283812)
probable sucrose-phosphate synthase 1(LOC113303738)	putative pentatricopeptide repeat-containing protein At3g23330
probable sugar phosphate/phosphate translocator At1g06470(LOC113287212)	putative pentatricopeptide repeat-containing protein At3g23330(LOC113337965)
probable transcription factor KAN4	putative pentatricopeptide repeat-containing protein At3g49142
probable transcription factor KAN4(LOC113342549)	putative pentatricopeptide repeat-containing protein At3g49142(LOC113340268)
probable trehalase(LOC113358407)	putative pentatricopeptide repeat-containing protein At5g06400, mitochondrial(LOC113310254)
probable trehalose-phosphate phosphatase H(LOC113347513)	putative poly [ADP-ribose] polymerase 3
probable tRNA (guanine(26)-N(2))-dimethyltransferase 1	putative poly [ADP-ribose] polymerase 3(LOC113324817)
probable ubiquitin-conjugating enzyme E2 23(LOC113291232)	putative protein phosphatase 2C 53(LOC113322775)
probable ubiquitin-conjugating enzyme E2 25	putative protein TPRXL(LOC113280450)
probable ubiquitin-conjugating enzyme E2 25	putative RING-H2 finger protein ATL21A(LOC113339520)
probable ubiquitin-conjugating enzyme E2 25(LOC113275896)	putative surface protein SACOL0050(LOC113332905)
probable ubiquitin-conjugating enzyme E2 25(LOC113305088)	putative SWI/SNF-related matrix-associated actin-dependent regulator of chromatin subfamily A member 3-like 1(LOC113273372)
probable UDP-arabinopyranose mutase 2(LOC113275759)	putative syntaxin-131(LOC113320256)
probable UDP-N-acetylglucosamine--peptide N-acetylglucosaminyltransferase SPINDLY(LOC113320299)	putative transcription factor bHLH041(LOC113352888)
probable WRKY transcription factor 12(LOC113306912)	putative UDP-glucuronate:xylan alpha-glucuronosyltransferase 5(LOC113352548)
probable WRKY transcription factor 14(LOC113295791)	putative uncharacterized protein DDB_G0293878
probable WRKY transcription factor 39(LOC113296920)	putative uncharacterized protein DDB_G0293878(LOC113323095)
probable WRKY transcription factor 4	putative uncharacterized protein YGR160W(LOC113273331)
probable WRKY transcription factor 4(LOC113343833)	putative uridine kinase C227.14(LOC113350046)
probable WRKY transcription factor 41(LOC113325190)	putative wall-associated receptor kinase-like 16
probable WRKY transcription factor 51(LOC113285500)	pyrophosphate--fructose 6-phosphate 1-phosphotransferase subunit beta-like(LOC113273052)
probable WRKY transcription factor 53(LOC113360005)	pyrophosphate--fructose 6-phosphate 1-phosphotransferase subunit beta-like(LOC113303619)
probable WRKY transcription factor 70	pyruvate decarboxylase 1-like
probable WRKY transcription factor 70	pyruvate decarboxylase 1-like(LOC113321843)
probable WRKY transcription factor 70(LOC113314225)	pyruvate decarboxylase 1-like(LOC113358753)
probable WRKY transcription factor 70(LOC113323438)	pyruvate dehydrogenase E1 component subunit alpha-3, chloroplastic-like(LOC113292177)
probable WRKY transcription factor 75(LOC113274385)	pyruvate, phosphate dikinase 2-like
probable xyloglucan galactosyltransferase GT17	pyruvate, phosphate dikinase 2-like(LOC113336741)
probable xyloglucan galactosyltransferase GT17(LOC113357181)	QWRF motif-containing protein 7-like
probably inactive leucine-rich repeat receptor-like protein kinase At3g28040	QWRF motif-containing protein 7-like(LOC113330776)
prohibitin-3, mitochondrial-like(LOC113301276)	rab escort protein 1-like
proline-rich protein 2-like(LOC113358174)	RAB6A-GEF complex partner protein 1-like(LOC113299068)
proline-rich receptor-like protein kinase PERK10(LOC113323352)	RAP domain-containing protein, chloroplastic-like(LOC113358235)
prolyl 4-hydroxylase 1-like(LOC113296555)	ras-related protein Rab-1B-like
prostatic spermine-binding protein-like(LOC113316275)	ras-related protein Rab-1B-like(LOC113322130)
proteasome subunit alpha type-5-like(LOC113323678)	reactive Intermediate Deaminase A, chloroplastic-like(LOC113348582)
proteasome subunit alpha type-7-like(LOC113347437)	receptor like protein 29-like(LOC113291085)
proteasome subunit beta type-1-like(LOC113275131)	receptor like protein 29-like(LOC113349887)
proteasome subunit beta type-2-A-like(LOC113347150)	receptor-like protein 33
proteasome subunit beta type-4-like(LOC113341532)	receptor-like protein 33(LOC113272062)
protein ABC transporter 1, mitochondrial-like	receptor-like protein 4(LOC113303044)
protein ABC transporter 1, mitochondrial-like(LOC113358053)	receptor-like protein 43(LOC113329105)
protein ABIL2-like	receptor-like protein EIX2(LOC113274950)
protein ABIL2-like(LOC113293150)	receptor-like protein EIX2(LOC113328701)
protein ACCELERATED CELL DEATH 6-like	receptor-like protein kinase 2
protein ACCELERATED CELL DEATH 6-like(LOC113322983)	receptor-like protein kinase 2
protein ACCELERATED CELL DEATH 6-like(LOC113331821)	receptor-like protein kinase FERONIA
protein ACCELERATED CELL DEATH 6-like(LOC113335504)	receptor-like protein kinase HERK 1
protein ALP1-like(LOC113280392)	receptor-like protein kinase HERK 1(LOC113321395)
protein ALP1-like(LOC113294078)	regulatory protein NPR5-like(LOC113278490)
protein ALP1-like(LOC113309251)	repetitive proline-rich cell wall protein 1-like
protein ALTERED XYLOGLUCAN 4-like	repetitive proline-rich cell wall protein 1-like(LOC113332474)
protein ALTERED XYLOGLUCAN 4-like(LOC113274211)	replication factor C subunit 1-like(LOC113309711)
protein ALUMINUM SENSITIVE 3-like(LOC113320993)	replication protein A 32 kDa subunit A-like(LOC113361995)
protein ANTHESIS POMOTING FACTOR 1-like(LOC113274059)	respiratory burst oxidase homolog protein F-like(LOC113271723)
protein app1-like	reticuline oxidase-like
protein app1-like(LOC113353626)	reticuline oxidase-like(LOC113315924)
protein ARABIDILLO 1-like(LOC113302556)	reticulon-like protein B22
protein argonaute 1-like	reticulon-like protein B22(LOC113358842)
protein bfr2-like(LOC113352857)	rho GTPase-activating protein 2-like(LOC113350186)
protein BONZAI 1-like(LOC113271528)	rhodanese-like domain-containing protein 6
protein BONZAI 3-like	RHOMBOID-like protein 10, chloroplastic(LOC113349591)
protein BONZAI 3-like(LOC113318741)	RHOMBOID-like protein 2(LOC113304414)
protein BREAST CANCER SUSCEPTIBILITY 2 homolog B-like(LOC113307695)	rhomboid-like protein 19(LOC113309632)
protein CASPARIAN STRIP INTEGRITY FACTOR 1-like(LOC113283078)	RING-H2 finger protein ATL65-like
protein CHLOROPLAST IMPORT APPARATUS 2-like(LOC113358718)	RING-H2 finger protein ATL65-like(LOC113330479)
protein CHUP1, chloroplastic-like	RING-H2 finger protein ATL78-like(LOC113291653)
protein CHUP1, chloroplastic-like(LOC113302451)	RING-H2 finger protein ATL7-like(LOC113347305)
protein CHUP1, chloroplastic-like(LOC113340011)	RINT1-like protein MAG2(LOC113306805)
protein CUP-SHAPED COTYLEDON 3-like(LOC113289539)	riboflavin synthase-like(LOC113287635)
protein DA1-related 1-like	ribokinase-like(LOC113281246)
protein DA1-related 2-like	ribonuclease 1-like(LOC113278405)
protein DA1-related 2-like(LOC113314311)	ribonuclease 2-like(LOC113284533)
protein DA1-related 2-like(LOC113344747)	ribonuclease E-like(LOC113305542)
protein DDB_G0276689-like	ribonuclease E-like(LOC113360648)
protein DDB_G0276689-like(LOC113303692)	ribonuclease HI-like(LOC113291811)
protein DEHYDRATION-INDUCED 19 homolog 4-like(LOC113346135)	ribonuclease HI-like(LOC113324767)
protein DETOXIFICATION 16-like	ribonuclease HI-like(LOC113360612)
protein DETOXIFICATION 16-like	ribonuclease H-like(LOC113324239)
protein DETOXIFICATION 16-like(LOC113273862)	ribose-phosphate pyrophosphokinase 4-like(LOC113276191)
protein DETOXIFICATION 16-like(LOC113284302)	ribosome biogenesis protein BMS1 homolog
protein DETOXIFICATION 27-like	ribosome biogenesis protein BMS1 homolog
protein DETOXIFICATION 27-like(LOC113306907)	ribosome biogenesis protein BMS1 homolog(LOC113277208)
protein DETOXIFICATION 27-like(LOC113311456)	ribosome biogenesis protein BMS1 homolog(LOC113280864)
protein DETOXIFICATION 33-like	ribosome biogenesis protein BMS1 homolog(LOC113282982)
protein DETOXIFICATION 33-like(LOC113339023)	ribosome biogenesis protein BMS1 homolog(LOC113294376)
protein DETOXIFICATION 42-like	ribosome biogenesis protein BMS1 homolog(LOC113327173)
protein disulfide isomerase pTAC5, chloroplastic-like	ribosome biogenesis protein BMS1 homolog(LOC113357828)
protein disulfide isomerase pTAC5, chloroplastic-like(LOC113283064)	ribosome biogenesis protein bms1-like(LOC113322990)
protein disulfide-isomerase SCO2-like(LOC113286240)	ribosome maturation protein SBDS-like(LOC113284132)
protein disulfide-isomerase SCO2-like(LOC113297621)	ribulose-phosphate 3-epimerase, cytoplasmic isoform-like(LOC113276590)
protein DOG1-like 4(LOC113313056)	ricin B-like lectin R40G3(LOC113310007)
protein DOWNY MILDEW RESISTANCE 6-like(LOC113326774)	RNA exonuclease 4-like
protein ECERIFERUM 1-like(LOC113350987)	RNA exonuclease 4-like(LOC113285651)
protein EFR3 homolog A-like	RNA exonuclease 4-like(LOC113327521)
protein EFR3 homolog A-like(LOC113316832)	RNA polymerase II C-terminal domain phosphatase-like 3(LOC113362776)
protein EFR3 homolog(LOC113334840)	RNA polymerase II C-terminal domain phosphatase-like 4(LOC113346147)
protein ELC-like(LOC113316175)	RNA polymerase II subunit A C-terminal domain phosphatase SSU72-like(LOC113350128)
protein EMBRYONIC FLOWER 1-like	RNA polymerase II-associated protein 3-like(LOC113280361)
protein ENHANCED DOWNY MILDEW 2-like	RNA polymerase sigma factor sigD, chloroplastic-like(LOC113350169)
protein ENHANCED PSEUDOMONAS SUSCEPTIBILTY 1-like	RNA pseudouridine synthase 1-like(LOC113358150)
protein ENHANCED PSEUDOMONAS SUSCEPTIBILTY 1-like(LOC113335605)	RNA-binding protein 39-like
protein ENHANCED PSEUDOMONAS SUSCEPTIBILTY 1-like(LOC113349553)	RNA-binding protein 39-like(LOC113287123)
protein ENHANCED PSEUDOMONAS SUSCEPTIBILTY 1-like(LOC113352328)	RNA-binding protein Y14A-like(LOC113289984)
protein ENHANCED PSEUDOMONAS SUSCEPTIBILTY 1-like(LOC113352751)	RNA-binding protein Y14A-like(LOC113310462)
protein EXORDIUM-like(LOC113286774)	RNA-binding protein Y14A-like(LOC113322271)
protein FAM133A-like	root phototropism protein 3-like
protein FAM133A-like(LOC113318204)	root phototropism protein 3-like(LOC113361056)
protein FANTASTIC FOUR 2-like(LOC113315151)	rop guanine nucleotide exchange factor 12-like
protein FAR1-RELATED SEQUENCE 11-like(LOC113358178)	rop guanine nucleotide exchange factor 12-like
protein FAR1-RELATED SEQUENCE 4-like(LOC113271950)	rop guanine nucleotide exchange factor 12-like(LOC113303909)
protein FAR1-RELATED SEQUENCE 5-like(LOC113272715)	rop guanine nucleotide exchange factor 12-like(LOC113317746)
protein FAR1-RELATED SEQUENCE 5-like(LOC113301267)	rop guanine nucleotide exchange factor 14-like(LOC113301915)
protein FAR1-RELATED SEQUENCE 5-like(LOC113321322)	rop guanine nucleotide exchange factor 1-like(LOC113356967)
protein FAR1-RELATED SEQUENCE 6-like	rop guanine nucleotide exchange factor 3-like
protein FAR1-RELATED SEQUENCE 6-like(LOC113296174)	rRNA biogenesis protein RRP5-like(LOC113353427)
protein FAR1-RELATED SEQUENCE 7-like	ruBisCO large subunit-binding protein subunit alpha-like(LOC113298619)
protein FAR1-RELATED SEQUENCE 7-like(LOC113346437)	ruBisCO large subunit-binding protein subunit beta, chloroplastic-like(LOC113341335)
protein FAR1-RELATED SEQUENCE 8-like(LOC113303206)	ruvB-like helicase 2(LOC113271786)
protein FAR-RED IMPAIRED RESPONSE 1-like(LOC113284115)	S-adenosylmethionine decarboxylase proenzyme 4-like(LOC113336739)
protein FIZZY-RELATED 3-like	S-adenosylmethionine decarboxylase proenzyme-like(LOC113302993)
protein gar2-like(LOC113310980)	salutaridinol 7-O-acetyltransferase-like(LOC113339653)
protein GDAP2 homolog(LOC113291676)	scarecrow-like protein 4(LOC113293761)
protein GLE1-like(LOC113342049)	scarecrow-like protein 9(LOC113283028)
protein GRAVITROPIC IN THE LIGHT 1-like(LOC113281292)	SCAR-like protein 2(LOC113302228)
protein GRAVITROPIC IN THE LIGHT 1-like(LOC113308548)	scopoletin glucosyltransferase-like
protein HAIKU1-like(LOC113307691)	scopoletin glucosyltransferase-like(LOC113292736)
protein HEADING DATE 3A-like(LOC113316021)	sec-independent protein translocase protein TATB, chloroplastic-like(LOC113302400)
protein HESO1-like(LOC113314410)	secoisolariciresinol dehydrogenase-like(LOC113314223)
protein INVOLVED IN DE NOVO 2-like(LOC113271728)	secreted acidic protein 1A-like(LOC113346727)
protein INVOLVED IN DE NOVO 2-like(LOC113306130)	senescence-specific cysteine protease SAG12-like(LOC113326559)
protein IQ-DOMAIN 1-like(LOC113301190)	senescence-specific cysteine protease SAG39-like(LOC113345517)
protein IQ-DOMAIN 1-like(LOC113322462)	serine carboxypeptidase-like
protein IQ-DOMAIN 32-like(LOC113357664)	serine carboxypeptidase-like 32(LOC113319232)
protein indeterminate-domain 12-like(LOC113349574)	serine carboxypeptidase-like 45(LOC113358820)
protein indeterminate-domain 2-like(LOC113330629)	serine carboxypeptidase-like 51(LOC113298734)
protein indeterminate-domain 9-like(LOC113309681)	serine carboxypeptidase-like(LOC113338713)
protein KINESIN LIGHT CHAIN-RELATED 3-like	serine hydroxymethyltransferase 3, chloroplastic-like
protein KINESIN LIGHT CHAIN-RELATED 3-like(LOC113282346)	serine hydroxymethyltransferase 3, chloroplastic-like(LOC113274042)
protein KOKOPELLI-like	serine hydroxymethyltransferase 3, chloroplastic-like(LOC113280554)
protein KOKOPELLI-like(LOC113351816)	serine hydroxymethyltransferase 3, chloroplastic-like(LOC113339002)
protein LOW PSII ACCUMULATION 1, chloroplastic-like(LOC113319095)	serine racemase(LOC113362076)
protein LOW PSII ACCUMULATION 1, chloroplastic-like(LOC113350240)	serine/arginine repetitive matrix protein 1-like(LOC113278888)
protein LURP-one-related 15-like	serine/arginine-rich splicing factor RS31-like
protein LURP-one-related 15-like(LOC113280168)	serine/arginine-rich splicing factor RS31-like(LOC113307740)
protein LUTEIN DEFICIENT 5, chloroplastic-like	serine/arginine-rich splicing factor RS31-like(LOC113320535)
protein LUTEIN DEFICIENT 5, chloroplastic-like(LOC113283070)	serine/arginine-rich splicing factor SR34A-like(LOC113301597)
protein MAIN-LIKE 1-like	serine/threonine protein phosphatase 2A 55 kDa regulatory subunit B(LOC113276485)
protein MAIN-LIKE 1-like(LOC113295890)	serine/threonine protein phosphatase 2A 55 kDa regulatory subunit B(LOC113357639)
protein MAIN-LIKE 1-like(LOC113331318)	serine/threonine-protein kinase AtPK2/AtPK19-like
protein MAIN-LIKE 1-like(LOC113356408)	serine/threonine-protein kinase D6PKL2-like
protein MAIN-LIKE 2-like(LOC113291801)	serine/threonine-protein kinase Nek2-like
protein MAINTENANCE OF MERISTEMS-like(LOC113277181)	serine/threonine-protein kinase ppk15-like
protein MAINTENANCE OF MERISTEMS-like(LOC113290515)	serine/threonine-protein kinase ppk15-like(LOC113322529)
protein MAINTENANCE OF MERISTEMS-like(LOC113324760)	serine/threonine-protein kinase STY13-like
protein MAINTENANCE OF MERISTEMS-like(LOC113333341)	serine/threonine-protein kinase STY46-like
protein MALE DISCOVERER 2-like	serine/threonine-protein kinase-like protein CCR4
protein MARD1-like(LOC113333150)	serine/threonine-protein phosphatase 5-like(LOC113287465)
protein MEI2-like 2	serine/threonine-protein phosphatase 6 regulatory ankyrin repeat subunit C-like(LOC113350181)
protein MEI2-like 2(LOC113281242)	serine/threonine-protein phosphatase 6 regulatory subunit 3-like(LOC113309300)
protein MICRORCHIDIA 4-like(LOC113341077)	serine-aspartate repeat-containing protein C-like(LOC113311238)
protein MITOFERRINLIKE 1, chloroplastic-like(LOC113300085)	serpin-Z1B-like(LOC113359615)
protein MIZU-KUSSEI 1-like(LOC113281951)	serpin-Z2B-like(LOC113338555)
protein NAR1-like(LOC113310169)	serpin-ZX-like(LOC113361094)
protein NDR1-like(LOC113290384)	serpin-ZX-like(LOC113361405)
protein NDR1-like(LOC113333452)	S-formylglutathione hydrolase-like(LOC113322912)
protein NDR1-like(LOC113336721)	shikimate O-hydroxycinnamoyltransferase-like(LOC113274602)
protein NETWORKED 1D-like(LOC113283259)	short-chain dehydrogenase TIC 32, chloroplastic-like
protein NETWORKED 4A-like(LOC113358826)	short-chain dehydrogenase TIC 32, chloroplastic-like
protein NLP4-like	short-chain dehydrogenase TIC 32, chloroplastic-like(LOC113273515)
protein NLP4-like(LOC113289597)	short-chain dehydrogenase TIC 32, chloroplastic-like(LOC113304278)
protein NLP6-like(LOC113358430)	short-chain dehydrogenase TIC 32, chloroplastic-like(LOC113328686)
protein NLP9-like(LOC113343866)	short-chain dehydrogenase TIC 32, chloroplastic-like(LOC113335751)
protein NRT1/ PTR FAMILY 4.5-like	sialidase-like
protein NRT1/ PTR FAMILY 5.10-like	signal peptide peptidase-like 2(LOC113286393)
protein NRT1/ PTR FAMILY 5.10-like	signal recognition particle 43 kDa protein, chloroplastic-like(LOC113289083)
protein NRT1/ PTR FAMILY 5.2-like	signal recognition particle subunit SRP68-like(LOC113343208)
protein NRT1/ PTR FAMILY 5.6-like	sister-chromatid cohesion protein 3-like(LOC113355407)
protein NRT1/ PTR FAMILY 6.1-like	SKP1-like protein 1B(LOC113336047)
[truncated: 3,093 more rows]

## Sheet: ONPS_O1S
hypomethylation	hypermethylation
[truncated: 763 more rows]

## Sheet: O96C_O1C
hypomethylation	hypermethylation
[truncated: 4,896 more rows]

[truncated: 5 more sheets: O96C_ONPC, ONPC_O1C, O96C_O96S, O1C_O1S, ONPC_ONPS]
