# Supplementary material for: DNA methylation orchestrates secondary metabolite biosynthesis and transport in Papaver somniferum
Source: PLoS One. 2025 Aug 25;20(8):e0329855. doi: 10.1371/journal.pone.0329855 (PMC12377628; doi:10.1371/journal.pone.0329855)
Supplement: S5 File — (XLSX) [file pone.0329855.s012.xlsx]

## Sheet: O96S_O1S
hypomethylation	hypermethylation
(+)-neomenthol dehydrogenase-like	17.1 kDa class II heat shock protein-like
(+)-neomenthol dehydrogenase-like	17.1 kDa class II heat shock protein-like(LOC113328082)
(+)-neomenthol dehydrogenase-like(LOC113310206)	17.3 kDa class II heat shock protein-like
11S globulin subunit beta-like	17.3 kDa class II heat shock protein-like(LOC113313170)
11S globulin subunit beta-like(LOC113329612)	2S albumin-like
18S ribosomal RNA	2S albumin-like(LOC113291289)
18S ribosomal RNA	40S ribosomal protein S23
18S ribosomal RNA	40S ribosomal protein S23(LOC113323026)
18S ribosomal RNA	5S ribosomal RNA
18S ribosomal RNA(LOC113314683)	5S ribosomal RNA
18S ribosomal RNA(LOC113328623)	5S ribosomal RNA
1-aminocyclopropane-1-carboxylate oxidase homolog 1-like	5S ribosomal RNA
1-aminocyclopropane-1-carboxylate oxidase homolog 1-like(LOC113275510)	5S ribosomal RNA(LOC113336538)
28 kDa ribonucleoprotein, chloroplastic-like	7-deoxyloganetic acid glucosyltransferase-like
28 kDa ribonucleoprotein, chloroplastic-like(LOC113323296)	7-deoxyloganetic acid glucosyltransferase-like(LOC113277253)
28S ribosomal RNA	ABC transporter G family member 9-like
28S ribosomal RNA	ABC transporter G family member 9-like(LOC113291777)
28S ribosomal RNA	acyl-coenzyme A thioesterase 9, mitochondrial-like
28S ribosomal RNA(LOC113325649)	acyl-coenzyme A thioesterase 9, mitochondrial-like(LOC113338914)
28S ribosomal RNA(LOC113330964)	alpha-galactosidase 1-like
36.4 kDa proline-rich protein-like	aspartic proteinase nepenthesin-2-like
36.4 kDa proline-rich protein-like(LOC113274187)	aspartic proteinase nepenthesin-2-like(LOC113294445)
3-ketoacyl-CoA synthase 4-like	basic 7S globulin-like
3-ketoacyl-CoA synthase 4-like(LOC113357951)	basic 7S globulin-like
40S ribosomal protein S18	basic 7S globulin-like(LOC113358359)
40S ribosomal protein S18(LOC113330319)	beta-glucosidase BoGH3B-like
5.8S ribosomal RNA	BTB/POZ domain-containing protein At5g48130-like
5.8S ribosomal RNA	BTB/POZ domain-containing protein At5g48130-like(LOC113333149)
5.8S ribosomal RNA	chitin-binding lectin 1-like
5.8S ribosomal RNA(LOC113328636)	chitin-binding lectin 1-like(LOC113325994)
5S ribosomal RNA	chromobox protein homolog 7-like
5S ribosomal RNA	chromobox protein homolog 7-like(LOC113273061)
5S ribosomal RNA	cullin-1-like
5S ribosomal RNA(LOC113336498)	cullin-1-like(LOC113315901)
60S acidic ribosomal protein P2-2-like	cytochrome P450 71A1-like
60S acidic ribosomal protein P2-2-like(LOC113307879)	cytochrome P450 71A1-like(LOC113329468)
60S ribosomal protein L10-like	cytochrome P450 86B1-like
60S ribosomal protein L10-like(LOC113310884)	cytochrome P450 86B1-like(LOC113272995)
60S ribosomal protein L5-like	desiccation protectant protein Lea14 homolog
60S ribosomal protein L5-like(LOC113318128)	desiccation protectant protein Lea14 homolog(LOC113344171)
ABC transporter A family member 11-like	DExH-box ATP-dependent RNA helicase DExH18, mitochondrial-like
ABC transporter A family member 11-like	DExH-box ATP-dependent RNA helicase DExH18, mitochondrial-like(LOC113315897)
agamous-like MADS-box protein AGL23	DExH-box ATP-dependent RNA helicase DExH8-like
agamous-like MADS-box protein AGL23(LOC113359580)	DExH-box ATP-dependent RNA helicase DExH8-like(LOC113284497)
alkane hydroxylase MAH1-like	E3 ubiquitin-protein ligase SDIR1-like
alkane hydroxylase MAH1-like(LOC113290425)	EP1-like glycoprotein 4
alpha/beta hydrolase domain-containing protein 17B-like	eukaryotic translation initiation factor 3 subunit A-like
alpha/beta hydrolase domain-containing protein 17B-like(LOC113301670)	eukaryotic translation initiation factor-like
amino acid permease 4-like	eukaryotic translation initiation factor-like(LOC113339771)
amino acid permease 4-like(LOC113322392)	exocyst complex component EXO70E2-like
ankyrin repeat-containing protein ITN1-like	extensin-like
ankyrin repeat-containing protein ITN1-like(LOC113271957)	extensin-like
AP-5 complex subunit mu-like	extensin-like(LOC113329569)
AP-5 complex subunit mu-like(LOC113317894)	extensin-like(LOC113339825)
apical junction molecule-like	F-box protein CPR1-like
apical junction molecule-like(LOC113311359)	F-box protein CPR1-like(LOC113271942)
ARF guanine-nucleotide exchange factor GNL2-like	F-box/LRR-repeat/kelch-repeat protein At2g27520-like
ARF guanine-nucleotide exchange factor GNL2-like(LOC113284062)	F-box/LRR-repeat/kelch-repeat protein At2g27520-like(LOC113279740)
aspartic proteinase CDR1-like	germin-like protein subfamily T member 2
aspartic proteinase CDR1-like(LOC113280248)	germin-like protein subfamily T member 2
aspartic proteinase nepenthesin-1-like	germin-like protein subfamily T member 2(LOC113294109)
aspartic proteinase nepenthesin-1-like	germin-like protein subfamily T member 2(LOC113294110)
aspartic proteinase nepenthesin-1-like(LOC113292881)	glutamine synthetase leaf isozyme, chloroplastic-like
aspartic proteinase nepenthesin-1-like(LOC113351860)	glutamine synthetase leaf isozyme, chloroplastic-like(LOC113350154)
aspartokinase 2, chloroplastic-like	H/ACA ribonucleoprotein complex non-core subunit NAF1-like
aspartokinase 2, chloroplastic-like(LOC113281164)	heterogeneous nuclear ribonucleoprotein A2 homolog 2-like
ATP-dependent zinc metalloprotease FTSH 10, mitochondrial-like	Holliday junction resolvase MOC1, chloroplastic-like
ATP-dependent zinc metalloprotease FTSH 10, mitochondrial-like(LOC113298816)	Holliday junction resolvase MOC1, chloroplastic-like(LOC113307761)
axial regulator YABBY 5-like	iron-sulfur assembly protein IscA, chloroplastic-like
axial regulator YABBY 5-like(LOC113293612)	iron-sulfur assembly protein IscA, chloroplastic-like(LOC113287054)
beta-glucosidase 22-like	L-gulonolactone oxidase 3-like
beta-glucosidase 22-like(LOC113310430)	L-gulonolactone oxidase 3-like(LOC113348225)
blue copper protein-like	LRR receptor-like serine/threonine-protein kinase GSO2
blue copper protein-like(LOC113359279)	LRR receptor-like serine/threonine-protein kinase GSO2(LOC113280183)
BTB/POZ and TAZ domain-containing protein 3	macro domain-containing protein VPA0103-like
BTB/POZ and TAZ domain-containing protein 3(LOC113318347)	macro domain-containing protein VPA0103-like
BTB/POZ domain-containing protein At5g17580-like	macro domain-containing protein VPA0103-like(LOC113283709)
BTB/POZ domain-containing protein At5g17580-like(LOC113329033)	metalloendoproteinase 1-MMP-like
callose synthase 7-like	metalloendoproteinase 1-MMP-like(LOC113306212)
callose synthase 7-like(LOC113299740)	molybdate transporter 1-like
CCG-binding protein 1-like	molybdate transporter 1-like(LOC113299773)
CCG-binding protein 1-like(LOC113289358)	NAC domain-containing protein 83-like
cellulose synthase-like protein D4	NAC domain-containing protein 83-like(LOC113291033)
cellulose synthase-like protein D4(LOC113356765)	nuclear-pore anchor-like
chaperone protein dnaJ 6-like	nuclear-pore anchor-like(LOC113320091)
chaperone protein dnaJ 6-like(LOC113308198)	O-fucosyltransferase 36-like
chloride channel protein CLC-e-like	O-fucosyltransferase 36-like(LOC113283349)
cinnamoyl-CoA reductase 2-like	pentatricopeptide repeat-containing protein At1g08610-like
cinnamoyl-CoA reductase 2-like	pentatricopeptide repeat-containing protein At1g08610-like(LOC113349912)
cinnamoyl-CoA reductase 2-like(LOC113289681)	pentatricopeptide repeat-containing protein At1g09220, mitochondrial-like
COBRA-like protein 4	pentatricopeptide repeat-containing protein At1g63130, mitochondrial-like
COBRA-like protein 4(LOC113275774)	pentatricopeptide repeat-containing protein At1g63130, mitochondrial-like(LOC113288363)
collagen alpha-2(IV) chain-like	pentatricopeptide repeat-containing protein At1g63400-like
collagen alpha-2(IV) chain-like(LOC113329016)	pentatricopeptide repeat-containing protein At4g37170-like
conserved oligomeric Golgi complex subunit 2-like	peroxidase 40-like
conserved oligomeric Golgi complex subunit 2-like(LOC113302856)	peroxidase 40-like(LOC113333958)
CRM-domain containing factor CFM3, chloroplastic/mitochondrial-like	peroxidase 60-like
CRM-domain containing factor CFM3, chloroplastic/mitochondrial-like(LOC113347831)	peroxidase 60-like(LOC113325075)
CWF19-like protein 2	phytosulfokines-like
CWF19-like protein 2(LOC113355927)	phytosulfokines-like(LOC113278070)
cyclin-dependent kinase G-2-like	probable DNA replication complex GINS protein PSF1
cysteine synthase, chloroplastic/chromoplastic-like	probable DNA replication complex GINS protein PSF1(LOC113322099)
cysteine-rich receptor-like protein kinase 7	probable E3 ubiquitin-protein ligase HERC4
cysteine-rich repeat secretory protein 55-like	probable LRR receptor-like serine/threonine-protein kinase At3g47570
cysteine-rich repeat secretory protein 55-like(LOC113336001)	probable LRR receptor-like serine/threonine-protein kinase At3g47570(LOC113360624)
cytochrome b561 and DOMON domain-containing protein At3g61750-like	probable serine/threonine-protein kinase At1g54610
cytochrome b561 and DOMON domain-containing protein At3g61750-like(LOC113293222)	probable serine/threonine-protein kinase At1g54610
cytochrome P450 71A1-like	probable serine/threonine-protein kinase At1g54610(LOC113338840)
cytochrome P450 71A1-like	probable serine/threonine-protein kinase At1g54610(LOC113348608)
cytochrome P450 71A1-like(LOC113329429)	probable serine/threonine-protein kinase WNK6
cytochrome P450 71A1-like(LOC113360722)	probable serine/threonine-protein kinase WNK6(LOC113290236)
cytochrome P450 81D11-like	protein BONZAI 3-like
cytochrome P450 81D11-like(LOC113346947)	protein BONZAI 3-like(LOC113345533)
cytochrome P450 CYP82H23-like	protein COFACTOR ASSEMBLY OF COMPLEX C SUBUNIT B CCB2, chloroplastic-like
cytochrome P450 CYP82H23-like(LOC113329730)	protein DETOXIFICATION 14-like
dehydration-responsive element-binding protein 1C-like	protein DETOXIFICATION 14-like(LOC113282174)
dehydration-responsive element-binding protein 1C-like(LOC113323999)	protein NRT1/ PTR FAMILY 2.8-like
dehydrodolichyl diphosphate synthase 6-like	protein NRT1/ PTR FAMILY 2-8-like(LOC113319493)
dehydrodolichyl diphosphate synthase 6-like(LOC113346812)	protein trichome birefringence-like 34
desiccation-related protein PCC13-62-like	protein trichome birefringence-like 34(LOC113339367)
desiccation-related protein PCC13-62-like(LOC113354390)	putative F-box protein At1g52490
dirigent protein 2-like	putative F-box protein At1g52490(LOC113272669)
dirigent protein 2-like(LOC113287032)	receptor-like protein 43
disease resistance protein RGA2-like	receptor-like protein 43(LOC113293934)
dolichol kinase EVAN-like	repetitive proline-rich cell wall protein-like
dolichol kinase EVAN-like(LOC113338896)	repetitive proline-rich cell wall protein-like(LOC113330077)
E3 SUMO-protein ligase MMS21-like	ribosome biogenesis protein BMS1 homolog
E3 SUMO-protein ligase MMS21-like(LOC113290800)	ribosome biogenesis protein BMS1 homolog(LOC113312314)
E3 ubiquitin-protein ligase BIG BROTHER-like	RNA polymerase II subunit 5-mediating protein homolog
E3 ubiquitin-protein ligase BIG BROTHER-like(LOC113296046)	RNA polymerase II subunit 5-mediating protein homolog(LOC113348808)
E3 ubiquitin-protein ligase SINAT4-like	shaggy-related protein kinase kappa-like
E3 ubiquitin-protein ligase SINAT4-like(LOC113310890)	small nucleolar RNA R21
E3 ubiquitin-protein ligase UPL5-like	small nucleolar RNA R21(LOC113342174)
E3 ubiquitin-protein ligase UPL5-like(LOC113311182)	small nucleolar RNA R38
endochitinase EP3-like	small nucleolar RNA R38(LOC113342019)
endochitinase EP3-like(LOC113361757)	small nucleolar RNA snoR20a
endoglucanase 13-like	small nucleolar RNA SNORD36
endoglucanase 13-like(LOC113292572)	small nucleolar RNA Z159/U59
ESCRT-related protein CHMP1A-like	small nucleolar RNA Z159/U59(LOC113341937)
ESCRT-related protein CHMP1A-like(LOC113352245)	soyasaponin III rhamnosyltransferase-like
ethylene-responsive transcription factor ERF015-like	soyasaponin III rhamnosyltransferase-like(LOC113340124)
ethylene-responsive transcription factor ERF015-like(LOC113298963)	thioredoxin-like 1-2, chloroplastic
exopolygalacturonase-like	thioredoxin-like 1-2, chloroplastic(LOC113310258)
extensin-1-like	U4/U6 small nuclear ribonucleoprotein Prp31 homolog
extensin-1-like(LOC113334608)	U4/U6 small nuclear ribonucleoprotein Prp31 homolog(LOC113297917)
extensin-2-like	UDP-glycosyltransferase 13-like
extensin-like	UDP-glycosyltransferase 13-like(LOC113346508)
extensin-like(LOC113330125)	uncharacterized LOC113271537
F-box protein At2g16450-like	uncharacterized LOC113271537(LOC113271537)
F-box protein At2g16450-like(LOC113312473)	uncharacterized LOC113274714
F-box protein At3g07870-like	uncharacterized LOC113274714(LOC113274714)
F-box protein At3g07870-like	uncharacterized LOC113274782
F-box protein At3g07870-like(LOC113311786)	uncharacterized LOC113274782(LOC113274782)
F-box protein At3g07870-like(LOC113336297)	uncharacterized LOC113277261
F-box protein At5g07610-like	uncharacterized LOC113277261(LOC113277261)
F-box protein At5g07610-like(LOC113296172)	uncharacterized LOC113277273
F-box protein At5g39450-like	uncharacterized LOC113277273(LOC113277273)
F-box protein At5g39450-like(LOC113318710)	uncharacterized LOC113278235
F-box protein CPR1-like	uncharacterized LOC113278236
F-box protein CPR1-like(LOC113283987)	uncharacterized LOC113278236(LOC113278236)
F-box protein PP2-B10-like	uncharacterized LOC113279799
F-box protein PP2-B10-like	uncharacterized LOC113279799(LOC113279799)
F-box/FBD/LRR-repeat protein At5g22660-like	uncharacterized LOC113281148
F-box/kelch-repeat protein At1g23390-like	uncharacterized LOC113281148(LOC113281148)
F-box/kelch-repeat protein At1g23390-like(LOC113272200)	uncharacterized LOC113281969
F-box/kelch-repeat protein At1g57790-like	uncharacterized LOC113281969(LOC113281969)
F-box/kelch-repeat protein At1g57790-like(LOC113330019)	uncharacterized LOC113285989
F-box/kelch-repeat protein At3g06240-like	uncharacterized LOC113285989(LOC113285989)
F-box/kelch-repeat protein At3g06240-like(LOC113294293)	uncharacterized LOC113286452
F-box/LRR-repeat protein At5g02910-like	uncharacterized LOC113286452(LOC113286452)
F-box/LRR-repeat protein At5g02910-like(LOC113295950)	uncharacterized LOC113287261
flagellar radial spoke protein 5-like	uncharacterized LOC113287261(LOC113287261)
gamma-interferon-responsive lysosomal thiol protein-like	uncharacterized LOC113289663
gamma-interferon-responsive lysosomal thiol protein-like(LOC113359087)	uncharacterized LOC113289663(LOC113289663)
GDSL esterase/lipase 7-like	uncharacterized LOC113290574
GDSL esterase/lipase 7-like(LOC113275721)	uncharacterized LOC113290574(LOC113290574)
GDSL esterase/lipase At5g03610-like	uncharacterized LOC113293386
GDSL esterase/lipase At5g03610-like(LOC113342907)	uncharacterized LOC113293386(LOC113293386)
germin-like protein subfamily T member 2	uncharacterized LOC113294857
germin-like protein subfamily T member 2	uncharacterized LOC113294857(LOC113294857)
germin-like protein subfamily T member 2(LOC113272452)	uncharacterized LOC113294858
glutathione hydrolase 3-like	uncharacterized LOC113297635
glutathione hydrolase 3-like(LOC113348072)	uncharacterized LOC113297635(LOC113297635)
glutathione reductase, cytosolic-like	uncharacterized LOC113299682
glutathione reductase, cytosolic-like(LOC113316540)	uncharacterized LOC113299682(LOC113299682)
glutathione S-transferase DHAR3, chloroplastic-like	uncharacterized LOC113300555
glutathione S-transferase DHAR3, chloroplastic-like(LOC113282063)	uncharacterized LOC113300555(LOC113300555)
glutathione S-transferase T1-like	uncharacterized LOC113309264
glutathione S-transferase T1-like(LOC113304506)	uncharacterized LOC113309264(LOC113309264)
glycine-rich cell wall structural protein 1,0-like(LOC113277598)	uncharacterized LOC113310681
glycine-rich cell wall structural protein 1,8-like(LOC113275103)	uncharacterized LOC113310681(LOC113310681)
glycine-rich cell wall structural protein 1.0-like	uncharacterized LOC113314182
glycine-rich cell wall structural protein 1.8-like	uncharacterized LOC113316497
glycine-rich cell wall structural protein-like	uncharacterized LOC113316550
glycine-rich cell wall structural protein-like(LOC113334839)	uncharacterized LOC113316550(LOC113316550)
G-type lectin S-receptor-like serine/threonine-protein kinase B120	uncharacterized LOC113317299
G-type lectin S-receptor-like serine/threonine-protein kinase LECRK4	uncharacterized LOC113317299(LOC113317299)
heat shock protein 83-like	uncharacterized LOC113318700
heat shock protein 83-like(LOC113304666)	uncharacterized LOC113318700(LOC113318700)
heavy metal-associated isoprenylated plant protein 39-like	uncharacterized LOC113321333
heavy metal-associated isoprenylated plant protein 39-like	uncharacterized LOC113321333(LOC113321333)
heavy metal-associated isoprenylated plant protein 39-like(LOC113302922)	uncharacterized LOC113321582
heavy metal-associated isoprenylated plant protein 39-like(LOC113306619)	uncharacterized LOC113323908
heterogeneous nuclear ribonucleoprotein 1-like	uncharacterized LOC113323908(LOC113323908)
heterogeneous nuclear ribonucleoprotein 1-like(LOC113355647)	uncharacterized LOC113325380
high mobility group B protein 6-like	uncharacterized LOC113325380(LOC113325380)
high mobility group B protein 6-like(LOC113322180)	uncharacterized LOC113325993
histone H3-like centromeric protein cnp1	uncharacterized LOC113334230
histone H3-like centromeric protein cnp1(LOC113277578)	uncharacterized LOC113334230(LOC113334230)
histone-lysine N-methyltransferase, H3 lysine-9 specific SUVH3-like	uncharacterized LOC113338020
histone-lysine N-methyltransferase, H3 lysine-9 specific SUVH3-like	uncharacterized LOC113338020(LOC113338020)
histone-lysine N-methyltransferase, H3 lysine-9 specific SUVH3-like(LOC113282956)	uncharacterized LOC113339416
histone-lysine N-methyltransferase, H3 lysine-9 specific SUVH3-like(LOC113296723)	uncharacterized LOC113339416(LOC113339416)
homologous-pairing protein 2 homolog	uncharacterized LOC113339666
homologous-pairing protein 2 homolog(LOC113281976)	uncharacterized LOC113339666(LOC113339666)
IAA-amino acid hydrolase ILR1-like 3	uncharacterized LOC113340676
importin-5-like	uncharacterized LOC113343098
importin-5-like(LOC113308417)	uncharacterized LOC113343098(LOC113343098)
kelch-like protein 12	uncharacterized LOC113343994
kelch-like protein 12(LOC113284230)	uncharacterized LOC113343995
lamin-like protein	uncharacterized LOC113343995(LOC113343995)
lamin-like protein(LOC113330417)	uncharacterized LOC113344163
L-arabinokinase-like	uncharacterized LOC113344188
leucine-rich repeat receptor protein kinase MSP1-like	uncharacterized LOC113344188(LOC113344188)
leucine-rich repeat receptor-like protein kinase PXC1	uncharacterized LOC113344250
LOB domain-containing protein 36-like	uncharacterized LOC113344250(LOC113344250)
LOB domain-containing protein 36-like(LOC113300221)	uncharacterized LOC113346214
LON peptidase N-terminal domain and RING finger protein 1-like	uncharacterized LOC113346214(LOC113346214)
LON peptidase N-terminal domain and RING finger protein 1-like(LOC113320563)	uncharacterized LOC113347349
L-type lectin-domain containing receptor kinase VIII,2-like(LOC113312476)	uncharacterized LOC113347349(LOC113347349)
L-type lectin-domain containing receptor kinase VIII.2-like	uncharacterized LOC113348067
MADS-box protein FLOWERING LOCUS C-like	uncharacterized LOC113348067(LOC113348067)
MADS-box protein FLOWERING LOCUS C-like(LOC113341556)	uncharacterized LOC113356039
major allergen Pru ar 1-like	uncharacterized LOC113356039(LOC113356039)
major allergen Pru ar 1-like(LOC113345561)	uncharacterized LOC113357624
mitogen-activated protein kinase kinase kinase 3-like	uncharacterized LOC113357624(LOC113357624)
MLP-like protein 423	uncharacterized LOC113359348
MLP-like protein 423(LOC113328644)	uncharacterized LOC113359348(LOC113359348)
monooxygenase 1-like	uncharacterized LOC113361687
multiprotein-bridging factor 1c-like	uncharacterized LOC113361687(LOC113361687)
multiprotein-bridging factor 1c-like(LOC113304580)	zinc finger protein STAMENLESS 1-like
NAC domain-containing protein 40-like	zinc finger protein STAMENLESS 1-like(LOC113306043)
N-acetyl-D-glucosamine kinase-like	zinc transporter 1-like
N-acetyl-D-glucosamine kinase-like(LOC113278987)	zinc transporter 1-like(LOC113344700)+A87A54A86:A1:A108
NAD-dependent malic enzyme 59 kDa isoform, mitochondrial-like
NAD-dependent malic enzyme 59 kDa isoform, mitochondrial-like(LOC113326677)
NADPH-dependent aldo-keto reductase, chloroplastic-like
NADPH-dependent aldo-keto reductase, chloroplastic-like(LOC113310344)
NAP1-related protein 2-like
NAP1-related protein 2-like(LOC113273676)
non-functional NADPH-dependent codeinone reductase 2-like
non-functional NADPH-dependent codeinone reductase 2-like(LOC113339344)
non-specific lipid-transfer protein A-like
N-terminal acetyltransferase B complex auxiliary subunit NAA25-like
N-terminal acetyltransferase B complex auxiliary subunit NAA25-like(LOC113309845)
nuclear transcription factor Y subunit A-3-like
nuclear transcription factor Y subunit A-3-like(LOC113347607)
nucleobase-ascorbate transporter 2-like
nucleolar protein 56-like
nucleolar protein 56-like
nucleolar protein 56-like(LOC113281484)
nucleolar protein 56-like(LOC113298085)
nucleolin 1-like
nucleolin 1-like
nucleolin 1-like(LOC113331577)
nucleolin 1-like(LOC113350967)
nucleolin 2-like
nucleolin 2-like(LOC113296688)
omega-amidase, chloroplastic-like
omega-amidase, chloroplastic-like(LOC113294455)
origin of replication complex subunit 3-like
origin of replication complex subunit 3-like(LOC113313812)
origin of replication complex subunit 5-like
origin of replication complex subunit 5-like(LOC113311552)
outer envelope protein 61-like
oxysterol-binding protein-related protein 1C-like
pathogenesis-related protein 1B-like
pathogenesis-related protein 1B-like(LOC113295793)
pectinesterase-like
pectinesterase-like(LOC113336068)
pentatricopeptide repeat-containing protein At1g08070, chloroplastic-like
pentatricopeptide repeat-containing protein At1g08070, chloroplastic-like
pentatricopeptide repeat-containing protein At1g08610-like
pentatricopeptide repeat-containing protein At1g08610-like(LOC113349912)
pentatricopeptide repeat-containing protein At2g13600-like
pentatricopeptide repeat-containing protein At2g16880-like
pentatricopeptide repeat-containing protein At2g16880-like(LOC113349450)
pentatricopeptide repeat-containing protein At3g21470-like
pentatricopeptide repeat-containing protein At3g22470, mitochondrial-like
pentatricopeptide repeat-containing protein At3g22470, mitochondrial-like
pentatricopeptide repeat-containing protein At3g22470, mitochondrial-like(LOC113283769)
pentatricopeptide repeat-containing protein At3g22470, mitochondrial-like(LOC113360501)
pentatricopeptide repeat-containing protein At4g31070, mitochondrial-like
pentatricopeptide repeat-containing protein At5g08305-like
pentatricopeptide repeat-containing protein At5g57250, mitochondrial-like
pentatricopeptide repeat-containing protein At5g57250, mitochondrial-like(LOC113310577)
pentatricopeptide repeat-containing protein At5g66520-like
pentatricopeptide repeat-containing protein DOT4, chloroplastic-like
periodic tryptophan protein 2-like
periodic tryptophan protein 2-like(LOC113290631)
peroxidase 27-like
peroxidase 27-like(LOC113292816)
peroxidase 55-like
peroxidase 55-like(LOC113331421)
phosphatidylinositol-3-phosphatase myotubularin-1-like
phospholipase D delta-like
phospholipase D delta-like(LOC113306711)
polyadenylate-binding protein-interacting protein 12-like
polyphenol oxidase, chloroplastic-like
polyphenol oxidase, chloroplastic-like(LOC113287664)
potassium channel AKT1-like
probable 60S ribosomal protein L14
probable 60S ribosomal protein L14(LOC113360910)
probable carboxylesterase 12
probable carboxylesterase 12(LOC113291557)
probable carboxylesterase 15
probable carboxylesterase 15(LOC113283166)
probable chalcone--flavonone isomerase 3
probable chalcone--flavonone isomerase 3(LOC113279556)
probable E3 ubiquitin-protein ligase ARI2
probable E3 ubiquitin-protein ligase ARI2(LOC113289280)
probable E3 ubiquitin-protein ligase RNF217
probable GABA transporter 2
probable gamma-aminobutyrate transaminase 3, mitochondrial
probable gamma-aminobutyrate transaminase 3, mitochondrial(LOC113279738)
probable histone acetyltransferase HAC-like 1
probable histone acetyltransferase HAC-like 1(LOC113278130)
probable histone acetyltransferase type B catalytic subunit
probable inorganic phosphate transporter 1-3
probable LRR receptor-like serine/threonine-protein kinase At1g05700
probable LRR receptor-like serine/threonine-protein kinase At1g05700(LOC113318577)
probable LRR receptor-like serine/threonine-protein kinase At1g67720
probable polyamine transporter At3g13620
probable protein arginine N-methyltransferase 3
probable protein phosphatase 2C 27
probable protein phosphatase 2C 27(LOC113357020)
probable protein S-acyltransferase 19
probable rhamnogalacturonate lyase B
probable rhamnogalacturonate lyase B(LOC113315046)
probable serine/threonine-protein kinase PBL21
probable serine/threonine-protein kinase PBL7
probable serine/threonine-protein kinase PBL7
probable ubiquitin-conjugating enzyme E2 25
probable ubiquitin-conjugating enzyme E2 25(LOC113305088)
probable WRKY transcription factor 70
probable WRKY transcription factor 70(LOC113323438)
protein ALTERED XYLOGLUCAN 4-like
protein ALTERED XYLOGLUCAN 4-like
protein ALTERED XYLOGLUCAN 4-like(LOC113321502)
protein ASYMMETRIC LEAVES 2-like
protein ASYMMETRIC LEAVES 2-like(LOC113279849)
protein BUD31 homolog 2-like
protein CUP-SHAPED COTYLEDON 2-like
protein CUP-SHAPED COTYLEDON 2-like(LOC113279491)
protein DDB_G0276689-like
protein DDB_G0276689-like(LOC113303692)
protein DETOXIFICATION 16-like
protein DETOXIFICATION 16-like(LOC113306507)
protein DETOXIFICATION 29-like
protein ecdysoneless homolog
protein ecdysoneless homolog(LOC113356577)
protein ECERIFERUM 1-like
protein ECERIFERUM 1-like(LOC113336172)
protein FAR1-RELATED SEQUENCE 5-like
protein FIZZY-RELATED 3-like
protein GFS12-like
protein IQ-DOMAIN 1-like
protein IQ-DOMAIN 1-like(LOC113310954)
protein KOKOPELLI-like
protein NRT1/ PTR FAMILY 5.10-like
protein NRT1/ PTR FAMILY 5.10-like
protein OVEREXPRESSOR OF CATIONIC PEROXIDASE 3-like
protein OVEREXPRESSOR OF CATIONIC PEROXIDASE 3-like(LOC113340857)
protein PXR1-like
protein PXR1-like(LOC113352211)
protein TIC 56, chloroplastic-like
protein trichome birefringence-like 14
protein trichome birefringence-like 2
protein trichome birefringence-like 2
protein trichome birefringence-like 2(LOC113341549)
protoporphyrinogen oxidase 2-like
purple acid phosphatase-like
purple acid phosphatase-like(LOC113289125)
putative B3 domain-containing protein Os04g0346900
putative B3 domain-containing protein Os04g0346900(LOC113275904)
putative clathrin assembly protein At1g03050
putative clathrin assembly protein At1g03050(LOC113288371)
putative cysteine-rich receptor-like protein kinase 43
putative disease resistance protein At3g14460
putative disease resistance protein At3g14460(LOC113327998)
putative disease resistance RPP13-like protein 1
putative disease resistance RPP13-like protein 1(LOC113324275)
putative DNA (cytosine-5)-methyltransferase CMT1
putative DNA (cytosine-5)-methyltransferase CMT1(LOC113344716)
putative F-box protein At1g47790
putative F-box protein At1g47790(LOC113279737)
putative F-box protein At5g62660
putative F-box protein At5g62660
putative F-box protein At5g62660(LOC113312171)
putative F-box protein At5g62660(LOC113312979)
putative F-box/FBD/LRR-repeat protein At1g78760
putative F-box/FBD/LRR-repeat protein At1g78760(LOC113273568)
putative glucan endo-1,3-beta-glucosidase GVI
putative glucan endo-1,3-beta-glucosidase GVI(LOC113356906)
putative hydrolase EbsB
putative pentatricopeptide repeat-containing protein At1g12700, mitochondrial
putative pentatricopeptide repeat-containing protein At1g12700, mitochondrial(LOC113300589)
putative SWI/SNF-related matrix-associated actin-dependent regulator of chromatin subfamily A member 3-like 1
putative SWI/SNF-related matrix-associated actin-dependent regulator of chromatin subfamily A member 3-like 1(LOC113360409)
putative tRNA pseudouridine synthase
putative uncharacterized protein DDB_G0271606
putative uncharacterized protein DDB_G0271606(LOC113275104)
putative uncharacterized protein YGR160W
putative uncharacterized protein YGR160W(LOC113273331)
putative wall-associated receptor kinase-like 16
receptor protein kinase-like protein ZAR1
receptor-like serine/threonine-protein kinase SD1-8
repetitive proline-rich cell wall protein 1-like
repetitive proline-rich cell wall protein 1-like
repetitive proline-rich cell wall protein 1-like
repetitive proline-rich cell wall protein 1-like(LOC113329609)
repetitive proline-rich cell wall protein 1-like(LOC113330126)
repetitive proline-rich cell wall protein 1-like(LOC113332474)
replication protein A 70 kDa DNA-binding subunit B-like
replication protein A 70 kDa DNA-binding subunit B-like(LOC113315296)
rhodanese-like/PpiC domain-containing protein 12, chloroplastic
rhodanese-like/PpiC domain-containing protein 12, chloroplastic(LOC113323418)
ribosomal L1 domain-containing protein CG13096-like
ribosomal L1 domain-containing protein CG13096-like(LOC113273114)
rop guanine nucleotide exchange factor 3-like
sanguinarine reductase-like
sanguinarine reductase-like(LOC113320394)
scarecrow-like protein 32
scarecrow-like protein 32(LOC113317070)
serine hydroxymethyltransferase 2, mitochondrial-like
serine hydroxymethyltransferase 2, mitochondrial-like(LOC113287125)
serine/threonine-protein kinase fray2-like
serine/threonine-protein kinase RIPK-like
serine/threonine-protein phosphatase 7-like
serotonin N-acetyltransferase 1, chloroplastic-like
serotonin N-acetyltransferase 1, chloroplastic-like(LOC113357903)
serpin-ZX-like
serpin-ZX-like(LOC113274487)
short-chain dehydrogenase TIC 32, chloroplastic-like
short-chain dehydrogenase TIC 32, chloroplastic-like
short-chain dehydrogenase TIC 32, chloroplastic-like
short-chain dehydrogenase TIC 32, chloroplastic-like(LOC113304278)
short-chain dehydrogenase TIC 32, chloroplastic-like(LOC113304280)
siroheme synthase-like
SKP1-like protein 1A
SKP1-like protein 1A(LOC113272578)
SKP1-like protein 1B
SKP1-like protein 1B(LOC113346771)
S-locus-specific glycoprotein S13-like
S-locus-specific glycoprotein S13-like(LOC113351928)
small nuclear ribonucleoprotein Sm D2-like
small nuclear ribonucleoprotein Sm D2-like(LOC113355154)
small nucleolar RNA SNORD14
small nucleolar RNA SNORD14
small nucleolar RNA SNORD14(LOC113319858)
small nucleolar RNA SNORD96 family
small nucleolar RNA SNORD96 family(LOC113307059)
small nucleolar RNA Z103
small nucleolar RNA Z103
small nucleolar RNA Z103(LOC113284908)
sm-like protein LSM1B
sm-like protein LSM1B(LOC113337230)
sodium/calcium exchanger NCL1-like
sodium/calcium exchanger NCL1-like(LOC113316824)
sphinganine C4-monooxygenase 1-like
splicing factor U2AF-associated protein 2-like
splicing factor U2AF-associated protein 2-like(LOC113284652)
syntaxin-52-like
syntaxin-52-like(LOC113307679)
target of rapamycin complex subunit LST8-like
target of rapamycin complex subunit LST8-like(LOC113319153)
tetratricopeptide repeat protein 38-like
tetratricopeptide repeat protein 38-like(LOC113328760)
thaumatin-like protein
thaumatin-like protein(LOC113290778)
transcription factor MUTE-like
transcription factor MUTE-like(LOC113358998)
transcription factor SPT20 homolog
transcription factor SPT20 homolog(LOC113276539)
translation initiation factor eIF-2B subunit epsilon-like
translin-associated protein X-like
translin-associated protein X-like(LOC113322657)
tRNA-dihydrouridine(20/20a) synthase-like
tryptophan decarboxylase TDC2-like
tryptophan decarboxylase TDC2-like(LOC113328798)
type III polyketide synthase A
type III polyketide synthase A(LOC113286349)
tyrosine/DOPA decarboxylase 1-like
tyrosine/DOPA decarboxylase 1-like(LOC113347922)
U5 spliceosomal RNA
U5 spliceosomal RNA(LOC113314503)
U6 spliceosomal RNA
U6 spliceosomal RNA(LOC113284741)
ubiquitin carboxyl-terminal hydrolase 12-like
ubiquitin carboxyl-terminal hydrolase 12-like(LOC113313246)
ubiquitin carboxyl-terminal hydrolase 27-like
ubiquitin carboxyl-terminal hydrolase 27-like(LOC113283416)
UDP-glycosyltransferase 87A2-like
UDP-glycosyltransferase 87A2-like(LOC113340471)
ultraviolet-B receptor UVR8-like
uncharacterized ATP-dependent helicase C29A10,10c-like(LOC113295140)
uncharacterized ATP-dependent helicase C29A10.10c-like
uncharacterized LOC113271870
uncharacterized LOC113271870(LOC113271870)
uncharacterized LOC113273609
uncharacterized LOC113273609(LOC113273609)
uncharacterized LOC113274656
uncharacterized LOC113274657
uncharacterized LOC113274657(LOC113274657)
uncharacterized LOC113275511
uncharacterized LOC113275805
uncharacterized LOC113275805(LOC113275805)
uncharacterized LOC113277440
uncharacterized LOC113277440(LOC113277440)
uncharacterized LOC113278160
uncharacterized LOC113278160(LOC113278160)
uncharacterized LOC113278228
uncharacterized LOC113278228(LOC113278228)
uncharacterized LOC113278299
uncharacterized LOC113278299(LOC113278299)
uncharacterized LOC113278378
uncharacterized LOC113278378(LOC113278378)
uncharacterized LOC113278618
uncharacterized LOC113279182
uncharacterized LOC113279182(LOC113279182)
uncharacterized LOC113279330
uncharacterized LOC113279330(LOC113279330)
uncharacterized LOC113281035
uncharacterized LOC113281035(LOC113281035)
uncharacterized LOC113281360
uncharacterized LOC113281360(LOC113281360)
uncharacterized LOC113282066
uncharacterized LOC113282550
uncharacterized LOC113282550(LOC113282550)
uncharacterized LOC113282749
uncharacterized LOC113282749(LOC113282749)
uncharacterized LOC113283005
uncharacterized LOC113283005(LOC113283005)
uncharacterized LOC113284501
uncharacterized LOC113284501(LOC113284501)
uncharacterized LOC113285652
uncharacterized LOC113285652(LOC113285652)
uncharacterized LOC113285763
uncharacterized LOC113285763(LOC113285763)
uncharacterized LOC113285889
uncharacterized LOC113285889(LOC113285889)
uncharacterized LOC113286470
uncharacterized LOC113286471
uncharacterized LOC113286471(LOC113286471)
uncharacterized LOC113286520
uncharacterized LOC113286520(LOC113286520)
uncharacterized LOC113286525
uncharacterized LOC113286525(LOC113286525)
uncharacterized LOC113287019
uncharacterized LOC113287019(LOC113287019)
uncharacterized LOC113287160
uncharacterized LOC113287160(LOC113287160)
uncharacterized LOC113287232
uncharacterized LOC113287232(LOC113287232)
uncharacterized LOC113288257
uncharacterized LOC113288257(LOC113288257)
uncharacterized LOC113288730
uncharacterized LOC113288730(LOC113288730)
uncharacterized LOC113290267
uncharacterized LOC113290267(LOC113290267)
uncharacterized LOC113290634
uncharacterized LOC113290634(LOC113290634)
uncharacterized LOC113293091
uncharacterized LOC113293091(LOC113293091)
uncharacterized LOC113293920
uncharacterized LOC113293920(LOC113293920)
uncharacterized LOC113294537
uncharacterized LOC113294537(LOC113294537)
uncharacterized LOC113294939
uncharacterized LOC113294939(LOC113294939)
uncharacterized LOC113295401
uncharacterized LOC113295401(LOC113295401)
uncharacterized LOC113296789
uncharacterized LOC113296789(LOC113296789)
uncharacterized LOC113297491
uncharacterized LOC113297491(LOC113297491)
uncharacterized LOC113298394
uncharacterized LOC113298394(LOC113298394)
uncharacterized LOC113299286
uncharacterized LOC113299286(LOC113299286)
uncharacterized LOC113302411
uncharacterized LOC113302411(LOC113302411)
uncharacterized LOC113303721
uncharacterized LOC113303721(LOC113303721)
uncharacterized LOC113303937
uncharacterized LOC113304259
uncharacterized LOC113304259(LOC113304259)
uncharacterized LOC113304292
uncharacterized LOC113304292(LOC113304292)
uncharacterized LOC113304830
uncharacterized LOC113304830(LOC113304830)
uncharacterized LOC113304840
uncharacterized LOC113304840(LOC113304840)
uncharacterized LOC113304865
uncharacterized LOC113304865(LOC113304865)
uncharacterized LOC113305191
uncharacterized LOC113305191(LOC113305191)
uncharacterized LOC113306705
uncharacterized LOC113306889
uncharacterized LOC113306889(LOC113306889)
uncharacterized LOC113308026
uncharacterized LOC113308730
uncharacterized LOC113308730(LOC113308730)
uncharacterized LOC113309311
uncharacterized LOC113309311(LOC113309311)
uncharacterized LOC113310074
uncharacterized LOC113310074(LOC113310074)
uncharacterized LOC113310662
uncharacterized LOC113310662(LOC113310662)
uncharacterized LOC113311957
uncharacterized LOC113311957(LOC113311957)
uncharacterized LOC113312362
uncharacterized LOC113312362(LOC113312362)
uncharacterized LOC113314155
uncharacterized LOC113314155(LOC113314155)
uncharacterized LOC113314422
uncharacterized LOC113314422(LOC113314422)
uncharacterized LOC113315255
uncharacterized LOC113315612
uncharacterized LOC113315612(LOC113315612)
uncharacterized LOC113315807
uncharacterized LOC113315807(LOC113315807)
uncharacterized LOC113316656
uncharacterized LOC113316656(LOC113316656)
uncharacterized LOC113316808
uncharacterized LOC113316808(LOC113316808)
uncharacterized LOC113317091
uncharacterized LOC113317091(LOC113317091)
uncharacterized LOC113317601
uncharacterized LOC113317601(LOC113317601)
uncharacterized LOC113317986
uncharacterized LOC113317986(LOC113317986)
uncharacterized LOC113318044
uncharacterized LOC113318044(LOC113318044)
uncharacterized LOC113318585
uncharacterized LOC113318585(LOC113318585)
uncharacterized LOC113318780
uncharacterized LOC113318780(LOC113318780)
uncharacterized LOC113319137
uncharacterized LOC113319137(LOC113319137)
uncharacterized LOC113319867
uncharacterized LOC113319867(LOC113319867)
uncharacterized LOC113320498
uncharacterized LOC113320498(LOC113320498)
uncharacterized LOC113320499
uncharacterized LOC113320499(LOC113320499)
uncharacterized LOC113321487
uncharacterized LOC113321487(LOC113321487)
uncharacterized LOC113321570
uncharacterized LOC113321570(LOC113321570)
uncharacterized LOC113322063
uncharacterized LOC113322063(LOC113322063)
uncharacterized LOC113323239
uncharacterized LOC113323239(LOC113323239)
uncharacterized LOC113324437
uncharacterized LOC113324437(LOC113324437)
uncharacterized LOC113324796
uncharacterized LOC113325201
uncharacterized LOC113325201(LOC113325201)
uncharacterized LOC113326107
uncharacterized LOC113326107(LOC113326107)
uncharacterized LOC113326976
uncharacterized LOC113327561
uncharacterized LOC113327561(LOC113327561)
uncharacterized LOC113328754
uncharacterized LOC113328754(LOC113328754)
uncharacterized LOC113329100
uncharacterized LOC113329100(LOC113329100)
uncharacterized LOC113330244
uncharacterized LOC113330244(LOC113330244)
uncharacterized LOC113330249
uncharacterized LOC113330249(LOC113330249)
uncharacterized LOC113330348
uncharacterized LOC113331198
uncharacterized LOC113331198(LOC113331198)
uncharacterized LOC113331447
uncharacterized LOC113331447(LOC113331447)
uncharacterized LOC113332207
uncharacterized LOC113332207(LOC113332207)
uncharacterized LOC113332281
uncharacterized LOC113332281(LOC113332281)
uncharacterized LOC113332364
uncharacterized LOC113332364(LOC113332364)
uncharacterized LOC113332693
uncharacterized LOC113332693(LOC113332693)
uncharacterized LOC113333039
uncharacterized LOC113333039(LOC113333039)
uncharacterized LOC113333214
uncharacterized LOC113333214(LOC113333214)
uncharacterized LOC113333292
uncharacterized LOC113333946
uncharacterized LOC113333946(LOC113333946)
uncharacterized LOC113334147
uncharacterized LOC113334147(LOC113334147)
uncharacterized LOC113335691
uncharacterized LOC113335691(LOC113335691)
uncharacterized LOC113336116
uncharacterized LOC113336116(LOC113336116)
uncharacterized LOC113336943
uncharacterized LOC113336943(LOC113336943)
uncharacterized LOC113337135
uncharacterized LOC113337140
uncharacterized LOC113337140(LOC113337140)
uncharacterized LOC113337192
uncharacterized LOC113337192(LOC113337192)
uncharacterized LOC113338845
uncharacterized LOC113338845(LOC113338845)
uncharacterized LOC113339865
uncharacterized LOC113339865(LOC113339865)
uncharacterized LOC113341831
uncharacterized LOC113341831(LOC113341831)
uncharacterized LOC113341886
uncharacterized LOC113341886(LOC113341886)
uncharacterized LOC113342910
uncharacterized LOC113342910(LOC113342910)
uncharacterized LOC113343478
uncharacterized LOC113343479
uncharacterized LOC113343479(LOC113343479)
uncharacterized LOC113343743
uncharacterized LOC113343743(LOC113343743)
uncharacterized LOC113345438
uncharacterized LOC113345438(LOC113345438)
uncharacterized LOC113346249
uncharacterized LOC113346249(LOC113346249)
uncharacterized LOC113348737
uncharacterized LOC113348737(LOC113348737)
uncharacterized LOC113351817
uncharacterized LOC113351817(LOC113351817)
uncharacterized LOC113352288
uncharacterized LOC113352288(LOC113352288)
uncharacterized LOC113352926
uncharacterized LOC113352926(LOC113352926)
uncharacterized LOC113353226
uncharacterized LOC113353751
uncharacterized LOC113353751(LOC113353751)
uncharacterized LOC113353840
uncharacterized LOC113355176
uncharacterized LOC113355176(LOC113355176)
uncharacterized LOC113355245
uncharacterized LOC113355245(LOC113355245)
uncharacterized LOC113356493
uncharacterized LOC113356493(LOC113356493)
uncharacterized LOC113356897
uncharacterized LOC113357727
uncharacterized LOC113357727(LOC113357727)
uncharacterized LOC113357766
uncharacterized LOC113357766(LOC113357766)
uncharacterized LOC113358258
uncharacterized LOC113358258(LOC113358258)
uncharacterized LOC113359310
uncharacterized LOC113359310(LOC113359310)
uncharacterized LOC113359762
uncharacterized LOC113359762(LOC113359762)
uncharacterized LOC113359776
uncharacterized LOC113359776(LOC113359776)
uncharacterized LOC113360403
uncharacterized LOC113360441
uncharacterized LOC113360441(LOC113360441)
uncharacterized LOC113361566
uncharacterized LOC113361566(LOC113361566)
uncharacterized LOC113361598
uncharacterized LOC113361598(LOC113361598)
uncharacterized LOC113361636
uncharacterized LOC113361636(LOC113361636)
uncharacterized LOC113361760
uncharacterized LOC113361760(LOC113361760)
uncharacterized LOC113362019
uncharacterized LOC113362019(LOC113362019)
uncharacterized membrane protein C776,05-like(LOC113347662)
uncharacterized membrane protein C776.05-like
uncharacterized mitochondrial protein AtMg00310-like
uncharacterized mitochondrial protein AtMg00310-like(LOC113362787)
uncharacterized mitochondrial protein AtMg00810-like
uncharacterized mitochondrial protein AtMg00810-like
uncharacterized mitochondrial protein AtMg00810-like(LOC113344584)
uncharacterized mitochondrial protein AtMg00820-like
uncharacterized protein At5g01610-like
uncharacterized protein PAM68-like
uncharacterized protein PAM68-like(LOC113319025)
universal stress protein PHOS34-like
universal stress protein PHOS34-like(LOC113353367)
UPF0481 protein At3g47200-like
UPF0481 protein At3g47200-like(LOC113322593)
vacuolar protein sorting-associated protein 2 homolog 1-like
vacuolar protein sorting-associated protein 2 homolog 1-like(LOC113294456)
vesicle-associated protein 1-3-like
vesicle-associated protein 1-3-like(LOC113358899)
wall-associated receptor kinase 2-like
wall-associated receptor kinase 3-like
wall-associated receptor kinase 5-like
WAT1-related protein At1g68170-like
WAT1-related protein At1g68170-like(LOC113273266)
Werner Syndrome-like exonuclease
Werner Syndrome-like exonuclease(LOC113272412)
zinc finger BED domain-containing protein RICESLEEPER 2-like
zinc finger CCCH domain-containing protein 1-like
zinc finger CCCH domain-containing protein 1-like(LOC113288413)
zinc finger protein GIS3-like
zinc finger protein GIS3-like(LOC113273844)

## Sheet: O96S_ONPS
hypomethylation	hypermethylation
15-cis-phytoene desaturase, chloroplastic/chromoplastic-like	11S globulin seed storage protein 2-like
15-cis-phytoene desaturase, chloroplastic/chromoplastic-like(LOC113340075)	11S globulin seed storage protein 2-like(LOC113291900)
18S ribosomal RNA	18S ribosomal RNA
18S ribosomal RNA(LOC113345687)	18S ribosomal RNA(LOC113330967)
1-aminocyclopropane-1-carboxylate oxidase homolog 11-like	2-(3-amino-3-carboxypropyl)histidine synthase subunit 1-like
1-aminocyclopropane-1-carboxylate oxidase homolog 11-like(LOC113324732)	2-(3-amino-3-carboxypropyl)histidine synthase subunit 1-like(LOC113356111)
22.0 kDa heat shock protein-like	2S albumin-like
28 kDa ribonucleoprotein, chloroplastic-like	2S albumin-like(LOC113291289)
28 kDa ribonucleoprotein, chloroplastic-like(LOC113323296)	40S ribosomal protein S23
36.4 kDa proline-rich protein-like	40S ribosomal protein S23(LOC113323026)
36.4 kDa proline-rich protein-like(LOC113274187)	5S ribosomal RNA
40S ribosomal protein S10-1-like	5S ribosomal RNA
40S ribosomal protein S10-1-like(LOC113280880)	5S ribosomal RNA
40S ribosomal protein S18	5S ribosomal RNA
40S ribosomal protein S18(LOC113330319)	5S ribosomal RNA
60S ribosomal protein L10-like	5S ribosomal RNA
60S ribosomal protein L10-like(LOC113310884)	5S ribosomal RNA(LOC113336486)
60S ribosomal protein L5-like	5S ribosomal RNA(LOC113336538)
60S ribosomal protein L5-like(LOC113318128)	7-deoxyloganetic acid glucosyltransferase-like
60S ribosomal protein L8-3-like	7-deoxyloganetic acid glucosyltransferase-like(LOC113277253)
60S ribosomal protein L8-3-like(LOC113325290)	acyl-coenzyme A thioesterase 9, mitochondrial-like
ABC transporter B family member 21-like	acyl-coenzyme A thioesterase 9, mitochondrial-like(LOC113338914)
ABC transporter B family member 21-like(LOC113347062)	alpha-galactosidase 1-like
ABC transporter E family member 2-like	ATP-dependent Clp protease ATP-binding subunit CLPT1, chloroplastic-like
ABC transporter E family member 2-like(LOC113351095)	ATP-dependent Clp protease ATP-binding subunit CLPT1, chloroplastic-like(LOC113306561)
ABSCISIC ACID-INSENSITIVE 5-like protein 1	basic 7S globulin-like
ABSCISIC ACID-INSENSITIVE 5-like protein 1(LOC113321148)	basic 7S globulin-like
alcohol-forming fatty acyl-CoA reductase-like	basic 7S globulin-like(LOC113358359)
alcohol-forming fatty acyl-CoA reductase-like(LOC113335916)	beta-glucosidase BoGH3B-like
aldehyde dehydrogenase family 3 member H1-like	beta-glucosidase BoGH3B-like
aldehyde dehydrogenase family 3 member H1-like(LOC113356410)	beta-glucosidase BoGH3B-like(LOC113321427)
alkane hydroxylase MAH1-like	BTB/POZ and MATH domain-containing protein 2-like
alkane hydroxylase MAH1-like(LOC113290425)	BTB/POZ domain-containing protein At5g48130-like
alpha/beta hydrolase domain-containing protein 17B-like	BTB/POZ domain-containing protein At5g48130-like(LOC113333149)
alpha/beta hydrolase domain-containing protein 17B-like(LOC113301670)	CCG-binding protein 1-like
amino acid permease 4-like	chitin-binding lectin 1-like
amino acid permease 4-like(LOC113322392)	chitin-binding lectin 1-like(LOC113325994)
ankyrin repeat-containing protein ITN1-like	chromobox protein homolog 7-like
ankyrin repeat-containing protein ITN1-like(LOC113271957)	chromobox protein homolog 7-like(LOC113273061)
aspartic proteinase nepenthesin-1-like	CMP-sialic acid transporter 2-like
aspartic proteinase nepenthesin-1-like	CMP-sialic acid transporter 2-like(LOC113286270)
aspartic proteinase nepenthesin-1-like(LOC113292881)	cytochrome c-type biogenesis ccda-like chloroplastic protein
aspartic proteinase nepenthesin-1-like(LOC113351860)	cytochrome c-type biogenesis ccda-like chloroplastic protein(LOC113348670)
ATP-dependent zinc metalloprotease FTSH 10, mitochondrial-like	cytochrome P450 86B1-like
ATP-dependent zinc metalloprotease FTSH 10, mitochondrial-like(LOC113298816)	cytochrome P450 86B1-like(LOC113272995)
axial regulator YABBY 5-like	DExH-box ATP-dependent RNA helicase DExH14-like
axial regulator YABBY 5-like(LOC113293612)	DExH-box ATP-dependent RNA helicase DExH14-like(LOC113280980)
B3 domain-containing protein At3g19184-like	D-galacturonate reductase-like
B3 domain-containing protein At5g18000-like	D-galacturonate reductase-like(LOC113293294)
B3 domain-containing protein At5g18000-like(LOC113313132)	diacylglycerol O-acyltransferase 1A-like
B3 domain-containing protein At5g42700-like	diacylglycerol O-acyltransferase 1A-like(LOC113350524)
B3 domain-containing protein At5g42700-like(LOC113326300)	endoribonuclease Dicer homolog 1
B3 domain-containing transcription factor VRN1-like	endoribonuclease Dicer homolog 1(LOC113297636)
beta-amyrin synthase-like	enoyl-[acyl-carrier-protein] reductase [NADH], chloroplastic-like
beta-amyrin synthase-like(LOC113340264)	enoyl-[acyl-carrier-protein] reductase [NADH], chloroplastic-like(LOC113283183)
blue copper protein-like	eukaryotic translation initiation factor 3 subunit A-like
blue copper protein-like(LOC113359279)	eukaryotic translation initiation factor-like
BTB/POZ domain-containing protein At2g13690-like	eukaryotic translation initiation factor-like(LOC113339771)
BTB/POZ domain-containing protein At5g17580-like	exosome complex component RRP45A-like
BTB/POZ domain-containing protein At5g17580-like(LOC113329033)	extensin-like
cellulose synthase-like protein D4	extensin-like
cellulose synthase-like protein D4(LOC113356765)	extensin-like(LOC113329569)
chloride conductance regulatory protein ICln-like	extensin-like(LOC113339825)
chlorophyll a-b binding protein of LHCII type 1-like	F-box protein At5g07610-like
chlorophyll a-b binding protein of LHCII type 1-like(LOC113350506)	F-box protein At5g07610-like(LOC113271991)
collagen alpha-2(IV) chain-like	F-box/kelch-repeat protein At1g57790-like
collagen alpha-2(IV) chain-like(LOC113329016)	F-box/kelch-repeat protein At1g57790-like(LOC113352665)
CRM-domain containing factor CFM3, chloroplastic/mitochondrial-like	F-box/kelch-repeat protein At3g06240-like
CRM-domain containing factor CFM3, chloroplastic/mitochondrial-like(LOC113347831)	F-box/kelch-repeat protein At3g06240-like(LOC113274762)
cyclin-dependent kinase D-1-like	F-box/kelch-repeat protein At3g23880-like
cysteine-rich repeat secretory protein 55-like	F-box/kelch-repeat protein At3g23880-like(LOC113320604)
cysteine-rich repeat secretory protein 55-like(LOC113278295)	flavanone 3-dioxygenase-like
cytochrome b561 and DOMON domain-containing protein At3g61750-like	flavanone 3-dioxygenase-like(LOC113290254)
cytochrome b561 and DOMON domain-containing protein At3g61750-like(LOC113293222)	geranylgeranyl transferase type-1 subunit beta-like
cytochrome P450 76A2-like	glutamine synthetase leaf isozyme, chloroplastic-like
cytochrome P450 CYP82H23-like	glutamine synthetase leaf isozyme, chloroplastic-like(LOC113350154)
cytochrome P450 CYP82H23-like(LOC113329730)	glycine-rich protein DC7,1-like(LOC113344850)
DEAD-box ATP-dependent RNA helicase 37-like	glycine-rich protein DC7.1-like
DEAD-box ATP-dependent RNA helicase 37-like(LOC113309757)	H/ACA ribonucleoprotein complex non-core subunit NAF1-like
dehydration-responsive element-binding protein 1C-like	heavy metal-associated isoprenylated plant protein 39-like
dehydration-responsive element-binding protein 1C-like(LOC113323999)	heavy metal-associated isoprenylated plant protein 39-like(LOC113273469)
dehydrodolichyl diphosphate synthase 6-like	histidine kinase 1-like
dehydrodolichyl diphosphate synthase 6-like(LOC113346812)	IAA-amino acid hydrolase ILR1-like 3
dirigent protein 11-like	iron-sulfur assembly protein IscA, chloroplastic-like
dirigent protein 11-like(LOC113287033)	iron-sulfur assembly protein IscA, chloroplastic-like(LOC113287054)
dirigent protein 2-like	legumin B-like
dirigent protein 2-like(LOC113280625)	legumin B-like(LOC113274395)
dirigent protein 5-like	leucine-rich repeat receptor protein kinase MSP1-like
dirigent protein 5-like(LOC113343282)	leucine-rich repeat receptor protein kinase MSP1-like(LOC113283978)
disease resistance protein RGA2-like	L-gulonolactone oxidase 3-like
dolichol kinase EVAN-like	L-gulonolactone oxidase 3-like(LOC113348225)
dolichol kinase EVAN-like(LOC113338896)	LRR receptor-like serine/threonine-protein kinase EFR
elongation factor 1-gamma-like	LRR receptor-like serine/threonine-protein kinase EFR(LOC113312983)
elongation factor 1-gamma-like(LOC113305413)	lysM domain-containing GPI-anchored protein 2-like
elongation factor P-like	lysM domain-containing GPI-anchored protein 2-like(LOC113298227)
endoglucanase 13-like	metalloendoproteinase 1-MMP-like
endoglucanase 13-like(LOC113292572)	metalloendoproteinase 1-MMP-like(LOC113306212)
endoglucanase 1-like	mitochondrial import inner membrane translocase subunit TIM50-like
endoglucanase 1-like(LOC113305518)	NAC domain-containing protein 40-like
exopolygalacturonase-like	NAC domain-containing protein 83-like
FACT complex subunit SPT16-like	NAC domain-containing protein 83-like(LOC113291033)
FACT complex subunit SPT16-like(LOC113291073)	NDR1/HIN1-like protein 13
F-box only protein 13-like	non-functional NADPH-dependent codeinone reductase 2
F-box only protein 13-like(LOC113333596)	non-functional NADPH-dependent codeinone reductase 2(LOC113343629)
F-box protein At3g07870-like	nucleolar complex protein 2 homolog
F-box protein At3g07870-like(LOC113311786)	nucleolar complex protein 2 homolog(LOC113298885)
F-box protein At4g18380-like	nucleolar protein 56-like
F-box protein At4g18380-like(LOC113321939)	nucleolar protein 56-like(LOC113298085)
F-box protein At5g39450-like	O-fucosyltransferase 36-like
F-box protein At5g39450-like(LOC113318710)	O-fucosyltransferase 36-like(LOC113283349)
F-box protein At5g49610-like	omega-amidase, chloroplastic-like
F-box protein At5g49610-like(LOC113336239)	omega-amidase, chloroplastic-like(LOC113328232)
F-box protein CPR1-like	pentatricopeptide repeat-containing protein At1g71060, mitochondrial-like
F-box protein CPR1-like(LOC113271901)	pentatricopeptide repeat-containing protein At2g33680-like
F-box protein PP2-B10-like	pentatricopeptide repeat-containing protein At2g33680-like(LOC113310648)
F-box protein PP2-B10-like	pentatricopeptide repeat-containing protein At3g53700, chloroplastic-like
F-box protein PP2-B10-like(LOC113284044)	pentatricopeptide repeat-containing protein At3g53700, chloroplastic-like(LOC113343469)
F-box/kelch-repeat protein At1g23390-like	pentatricopeptide repeat-containing protein At4g19440, chloroplastic-like
F-box/kelch-repeat protein At1g23390-like(LOC113272200)	pentatricopeptide repeat-containing protein At4g19440, chloroplastic-like(LOC113350478)
F-box/kelch-repeat protein At1g57790-like	pentatricopeptide repeat-containing protein At4g32450, mitochondrial-like
F-box/kelch-repeat protein At1g57790-like(LOC113330019)	pentatricopeptide repeat-containing protein At4g32450, mitochondrial-like(LOC113279338)
F-box/kelch-repeat protein At3g06240-like	peroxidase 55-like
F-box/kelch-repeat protein At3g23880-like	peroxidase 55-like(LOC113281463)
F-box/kelch-repeat protein At3g23880-like(LOC113272040)	phytosulfokines-like
ferruginol synthase-like	phytosulfokines-like(LOC113278070)
ferruginol synthase-like(LOC113275206)	pleiotropic drug resistance protein 3-like
GDSL esterase/lipase At4g16230-like	pleiotropic drug resistance protein 3-like
GDSL esterase/lipase At4g16230-like(LOC113272573)	pleiotropic drug resistance protein 3-like(LOC113346986)
GDSL esterase/lipase At5g03810-like	pollen-specific leucine-rich repeat extensin-like protein 1
GDSL esterase/lipase At5g03810-like(LOC113313192)	pollen-specific leucine-rich repeat extensin-like protein 1(LOC113289357)
germin-like protein subfamily T member 1	pre-mRNA-processing factor 19-like
germin-like protein subfamily T member 1(LOC113352647)	pre-mRNA-processing factor 19-like(LOC113333695)
germin-like protein subfamily T member 2	probable DNA replication complex GINS protein PSF1
germin-like protein subfamily T member 2(LOC113349543)	probable DNA replication complex GINS protein PSF1(LOC113322099)
glutathione S-transferase T1-like	probable E3 ubiquitin-protein ligase LUL2
glutathione S-transferase T1-like(LOC113304506)	probable serine/threonine-protein kinase At1g54610
glycine-rich cell wall structural protein 1,0-like(LOC113277598)	probable serine/threonine-protein kinase At1g54610(LOC113348608)
glycine-rich cell wall structural protein 1,8-like(LOC113304730)	probable transmembrane GTPase FZO-like, chloroplastic
glycine-rich cell wall structural protein 1,8-like(LOC113326724)	probable transmembrane GTPase FZO-like, chloroplastic(LOC113336837)
glycine-rich cell wall structural protein 1.0-like	probable ubiquitin-like-specific protease 2A
glycine-rich cell wall structural protein 1.8-like	probable ubiquitin-like-specific protease 2A(LOC113313945)
glycine-rich cell wall structural protein 1.8-like	proteasome subunit alpha type-7
glycine-rich cell wall structural protein 2-like	proteasome subunit alpha type-7(LOC113290866)
glycine-rich cell wall structural protein 2-like(LOC113312122)	protein ABHD4-like
glycine-rich cell wall structural protein-like	protein BONZAI 3-like
glycine-rich cell wall structural protein-like(LOC113334839)	protein BONZAI 3-like(LOC113345533)
glycosyltransferase family 92 protein At1g27200-like	protein COFACTOR ASSEMBLY OF COMPLEX C SUBUNIT B CCB2, chloroplastic-like
glycosyltransferase family 92 protein At1g27200-like(LOC113346815)	protein DETOXIFICATION 45, chloroplastic-like
glyoxysomal fatty acid beta-oxidation multifunctional protein MFP-a-like	protein DETOXIFICATION 45, chloroplastic-like(LOC113304987)
glyoxysomal fatty acid beta-oxidation multifunctional protein MFP-a-like(LOC113300558)	protein MANNAN SYNTHESIS-RELATED 1-like
G-type lectin S-receptor-like serine/threonine-protein kinase LECRK4	protein MANNAN SYNTHESIS-RELATED 1-like(LOC113358626)
histone H3-like centromeric protein cnp1	protein PELPK1-like
histone H3-like centromeric protein cnp1(LOC113277578)	protein PELPK1-like(LOC113308418)
lamin-like protein	protein transport protein SEC23-like
lamin-like protein(LOC113330417)	protein transport protein SEC23-like(LOC113335427)
L-arabinokinase-like	protoporphyrinogen oxidase 2-like
late embryogenesis abundant protein 2-like	putative pentatricopeptide repeat-containing protein At1g17630
late embryogenesis abundant protein 2-like(LOC113361080)	putative pentatricopeptide repeat-containing protein At1g17630(LOC113351180)
leucine-rich repeat receptor protein kinase MSP1-like	putative syntaxin-131
LON peptidase N-terminal domain and RING finger protein 1-like	putative wall-associated receptor kinase-like 16
LON peptidase N-terminal domain and RING finger protein 1-like(LOC113320563)	receptor-like protein 33
L-type lectin-domain containing receptor kinase IX.1-like	receptor-like protein 33(LOC113272062)
MADS-box protein FLOWERING LOCUS C-like	repetitive proline-rich cell wall protein-like
MADS-box protein FLOWERING LOCUS C-like(LOC113341556)	repetitive proline-rich cell wall protein-like(LOC113330077)
major allergen Pru ar 1-like	ribosome biogenesis protein BMS1 homolog
major allergen Pru ar 1-like(LOC113345561)	ribosome biogenesis protein BMS1 homolog(LOC113312314)
mediator of RNA polymerase II transcription subunit 15a-like	rust resistance kinase Lr10-like
metalloendoproteinase 1-MMP-like	rust resistance kinase Lr10-like(LOC113326257)
metalloendoproteinase 1-MMP-like(LOC113352289)	scopoletin glucosyltransferase-like
metalloendoproteinase 3-MMP-like	scopoletin glucosyltransferase-like
metalloendoproteinase 3-MMP-like(LOC113329160)	scopoletin glucosyltransferase-like(LOC113292736)
mitotic apparatus protein p62-like	serine/arginine-rich splicing factor RS2Z32-like
mitotic apparatus protein p62-like(LOC113279034)	serine/arginine-rich splicing factor RS2Z32-like(LOC113345798)
MLP-like protein 423	serine/threonine-protein kinase TOUSLED-like
MLP-like protein 423(LOC113328644)	shaggy-related protein kinase kappa-like
nitronate monooxygenase-like	small nucleolar RNA snoR109
nitronate monooxygenase-like(LOC113316498)	small nucleolar RNA U3
non-specific lipid-transfer protein A-like	small nucleolar RNA U3(LOC113339152)
non-specific lipid-transfer protein A-like(LOC113315282)	small nucleolar RNA Z101
nucleobase-ascorbate transporter 2-like	small nucleolar RNA Z102/R77
nucleobase-ascorbate transporter 2-like(LOC113297000)	small nucleolar RNA Z102/R77
nucleolin 1-like	small nucleolar RNA Z102/R77(LOC113342215)
nucleolin 1-like	sphinganine C4-monooxygenase 1-like
nucleolin 1-like(LOC113331577)	sphinganine C4-monooxygenase 1-like(LOC113326140)
nucleolin 1-like(LOC113350967)	subtilisin-like protease SBT1,4(LOC113327931)
nucleolin 2-like	subtilisin-like protease SBT1.4
nucleolin 2-like(LOC113296688)	syntaxin-32-like
oxysterol-binding protein-related protein 1C-like	transcriptional adapter ADA2-like
oxysterol-binding protein-related protein 1C-like(LOC113283289)	transcriptional adapter ADA2-like(LOC113336910)
pathogenesis-related protein 1B-like	U4/U6 small nuclear ribonucleoprotein Prp31 homolog
pathogenesis-related protein 1B-like(LOC113295793)	U4/U6 small nuclear ribonucleoprotein Prp31 homolog(LOC113297917)
pectinesterase inhibitor-like	U5 spliceosomal RNA
pectinesterase inhibitor-like(LOC113360794)	U5 spliceosomal RNA(LOC113300677)
pectinesterase-like	UDP-glucose 6-dehydrogenase 5-like
pectinesterase-like(LOC113336068)	UDP-glucose 6-dehydrogenase 5-like(LOC113280215)
pentatricopeptide repeat-containing protein At1g05750, chloroplastic-like	UDP-glucuronate 4-epimerase 1
pentatricopeptide repeat-containing protein At1g05750, chloroplastic-like(LOC113293402)	UDP-glucuronate 4-epimerase 1(LOC113347496)
pentatricopeptide repeat-containing protein At1g08070, chloroplastic-like	UDP-glycosyltransferase 13-like
pentatricopeptide repeat-containing protein At1g08070, chloroplastic-like(LOC113325270)	UDP-glycosyltransferase 13-like(LOC113346508)
pentatricopeptide repeat-containing protein At1g12300, mitochondrial-like	uncharacterized LOC113274714
pentatricopeptide repeat-containing protein At1g12300, mitochondrial-like(LOC113359909)	uncharacterized LOC113274714(LOC113274714)
pentatricopeptide repeat-containing protein At1g62670, mitochondrial-like	uncharacterized LOC113274782
pentatricopeptide repeat-containing protein At2g16880-like	uncharacterized LOC113274782(LOC113274782)
pentatricopeptide repeat-containing protein At2g16880-like(LOC113347925)	uncharacterized LOC113277261
pentatricopeptide repeat-containing protein At3g22470, mitochondrial-like	uncharacterized LOC113277261(LOC113277261)
pentatricopeptide repeat-containing protein At3g22470, mitochondrial-like	uncharacterized LOC113277273
pentatricopeptide repeat-containing protein At3g22470, mitochondrial-like(LOC113283769)	uncharacterized LOC113277273(LOC113277273)
pentatricopeptide repeat-containing protein At3g22470, mitochondrial-like(LOC113360501)	uncharacterized LOC113278235
pentatricopeptide repeat-containing protein DOT4, chloroplastic-like	uncharacterized LOC113278236
pentatricopeptide repeat-containing protein DOT4, chloroplastic-like(LOC113271428)	uncharacterized LOC113278236(LOC113278236)
peroxidase 27-like	uncharacterized LOC113287728
peroxidase 27-like(LOC113292816)	uncharacterized LOC113287728(LOC113287728)
peroxidase 57-like	uncharacterized LOC113289663
peroxidase 57-like(LOC113341731)	uncharacterized LOC113289663(LOC113289663)
peroxidase 70-like	uncharacterized LOC113290241
peroxidase 70-like(LOC113278210)	uncharacterized LOC113290574
phospholipase D zeta 1-like	uncharacterized LOC113290574(LOC113290574)
phospholipase D zeta 1-like(LOC113355267)	uncharacterized LOC113292932
plastidal glycolate/glycerate translocator 1, chloroplastic-like	uncharacterized LOC113292932(LOC113292932)
pleckstrin homology domain-containing protein 1-like	uncharacterized LOC113294169
pleckstrin homology domain-containing protein 1-like(LOC113346093)	uncharacterized LOC113294169(LOC113294169)
polyphenol oxidase, chloroplastic-like	uncharacterized LOC113298027
polyphenol oxidase, chloroplastic-like(LOC113320211)	uncharacterized LOC113298027(LOC113298027)
probable 2-oxoglutarate-dependent dioxygenase ANS	uncharacterized LOC113298239
probable 2-oxoglutarate-dependent dioxygenase ANS(LOC113277797)	uncharacterized LOC113299906
probable 60S ribosomal protein L14	uncharacterized LOC113299906(LOC113299906)
probable 60S ribosomal protein L14(LOC113360910)	uncharacterized LOC113303594
probable alpha,alpha-trehalose-phosphate synthase [UDP-forming] 9	uncharacterized LOC113303594(LOC113303594)
probable alpha,alpha-trehalose-phosphate synthase [UDP-forming] 9(LOC113282502)	uncharacterized LOC113310074
probable carboxylesterase 12	uncharacterized LOC113310074(LOC113310074)
probable carboxylesterase 12(LOC113291557)	uncharacterized LOC113312524
probable carboxylesterase 15	uncharacterized LOC113312524(LOC113312524)
probable carboxylesterase 15(LOC113283166)	uncharacterized LOC113313466
probable E3 ubiquitin-protein ligase RNF217	uncharacterized LOC113313466(LOC113313466)
probable GABA transporter 2	uncharacterized LOC113317104
probable gamma-aminobutyrate transaminase 3, mitochondrial	uncharacterized LOC113317104(LOC113317104)
probable gamma-aminobutyrate transaminase 3, mitochondrial(LOC113279738)	uncharacterized LOC113321333
probable histone acetyltransferase HAC-like 1	uncharacterized LOC113321333(LOC113321333)
probable histone acetyltransferase HAC-like 1(LOC113278130)	uncharacterized LOC113321582
probable inorganic phosphate transporter 1-3	uncharacterized LOC113323564
probable inorganic phosphate transporter 1-3(LOC113353946)	uncharacterized LOC113323564(LOC113323564)
probable peroxygenase 5	uncharacterized LOC113323908
probable peroxygenase 5(LOC113335514)	uncharacterized LOC113323908(LOC113323908)
probable polyamine transporter At3g13620	uncharacterized LOC113325993
probable polyamine transporter At3g13620(LOC113330921)	uncharacterized LOC113337780
probable protein phosphatase 2C 47	uncharacterized LOC113337780(LOC113337780)
probable protein phosphatase 2C 47(LOC113357971)	uncharacterized LOC113339416
probable protein S-acyltransferase 19	uncharacterized LOC113339416(LOC113339416)
probable WRKY transcription factor 70	uncharacterized LOC113339666
probable WRKY transcription factor 70	uncharacterized LOC113339666(LOC113339666)
probable WRKY transcription factor 70(LOC113314225)	uncharacterized LOC113340315
probable WRKY transcription factor 70(LOC113323438)	uncharacterized LOC113340315(LOC113340315)
protein DEFECTIVE IN MERISTEM SILENCING 3-like	uncharacterized LOC113340676
protein DEFECTIVE IN MERISTEM SILENCING 3-like(LOC113339278)	uncharacterized LOC113342638
protein DETOXIFICATION 16-like	uncharacterized LOC113342638(LOC113342638)
protein DETOXIFICATION 16-like(LOC113306507)	uncharacterized LOC113344188
protein FIZZY-RELATED 3-like	uncharacterized LOC113344188(LOC113344188)
protein GFS12-like	uncharacterized LOC113345383
protein KOKOPELLI-like	uncharacterized LOC113345383(LOC113345383)
protein MAINTENANCE OF MERISTEMS-like	uncharacterized LOC113346214
protein NDR1-like	uncharacterized LOC113346214(LOC113346214)
protein NDR1-like(LOC113290384)	uncharacterized LOC113350832
protein NRT1/ PTR FAMILY 5,10-like(LOC113341391)	uncharacterized LOC113350832(LOC113350832)
protein NRT1/ PTR FAMILY 5.10-like	uncharacterized LOC113351502
protein RETICULATA, chloroplastic-like	uncharacterized LOC113351502(LOC113351502)
protein RETICULATA, chloroplastic-like(LOC113291054)	uncharacterized LOC113357624
protein TIC 56, chloroplastic-like	uncharacterized LOC113357624(LOC113357624)
protein trichome birefringence-like 2	uncharacterized LOC113358312
protein WHAT'S THIS FACTOR 1 homolog	uncharacterized LOC113358313
purple acid phosphatase-like	uncharacterized LOC113358313(LOC113358313)
purple acid phosphatase-like(LOC113289125)	uncharacterized LOC113359348
putative clathrin assembly protein At1g03050	uncharacterized LOC113359348(LOC113359348)
putative clathrin assembly protein At1g03050(LOC113288371)	uncharacterized LOC113360915
putative disease resistance protein At3g14460	uncharacterized LOC113360915(LOC113360915)
putative disease resistance protein At3g14460(LOC113327998)	uncharacterized LOC113361768
putative disease resistance RPP13-like protein 1	uncharacterized LOC113361768(LOC113361768)
putative disease resistance RPP13-like protein 1(LOC113324275)	wall-associated receptor kinase 2-like
putative E3 ubiquitin-protein ligase LIN-1	wall-associated receptor kinase 2-like
putative E3 ubiquitin-protein ligase LIN-1(LOC113345182)	wall-associated receptor kinase 2-like(LOC113299301)
putative F-box protein At5g62660	wall-associated receptor kinase 2-like(LOC113349310)
putative F-box protein At5g62660(LOC113312979)	WRKY transcription factor 22-like
putative glucan endo-1,3-beta-glucosidase GVI	WRKY transcription factor 22-like(LOC113362016)
putative glucan endo-1,3-beta-glucosidase GVI(LOC113356906)
putative hydrolase EbsB
putative protein TPRXL
putative protein TPRXL(LOC113287538)
putative SWI/SNF-related matrix-associated actin-dependent regulator of chromatin subfamily A member 3-like 1
putative SWI/SNF-related matrix-associated actin-dependent regulator of chromatin subfamily A member 3-like 1(LOC113360409)
putative uncharacterized protein DDB_G0270496
putative uncharacterized protein DDB_G0270496(LOC113355619)
putative wall-associated receptor kinase-like 16
rac guanine nucleotide exchange factor JJ-like
rac guanine nucleotide exchange factor JJ-like(LOC113346438)
receptor protein kinase-like protein ZAR1
repetitive proline-rich cell wall protein-like
repetitive proline-rich cell wall protein-like(LOC113329880)
reticulocalbin-2-like
reticulocalbin-2-like(LOC113320437)
RING-H2 finger protein ATL78-like
RING-H2 finger protein ATL78-like(LOC113300367)
rRNA biogenesis protein rrp36-like
rRNA biogenesis protein rrp36-like(LOC113360092)
sanguinarine reductase-like
sanguinarine reductase-like(LOC113320394)
serine/threonine-protein kinase RIPK-like
serine/threonine-protein phosphatase 7-like
serotonin N-acetyltransferase 1, chloroplastic-like
serotonin N-acetyltransferase 1, chloroplastic-like(LOC113357903)
serpin-Z2B-like
serpin-Z2B-like(LOC113271554)
serpin-ZX-like
serpin-ZX-like(LOC113274487)
SKP1-like protein 1B
SKP1-like protein 1B(LOC113346771)
small nuclear ribonucleoprotein Sm D2-like
small nuclear ribonucleoprotein Sm D2-like(LOC113355154)
small nucleolar RNA snoR2/U65
small nucleolar RNA snoR31/Z110/Z27
small nucleolar RNA snoR74
small nucleolar RNA snoR74(LOC113285034)
small nucleolar RNA Z101
small nucleolar RNA Z101(LOC113319857)
S-norcoclaurine synthase 1-like
S-norcoclaurine synthase 1-like(LOC113273947)
sphinganine C4-monooxygenase 1-like
subtilisin-like protease SBT1,8(LOC113326904)
subtilisin-like protease SBT1.8
syntaxin-52-like
syntaxin-52-like(LOC113307679)
transcription factor MUTE-like
transcription factor MUTE-like(LOC113358998)
transcription factor SPT20 homolog
transcription factor SPT20 homolog(LOC113276539)
trans-resveratrol di-O-methyltransferase-like
trans-resveratrol di-O-methyltransferase-like(LOC113292050)
triacylglycerol lipase 2-like
triacylglycerol lipase 2-like(LOC113327835)
tRNA pseudouridine synthase A 1-like
tRNA pseudouridine synthase A 1-like(LOC113347040)
tryptophan decarboxylase TDC2-like
tryptophan decarboxylase TDC2-like(LOC113328798)
type III polyketide synthase A
type III polyketide synthase A(LOC113286349)
U2 spliceosomal RNA
U2 spliceosomal RNA(LOC113300889)
ubiquitin carboxyl-terminal hydrolase 27-like
ubiquitin carboxyl-terminal hydrolase 27-like(LOC113283416)
UDP-glycosyltransferase 87A2-like
UDP-glycosyltransferase 87A2-like(LOC113340471)
UDP-glycosyltransferase 91C1-like
UDP-glycosyltransferase 91C1-like(LOC113323531)
ultraviolet-B receptor UVR8
ultraviolet-B receptor UVR8(LOC113348332)
uncharacterized LOC113271720
uncharacterized LOC113271720(LOC113271720)
uncharacterized LOC113278163
uncharacterized LOC113278163(LOC113278163)
uncharacterized LOC113278299
uncharacterized LOC113278299(LOC113278299)
uncharacterized LOC113278378
uncharacterized LOC113278378(LOC113278378)
uncharacterized LOC113280078
uncharacterized LOC113280078(LOC113280078)
uncharacterized LOC113282066
uncharacterized LOC113285521
uncharacterized LOC113285521(LOC113285521)
uncharacterized LOC113285652
uncharacterized LOC113285652(LOC113285652)
uncharacterized LOC113285763
uncharacterized LOC113285763(LOC113285763)
uncharacterized LOC113287160
uncharacterized LOC113287160(LOC113287160)
uncharacterized LOC113288257
uncharacterized LOC113288257(LOC113288257)
uncharacterized LOC113290267
uncharacterized LOC113290267(LOC113290267)
uncharacterized LOC113290426
uncharacterized LOC113290426(LOC113290426)
uncharacterized LOC113290797
uncharacterized LOC113290797(LOC113290797)
uncharacterized LOC113292605
uncharacterized LOC113292605(LOC113292605)
uncharacterized LOC113293091
uncharacterized LOC113293091(LOC113293091)
uncharacterized LOC113295401
uncharacterized LOC113295401(LOC113295401)
uncharacterized LOC113295436
uncharacterized LOC113295436(LOC113295436)
uncharacterized LOC113296456
uncharacterized LOC113296456(LOC113296456)
uncharacterized LOC113301891
uncharacterized LOC113301891(LOC113301891)
uncharacterized LOC113303937
uncharacterized LOC113304739
uncharacterized LOC113304739(LOC113304739)
uncharacterized LOC113304830
uncharacterized LOC113304830(LOC113304830)
uncharacterized LOC113304865
uncharacterized LOC113304865(LOC113304865)
uncharacterized LOC113305497
uncharacterized LOC113305497(LOC113305497)
uncharacterized LOC113306889
uncharacterized LOC113306889(LOC113306889)
uncharacterized LOC113307530
uncharacterized LOC113307530(LOC113307530)
uncharacterized LOC113308387
uncharacterized LOC113308387(LOC113308387)
uncharacterized LOC113308730
uncharacterized LOC113308730(LOC113308730)
uncharacterized LOC113308841
uncharacterized LOC113308841(LOC113308841)
uncharacterized LOC113308927
uncharacterized LOC113308927(LOC113308927)
uncharacterized LOC113310662
uncharacterized LOC113310662(LOC113310662)
uncharacterized LOC113311208
uncharacterized LOC113311208(LOC113311208)
uncharacterized LOC113311223
uncharacterized LOC113311223(LOC113311223)
uncharacterized LOC113311957
uncharacterized LOC113311957(LOC113311957)
uncharacterized LOC113312362
uncharacterized LOC113312362(LOC113312362)
uncharacterized LOC113313546
uncharacterized LOC113313546(LOC113313546)
uncharacterized LOC113314155
uncharacterized LOC113314155(LOC113314155)
uncharacterized LOC113315255
uncharacterized LOC113315612
uncharacterized LOC113315612(LOC113315612)
uncharacterized LOC113315675
uncharacterized LOC113315675(LOC113315675)
uncharacterized LOC113317601
uncharacterized LOC113317601(LOC113317601)
uncharacterized LOC113318044
uncharacterized LOC113318044(LOC113318044)
uncharacterized LOC113321684
uncharacterized LOC113321684(LOC113321684)
uncharacterized LOC113321686
uncharacterized LOC113321687
uncharacterized LOC113321687(LOC113321687)
uncharacterized LOC113322063
uncharacterized LOC113322063(LOC113322063)
uncharacterized LOC113322385
uncharacterized LOC113322385(LOC113322385)
uncharacterized LOC113322451
uncharacterized LOC113322451(LOC113322451)
uncharacterized LOC113323732
uncharacterized LOC113323732(LOC113323732)
uncharacterized LOC113324437
uncharacterized LOC113324437(LOC113324437)
uncharacterized LOC113324661
uncharacterized LOC113325201
uncharacterized LOC113325201(LOC113325201)
uncharacterized LOC113326652
uncharacterized LOC113326652(LOC113326652)
uncharacterized LOC113327017
uncharacterized LOC113328754
uncharacterized LOC113328754(LOC113328754)
uncharacterized LOC113329005
uncharacterized LOC113329005(LOC113329005)
uncharacterized LOC113329946
uncharacterized LOC113329946(LOC113329946)
uncharacterized LOC113331730
uncharacterized LOC113331730(LOC113331730)
uncharacterized LOC113333946
uncharacterized LOC113333946(LOC113333946)
uncharacterized LOC113334354
uncharacterized LOC113334354(LOC113334354)
uncharacterized LOC113335691
uncharacterized LOC113335691(LOC113335691)
uncharacterized LOC113336116
uncharacterized LOC113336116(LOC113336116)
uncharacterized LOC113336943
uncharacterized LOC113336943(LOC113336943)
uncharacterized LOC113337140
uncharacterized LOC113337140(LOC113337140)
uncharacterized LOC113340886
uncharacterized LOC113340886(LOC113340886)
uncharacterized LOC113341831
uncharacterized LOC113341831(LOC113341831)
uncharacterized LOC113342043
uncharacterized LOC113342043(LOC113342043)
uncharacterized LOC113342910
uncharacterized LOC113342910(LOC113342910)
uncharacterized LOC113343478
uncharacterized LOC113343479
uncharacterized LOC113343479(LOC113343479)
uncharacterized LOC113344003
uncharacterized LOC113344003(LOC113344003)
uncharacterized LOC113345438
uncharacterized LOC113345438(LOC113345438)
uncharacterized LOC113348114
uncharacterized LOC113348114(LOC113348114)
uncharacterized LOC113350313
uncharacterized LOC113350434
uncharacterized LOC113350434(LOC113350434)
uncharacterized LOC113351515
uncharacterized LOC113351515(LOC113351515)
uncharacterized LOC113351817
uncharacterized LOC113351817(LOC113351817)
uncharacterized LOC113352288
uncharacterized LOC113352288(LOC113352288)
uncharacterized LOC113352926
uncharacterized LOC113352926(LOC113352926)
uncharacterized LOC113353226
uncharacterized LOC113353751
uncharacterized LOC113353751(LOC113353751)
uncharacterized LOC113353840
uncharacterized LOC113354295
uncharacterized LOC113354295(LOC113354295)
uncharacterized LOC113355176
uncharacterized LOC113355176(LOC113355176)
uncharacterized LOC113356897
uncharacterized LOC113357727
uncharacterized LOC113357727(LOC113357727)
uncharacterized LOC113357766
uncharacterized LOC113357766(LOC113357766)
uncharacterized LOC113357843
uncharacterized LOC113357843(LOC113357843)
uncharacterized LOC113358752
uncharacterized LOC113358752(LOC113358752)
uncharacterized LOC113359310
uncharacterized LOC113359310(LOC113359310)
uncharacterized LOC113359776
uncharacterized LOC113359776(LOC113359776)
uncharacterized LOC113360403
uncharacterized LOC113361044
uncharacterized LOC113361044(LOC113361044)
uncharacterized LOC113361323
uncharacterized LOC113361323(LOC113361323)
uncharacterized LOC113361598
uncharacterized LOC113361598(LOC113361598)
uncharacterized LOC113361636
uncharacterized LOC113361636(LOC113361636)
uncharacterized LOC113362019
uncharacterized LOC113362019(LOC113362019)
uncharacterized LOC113362117
uncharacterized LOC113362117(LOC113362117)
uncharacterized LOC113362149
uncharacterized LOC113362357
uncharacterized LOC113362357(LOC113362357)
uncharacterized mitochondrial protein AtMg00810-like
uncharacterized mitochondrial protein AtMg00810-like
uncharacterized mitochondrial protein AtMg00810-like(LOC113344584)
uncharacterized mitochondrial protein AtMg00820-like
vacuolar-processing enzyme alpha-isozyme-like
vacuolar-processing enzyme alpha-isozyme-like(LOC113319121)
vesicle-associated protein 1-3-like
vesicle-associated protein 1-3-like(LOC113358899)
wall-associated receptor kinase 2-like
wall-associated receptor kinase 3-like
wall-associated receptor kinase 3-like
wall-associated receptor kinase 5-like
WAT1-related protein At1g68170-like
WAT1-related protein At1g68170-like(LOC113273266)
zinc finger BED domain-containing protein RICESLEEPER 2-like
zinc finger MYM-type protein 1-like
zinc finger MYM-type protein 1-like(LOC113274600)

## Sheet: ONPS_O1S
hypomethylation	hypermethylation
11S globulin subunit beta-like	40S ribosomal protein S18
11S globulin subunit beta-like(LOC113329612)	40S ribosomal protein S18(LOC113330319)
14-3-3-like protein GF14 iota	ABC transporter G family member 9-like
14-3-3-like protein GF14 iota(LOC113334146)	ABC transporter G family member 9-like(LOC113291777)
2-(3-amino-3-carboxypropyl)histidine synthase subunit 1-like	aspartic proteinase nepenthesin-1-like
2-(3-amino-3-carboxypropyl)histidine synthase subunit 1-like(LOC113356111)	aspartic proteinase nepenthesin-1-like(LOC113292881)
5S ribosomal RNA	cytochrome P450 71A1-like
5S ribosomal RNA	cytochrome P450 71A1-like(LOC113329468)
5S ribosomal RNA	EP1-like glycoprotein 4
5S ribosomal RNA(LOC113336498)	EP1-like glycoprotein 4(LOC113296029)
60S ribosomal protein L5-like	F-box protein CPR1-like
60S ribosomal protein L5-like(LOC113318128)	F-box protein CPR1-like(LOC113316751)
ABC transporter B family member 19-like	F-box/kelch-repeat protein At3g06240-like
ABC transporter B family member 19-like(LOC113317202)	F-box/kelch-repeat protein At3g06240-like(LOC113307529)
aspartokinase 2, chloroplastic-like	GDSL esterase/lipase At5g03810-like
aspartokinase 2, chloroplastic-like(LOC113281164)	GDSL esterase/lipase At5g03810-like(LOC113313192)
basic 7S globulin-like	germin-like protein subfamily T member 1
basic 7S globulin-like(LOC113358450)	germin-like protein subfamily T member 1(LOC113352647)
beta-glucosidase 22-like	gibberellin-regulated protein 6-like
beta-glucosidase 22-like(LOC113310430)	glycine-rich cell wall structural protein 1,8-like(LOC113334673)
beta-glucosidase BoGH3B-like	glycine-rich cell wall structural protein 1.8-like
beta-glucosidase BoGH3B-like(LOC113321427)	L-arabinokinase-like
cytochrome P450 71A1-like	late embryogenesis abundant protein 1-like
cytochrome P450 71A1-like(LOC113329429)	late embryogenesis abundant protein 1-like(LOC113326143)
cytochrome P450 81D11-like	pentatricopeptide repeat-containing protein At1g71060, mitochondrial-like
cytochrome P450 81D11-like(LOC113346947)	pentatricopeptide repeat-containing protein At1g71060, mitochondrial-like(LOC113325154)
cytochrome P450 CYP82D47-like	peroxidase 70-like
cytochrome P450 CYP82D47-like(LOC113290212)	peroxidase 70-like(LOC113278210)
DEAD-box ATP-dependent RNA helicase 36-like	phospholipase D zeta 1-like
DEAD-box ATP-dependent RNA helicase 36-like(LOC113315283)	plastidal glycolate/glycerate translocator 1, chloroplastic-like
DNA (cytosine-5)-methyltransferase-like	probable rhamnogalacturonate lyase B
DNA (cytosine-5)-methyltransferase-like(LOC113361076)	probable rhamnogalacturonate lyase B(LOC113310931)
E3 ubiquitin-protein ligase RGLG1-like	probable serine/threonine-protein kinase WNK6
E3 ubiquitin-protein ligase RGLG1-like(LOC113345380)	protein MAINTENANCE OF MERISTEMS-like
embryonic protein DC-8-like	protein RALF-like 4
embryonic protein DC-8-like(LOC113301870)	protein RALF-like 4(LOC113339224)
endoribonuclease Dicer homolog 1	putative disease resistance RPP13-like protein 1
endoribonuclease Dicer homolog 1(LOC113297636)	putative disease resistance RPP13-like protein 1(LOC113324275)
eukaryotic peptide chain release factor GTP-binding subunit-like	serine/threonine-protein kinase D6PKL2-like
exocyst complex component EXO70A1-like	serine/threonine-protein kinase D6PKL2-like(LOC113302535)
exocyst complex component EXO70A1-like(LOC113334670)	sister chromatid cohesion 1 protein 2-like
exosome complex component RRP45A-like	subtilisin-like protease SBT1,8(LOC113326904)
extensin-like	subtilisin-like protease SBT1.8
extensin-like(LOC113330125)	tRNA pseudouridine synthase A 1-like
F-box protein At2g16450-like	tRNA pseudouridine synthase A 1-like(LOC113347040)
F-box protein At2g16450-like(LOC113312473)	U6 spliceosomal RNA
F-box protein At5g07610-like	U6 spliceosomal RNA(LOC113341313)
F-box protein At5g07610-like(LOC113337350)	ubiquitin carboxyl-terminal hydrolase 12-like
F-box protein CPR1-like	ubiquitin carboxyl-terminal hydrolase 12-like(LOC113316666)
F-box protein CPR1-like(LOC113283987)	uncharacterized LOC113281148
F-box/FBD/LRR-repeat protein At5g22660-like	uncharacterized LOC113281148(LOC113281148)
glycine cleavage system H protein, mitochondrial-like	uncharacterized LOC113281969
glycine cleavage system H protein, mitochondrial-like(LOC113322311)	uncharacterized LOC113281969(LOC113281969)
GTP-binding protein YPTM2	uncharacterized LOC113289894
GTP-binding protein YPTM2(LOC113297257)	uncharacterized LOC113289894(LOC113289894)
heat shock protein 83-like	uncharacterized LOC113292605
heat shock protein 83-like(LOC113304666)	uncharacterized LOC113292605(LOC113292605)
IAA-amino acid hydrolase ILR1-like 3	uncharacterized LOC113293091
legumin B-like	uncharacterized LOC113293091(LOC113293091)
legumin B-like(LOC113274395)	uncharacterized LOC113293386
LOB domain-containing protein 36-like	uncharacterized LOC113293386(LOC113293386)
LOB domain-containing protein 36-like(LOC113300221)	uncharacterized LOC113296022
L-type lectin-domain containing receptor kinase VIII,2-like(LOC113312476)	uncharacterized LOC113296022(LOC113296022)
L-type lectin-domain containing receptor kinase VIII.2-like	uncharacterized LOC113298126
mRNA-capping enzyme-like	uncharacterized LOC113298126(LOC113298126)
mRNA-capping enzyme-like(LOC113273573)	uncharacterized LOC113301891
NAC domain-containing protein 40-like	uncharacterized LOC113301891(LOC113301891)
nucleolar protein 56-like	uncharacterized LOC113310939
nucleolar protein 56-like(LOC113298085)	uncharacterized LOC113317786
omega-amidase, chloroplastic-like	uncharacterized LOC113317786(LOC113317786)
omega-amidase, chloroplastic-like(LOC113294455)	uncharacterized LOC113321868
origin of replication complex subunit 3-like	uncharacterized LOC113322451
origin of replication complex subunit 5-like	uncharacterized LOC113322451(LOC113322451)
pentatricopeptide repeat-containing protein At2g16880-like	uncharacterized LOC113334230
pentatricopeptide repeat-containing protein At2g16880-like(LOC113349450)	uncharacterized LOC113334230(LOC113334230)
pentatricopeptide repeat-containing protein At3g53700, chloroplastic-like	uncharacterized LOC113337850
pentatricopeptide repeat-containing protein At3g53700, chloroplastic-like(LOC113343469)	uncharacterized LOC113337850(LOC113337850)
pentatricopeptide repeat-containing protein At4g21065-like	uncharacterized LOC113344250
pentatricopeptide repeat-containing protein At4g21065-like(LOC113322656)	uncharacterized LOC113344250(LOC113344250)
pentatricopeptide repeat-containing protein DOT4, chloroplastic-like	uncharacterized LOC113350313
pentatricopeptide repeat-containing protein DOT4, chloroplastic-like	uncharacterized LOC113356039
pentatricopeptide repeat-containing protein DOT4, chloroplastic-like(LOC113271428)	uncharacterized LOC113356039(LOC113356039)
pentatricopeptide repeat-containing protein DOT4, chloroplastic-like(LOC113302192)	wall-associated receptor kinase 3-like
probable ADP-ribosylation factor GTPase-activating protein AGD9	wall-associated receptor kinase 3-like(LOC113330122)
probable ADP-ribosylation factor GTPase-activating protein AGD9(LOC113322302)
probable protein arginine N-methyltransferase 3
probable ubiquitin-like-specific protease 2A
probable ubiquitin-like-specific protease 2A(LOC113313945)
protein ASYMMETRIC LEAVES 2-like
protein ASYMMETRIC LEAVES 2-like(LOC113279849)
protein FAR1-RELATED SEQUENCE 5-like
protein MANNAN SYNTHESIS-RELATED 1-like
protein MANNAN SYNTHESIS-RELATED 1-like(LOC113358626)
protein NETWORKED 4A-like
protein NETWORKED 4A-like(LOC113358826)
protein PELPK1-like
protein PELPK1-like(LOC113308418)
protein transport protein SEC23-like
protein transport protein SEC23-like(LOC113335427)
protoporphyrinogen oxidase 2-like
putative F-box protein At5g62660
putative F-box protein At5g62660(LOC113312171)
putative F-box/FBD/LRR-repeat protein At1g78760
putative F-box/FBD/LRR-repeat protein At1g78760(LOC113273568)
putative tRNA pseudouridine synthase
repetitive proline-rich cell wall protein 1-like
repetitive proline-rich cell wall protein 1-like
repetitive proline-rich cell wall protein 1-like
repetitive proline-rich cell wall protein 1-like(LOC113329460)
repetitive proline-rich cell wall protein 1-like(LOC113330183)
repetitive proline-rich cell wall protein 1-like(LOC113332474)
rhodanese-like/PpiC domain-containing protein 12, chloroplastic
rhodanese-like/PpiC domain-containing protein 12, chloroplastic(LOC113323418)
ribosomal L1 domain-containing protein CG13096-like
ribosomal L1 domain-containing protein CG13096-like(LOC113273114)
rop guanine nucleotide exchange factor 3-like
rust resistance kinase Lr10-like
rust resistance kinase Lr10-like(LOC113319701)
serine/arginine-rich splicing factor RS2Z32-like
serine/arginine-rich splicing factor RS2Z32-like(LOC113345798)
serine/threonine-protein kinase SAPK10-like
serine/threonine-protein kinase SAPK10-like(LOC113357152)
serine/threonine-protein kinase TOUSLED-like
short-chain dehydrogenase TIC 32, chloroplastic-like
short-chain dehydrogenase TIC 32, chloroplastic-like
short-chain dehydrogenase TIC 32, chloroplastic-like(LOC113304280)
S-locus-specific glycoprotein S13-like
S-locus-specific glycoprotein S13-like(LOC113351928)
small nucleolar RNA SNORD14
small nucleolar RNA SNORD14
small nucleolar RNA SNORD14(LOC113319858)
sodium/calcium exchanger NCL1-like
sodium/calcium exchanger NCL1-like(LOC113316824)
subtilisin-like protease SBT4,14(LOC113306929)
subtilisin-like protease SBT4.14
trafficking protein particle complex subunit 3-like
transcription termination factor MTEF18, mitochondrial-like
transcription termination factor MTEF18, mitochondrial-like(LOC113350351)
U4 spliceosomal RNA
U4 spliceosomal RNA(LOC113341066)
UDP-glucose 6-dehydrogenase 5-like
UDP-glucose 6-dehydrogenase 5-like(LOC113280215)
uncharacterized ATP-dependent helicase C29A10,10c-like(LOC113295140)
uncharacterized ATP-dependent helicase C29A10.10c-like
uncharacterized LOC113275805
uncharacterized LOC113275805(LOC113275805)
uncharacterized LOC113279330
uncharacterized LOC113279330(LOC113279330)
uncharacterized LOC113287232
uncharacterized LOC113287232(LOC113287232)
uncharacterized LOC113287728
uncharacterized LOC113287728(LOC113287728)
uncharacterized LOC113291752
uncharacterized LOC113291752(LOC113291752)
uncharacterized LOC113293435
uncharacterized LOC113293435(LOC113293435)
uncharacterized LOC113293451
uncharacterized LOC113293451(LOC113293451)
uncharacterized LOC113299316
uncharacterized LOC113299316(LOC113299316)
uncharacterized LOC113299906
uncharacterized LOC113299906(LOC113299906)
uncharacterized LOC113302411
uncharacterized LOC113302411(LOC113302411)
uncharacterized LOC113304259
uncharacterized LOC113304259(LOC113304259)
uncharacterized LOC113305191
uncharacterized LOC113305191(LOC113305191)
uncharacterized LOC113310074
uncharacterized LOC113310074(LOC113310074)
uncharacterized LOC113315255
uncharacterized LOC113317601
uncharacterized LOC113317601(LOC113317601)
uncharacterized LOC113318044
uncharacterized LOC113318044(LOC113318044)
uncharacterized LOC113319137
uncharacterized LOC113319137(LOC113319137)
uncharacterized LOC113324137
uncharacterized LOC113324137(LOC113324137)
uncharacterized LOC113326107
uncharacterized LOC113326107(LOC113326107)
uncharacterized LOC113330249
uncharacterized LOC113330249(LOC113330249)
uncharacterized LOC113332364
uncharacterized LOC113332364(LOC113332364)
uncharacterized LOC113342393
uncharacterized LOC113342393(LOC113342393)
uncharacterized LOC113342638
uncharacterized LOC113342638(LOC113342638)
uncharacterized LOC113343190
uncharacterized LOC113343190(LOC113343190)
uncharacterized LOC113345228
uncharacterized LOC113345228(LOC113345228)
uncharacterized LOC113346971
uncharacterized LOC113346971(LOC113346971)
uncharacterized LOC113349386
uncharacterized LOC113349386(LOC113349386)
uncharacterized LOC113349492
uncharacterized LOC113349492(LOC113349492)
uncharacterized LOC113357496
uncharacterized LOC113357496(LOC113357496)
uncharacterized LOC113360915
uncharacterized LOC113360915(LOC113360915)
uncharacterized LOC113361760
uncharacterized LOC113361760(LOC113361760)
uncharacterized membrane protein C776,05-like(LOC113347662)
uncharacterized membrane protein C776.05-like
uncharacterized protein PAM68-like
uncharacterized protein PAM68-like(LOC113319025)
WRKY transcription factor 22-like
WRKY transcription factor 22-like(LOC113362016)
zinc finger protein GIS3-like
zinc finger protein GIS3-like(LOC113273844)
